# Supplementary material for: Transcriptional regulation of proanthocyanidin biosynthesis pathway genes and transcription factors in Indigofera stachyodes Lindl. roots
Source: BMC Plant Biol. 2022 Sep 13;22:438. doi: 10.1186/s12870-022-03794-4 (PMC9469613; doi:10.1186/s12870-022-03794-4)
Supplement: Supplementary file 1 — Additional file 1. [file 12870_2022_3794_MOESM1_ESM.xlsx]

## Sheet: Sheet1
Table S1 Content of PAs in different tissues
	Procyanidin B1	Catechin	Procyanidin B2	Epicatechin
RootⅠ	24.05±3.19b	136.77±36.26a	233.68±33.64a	75.52±13.86b
RootⅡ	21.57±8.26b	59.22±1.43b	202.76±23.46a	85.78±6.25b
Stem	41.99±6.50a	0c	81.00±13.44b	117.78±6.98a
Leaf	0c	38.19±11.54b	0c	80.65±8.56b
All values are means of triplicate determinations ± standard deviations. Means in the same column with different lower case letters are significantly different (p< 0.05)
