# Supplementary material for: Transcriptional regulation of proanthocyanidin biosynthesis pathway genes and transcription factors in Indigofera stachyodes Lindl. roots
Source: BMC Plant Biol. 2022 Sep 13;22:438. doi: 10.1186/s12870-022-03794-4 (PMC9469613; doi:10.1186/s12870-022-03794-4)
Supplement: Supplementary file 4 — Additional file 4. [file 12870_2022_3794_MOESM4_ESM.xlsx]

## Sheet: Additional file 2 unigene_GO.li
Table S3 unigene_GO.list.level234.stat
GO (Lev1)	GO Term (Lev2)	GO ID (Lev2)	GO Term (Lev3)	GO ID (Lev3)	GO Term (Lev4)	GO ID (Lev4)	Seq Number	Percent	Seq List
molecular_function	translation regulator activity	GO:0045182	translation regulator activity, nucleic acid binding	GO:0090079	translation factor activity, RNA binding	GO:0008135	1162	0.0258016	TRINITY_DN17111_c0_g2;TRINITY_DN24368_c0_g4;TRINITY_DN6447_c0_g1;TRINITY_DN15765_c0_g1;TRINITY_DN19660_c0_g1;TRINITY_DN16817_c0_g3;TRINITY_DN9220_c0_g1;TRINITY_DN49589_c0_g1;TRINITY_DN49589_c0_g2;TRINITY_DN63720_c0_g2;TRINITY_DN68848_c0_g1;TRINITY_DN36545_c0_g2;TRINITY_DN13885_c0_g1;TRINITY_DN31068_c1_g2;TRINITY_DN31068_c1_g1;TRINITY_DN49199_c0_g1;TRINITY_DN12547_c0_g2;TRINITY_DN1702_c0_g1;TRINIT…
molecular_function	translation regulator activity	GO:0045182	translation regulator activity, nucleic acid binding	GO:0090079	translation activator activity	GO:0008494	5	0.00011102	TRINITY_DN56539_c0_g1;TRINITY_DN13121_c0_g3;TRINITY_DN608_c0_g2;TRINITY_DN6936_c0_g1;TRINITY_DN80251_c0_g1
molecular_function	transcription regulator activity	GO:0140110	transcription coregulator activity	GO:0003712	transcription corepressor activity	GO:0003714	24	0.00053291	TRINITY_DN67596_c0_g1;TRINITY_DN11761_c0_g2;TRINITY_DN18346_c0_g1;TRINITY_DN9775_c0_g1;TRINITY_DN6468_c1_g1;TRINITY_DN3557_c0_g1;TRINITY_DN16865_c0_g1;TRINITY_DN10740_c0_g1;TRINITY_DN3993_c0_g2;TRINITY_DN3993_c0_g1;TRINITY_DN9004_c0_g1;TRINITY_DN2959_c0_g1;TRINITY_DN2951_c0_g1;TRINITY_DN29372_c0_g5;TRINITY_DN4134_c0_g1;TRINITY_DN4283_c0_g1;TRINITY_DN4032_c0_g2;TRINITY_DN87741_c0_g1;TRINITY_DN6505…
molecular_function	transcription regulator activity	GO:0140110	transcription coregulator activity	GO:0003712	transcription coactivator activity	GO:0003713	22	0.0004885	TRINITY_DN8023_c0_g1;TRINITY_DN2818_c0_g1;TRINITY_DN13251_c0_g1;TRINITY_DN8527_c0_g2;TRINITY_DN8876_c0_g2;TRINITY_DN1626_c0_g1;TRINITY_DN17213_c1_g1;TRINITY_DN1108_c0_g1;TRINITY_DN4905_c1_g2;TRINITY_DN3287_c0_g2;TRINITY_DN1624_c0_g2;TRINITY_DN17213_c0_g1;TRINITY_DN16661_c0_g1;TRINITY_DN13976_c1_g3;TRINITY_DN66864_c0_g2;TRINITY_DN66864_c0_g4;TRINITY_DN15631_c0_g1;TRINITY_DN8428_c0_g1;TRINITY_DN277…
molecular_function	transcription regulator activity	GO:0140110	transcription regulator recruiting activity	GO:0001134	RNA polymerase III transcription regulator recruiting activity	GO:0001004	1	2.22e-05	TRINITY_DN10448_c0_g1
molecular_function	transcription regulator activity	GO:0140110	DNA-binding transcription factor activity	GO:0003700	DNA-binding transcription factor activity, RNA polymerase II-specific	GO:0000981	64	0.00142109	TRINITY_DN17436_c0_g2;TRINITY_DN25478_c0_g2;TRINITY_DN1623_c0_g1;TRINITY_DN4588_c0_g1;TRINITY_DN40675_c1_g2;TRINITY_DN19425_c1_g1;TRINITY_DN1398_c0_g1;TRINITY_DN3016_c1_g1;TRINITY_DN63958_c0_g1;TRINITY_DN34175_c0_g1;TRINITY_DN15803_c0_g1;TRINITY_DN381_c0_g2;TRINITY_DN1192_c0_g1;TRINITY_DN1192_c0_g2;TRINITY_DN21642_c2_g1;TRINITY_DN49207_c0_g1;TRINITY_DN8510_c0_g1;TRINITY_DN14717_c1_g1;TRINITY_DN54…
molecular_function	transcription regulator activity	GO:0140110	DNA-binding transcription factor activity	GO:0003700	DNA-binding transcription activator activity	GO:0001216	20	0.00044409	TRINITY_DN1623_c0_g1;TRINITY_DN3016_c1_g1;TRINITY_DN34175_c0_g1;TRINITY_DN15803_c0_g1;TRINITY_DN381_c0_g2;TRINITY_DN1192_c0_g1;TRINITY_DN1192_c0_g2;TRINITY_DN5423_c0_g2;TRINITY_DN6843_c0_g1;TRINITY_DN381_c0_g1;TRINITY_DN10385_c0_g1;TRINITY_DN10310_c1_g1;TRINITY_DN15457_c1_g1;TRINITY_DN13650_c0_g1;TRINITY_DN16795_c0_g1;TRINITY_DN317_c0_g1;TRINITY_DN1216_c0_g1;TRINITY_DN15457_c0_g2;TRINITY_DN57041_…
molecular_function	transcription regulator activity	GO:0140110	DNA-binding transcription factor activity	GO:0003700	DNA-binding transcription repressor activity	GO:0001217	1	2.22e-05	TRINITY_DN691_c0_g1
molecular_function	transcription regulator activity	GO:0140110	general transcription initiation factor activity	GO:0140223	RNA polymerase III general transcription initiation factor activity	GO:0000995	2	4.441e-05	TRINITY_DN3926_c1_g1;TRINITY_DN16412_c0_g2
molecular_function	transcription regulator activity	GO:0140110	general transcription initiation factor activity	GO:0140223	RNA polymerase I general transcription initiation factor activity	GO:0001181	1	2.22e-05	TRINITY_DN5582_c0_g1
molecular_function	molecular carrier activity	GO:0140104	metallochaperone activity	GO:0016530	copper chaperone activity	GO:0016531	4	8.882e-05	TRINITY_DN15284_c0_g1;TRINITY_DN85713_c0_g1;TRINITY_DN90106_c0_g1;TRINITY_DN7826_c0_g1
molecular_function	molecular carrier activity	GO:0140104	metallochaperone activity	GO:0016530	iron chaperone activity	GO:0034986	1	2.22e-05	TRINITY_DN4962_c0_g2
molecular_function	antioxidant activity	GO:0016209	peroxiredoxin activity	GO:0051920	thioredoxin peroxidase activity	GO:0008379	16	0.00035527	TRINITY_DN46332_c0_g1;TRINITY_DN10487_c0_g2;TRINITY_DN20427_c0_g2;TRINITY_DN90840_c0_g1;TRINITY_DN93099_c0_g1;TRINITY_DN45322_c0_g1;TRINITY_DN80835_c0_g1;TRINITY_DN59585_c0_g1;TRINITY_DN17173_c0_g1;TRINITY_DN7056_c0_g1;TRINITY_DN40293_c0_g1;TRINITY_DN74752_c0_g1;TRINITY_DN80980_c0_g1;TRINITY_DN8538_c0_g1;TRINITY_DN54606_c0_g1;TRINITY_DN369_c0_g4
molecular_function	antioxidant activity	GO:0016209	peroxidase activity	GO:0004601	catalase activity	GO:0004096	139	0.00308642	TRINITY_DN27097_c0_g4;TRINITY_DN27097_c0_g6;TRINITY_DN27097_c0_g2;TRINITY_DN27097_c0_g3;TRINITY_DN34988_c0_g1;TRINITY_DN43804_c0_g1;TRINITY_DN30554_c0_g1;TRINITY_DN80944_c0_g1;TRINITY_DN70817_c1_g1;TRINITY_DN57189_c0_g1;TRINITY_DN21679_c0_g3;TRINITY_DN21679_c0_g4;TRINITY_DN70103_c0_g1;TRINITY_DN55774_c0_g1;TRINITY_DN70832_c2_g1;TRINITY_DN8653_c0_g1;TRINITY_DN51859_c0_g1;TRINITY_DN61627_c0_g1;TRIN…
molecular_function	antioxidant activity	GO:0016209	peroxidase activity	GO:0004601	L-ascorbate peroxidase activity	GO:0016688	22	0.0004885	TRINITY_DN15022_c0_g1;TRINITY_DN30554_c0_g2;TRINITY_DN16454_c0_g1;TRINITY_DN66556_c1_g2;TRINITY_DN76881_c0_g1;TRINITY_DN62110_c0_g1;TRINITY_DN4606_c0_g1;TRINITY_DN19284_c1_g1;TRINITY_DN19284_c2_g1;TRINITY_DN7083_c0_g3;TRINITY_DN60827_c0_g1;TRINITY_DN1385_c0_g1;TRINITY_DN35148_c0_g4;TRINITY_DN35148_c0_g5;TRINITY_DN35148_c0_g3;TRINITY_DN35148_c0_g1;TRINITY_DN14611_c0_g1;TRINITY_DN13883_c0_g1;TRINIT…
molecular_function	antioxidant activity	GO:0016209	peroxidase activity	GO:0004601	glutathione peroxidase activity	GO:0004602	30	0.00066613	TRINITY_DN12595_c0_g1;TRINITY_DN67163_c0_g2;TRINITY_DN61268_c0_g1;TRINITY_DN48518_c0_g1;TRINITY_DN11080_c0_g1;TRINITY_DN11080_c0_g3;TRINITY_DN11080_c0_g4;TRINITY_DN77724_c0_g1;TRINITY_DN87956_c0_g1;TRINITY_DN14838_c0_g2;TRINITY_DN14838_c0_g1;TRINITY_DN92578_c0_g1;TRINITY_DN84533_c0_g1;TRINITY_DN93319_c0_g1;TRINITY_DN43948_c0_g1;TRINITY_DN61279_c0_g1;TRINITY_DN3562_c0_g2;TRINITY_DN11080_c0_g2;TRIN…
molecular_function	antioxidant activity	GO:0016209	peroxidase activity	GO:0004601	thioredoxin peroxidase activity	GO:0008379	16	0.00035527	TRINITY_DN46332_c0_g1;TRINITY_DN10487_c0_g2;TRINITY_DN20427_c0_g2;TRINITY_DN90840_c0_g1;TRINITY_DN93099_c0_g1;TRINITY_DN45322_c0_g1;TRINITY_DN80835_c0_g1;TRINITY_DN59585_c0_g1;TRINITY_DN17173_c0_g1;TRINITY_DN7056_c0_g1;TRINITY_DN40293_c0_g1;TRINITY_DN74752_c0_g1;TRINITY_DN80980_c0_g1;TRINITY_DN8538_c0_g1;TRINITY_DN54606_c0_g1;TRINITY_DN369_c0_g4
molecular_function	transporter activity	GO:0005215	nucleocytoplasmic carrier activity	GO:0140142	nuclear export signal receptor activity	GO:0005049	24	0.00053291	TRINITY_DN10160_c0_g3;TRINITY_DN92142_c0_g1;TRINITY_DN25084_c0_g2;TRINITY_DN25084_c0_g1;TRINITY_DN8004_c0_g1;TRINITY_DN89350_c0_g1;TRINITY_DN2594_c0_g1;TRINITY_DN21425_c0_g1;TRINITY_DN5474_c0_g1;TRINITY_DN28794_c0_g1;TRINITY_DN26125_c0_g1;TRINITY_DN26125_c0_g2;TRINITY_DN3603_c0_g2;TRINITY_DN73333_c0_g1;TRINITY_DN52555_c0_g1;TRINITY_DN35922_c0_g1;TRINITY_DN26125_c0_g5;TRINITY_DN26125_c0_g3;TRINITY…
molecular_function	transporter activity	GO:0005215	nucleocytoplasmic carrier activity	GO:0140142	nuclear import signal receptor activity	GO:0061608	22	0.0004885	TRINITY_DN47231_c0_g1;TRINITY_DN5421_c0_g1;TRINITY_DN16782_c0_g2;TRINITY_DN20940_c0_g1;TRINITY_DN20940_c0_g2;TRINITY_DN5774_c0_g1;TRINITY_DN90179_c0_g1;TRINITY_DN2346_c0_g1;TRINITY_DN41205_c0_g5;TRINITY_DN41205_c0_g3;TRINITY_DN41205_c0_g2;TRINITY_DN41205_c0_g1;TRINITY_DN84126_c0_g1;TRINITY_DN20919_c0_g5;TRINITY_DN20919_c0_g2;TRINITY_DN20919_c0_g3;TRINITY_DN20919_c0_g1;TRINITY_DN91055_c0_g1;TRINIT…
molecular_function	transporter activity	GO:0005215	lipid transporter activity	GO:0005319	phospholipid transporter activity	GO:0005548	30	0.00066613	TRINITY_DN71727_c0_g1;TRINITY_DN30491_c0_g1;TRINITY_DN22073_c0_g1;TRINITY_DN22073_c0_g2;TRINITY_DN1438_c0_g1;TRINITY_DN4845_c0_g3;TRINITY_DN24070_c0_g1;TRINITY_DN30491_c0_g2;TRINITY_DN18538_c0_g1;TRINITY_DN1049_c0_g1;TRINITY_DN31469_c0_g1;TRINITY_DN8378_c0_g2;TRINITY_DN3137_c0_g1;TRINITY_DN8607_c0_g2;TRINITY_DN28136_c0_g1;TRINITY_DN2935_c0_g1;TRINITY_DN2935_c0_g2;TRINITY_DN13818_c0_g3;TRINITY_DN2…
molecular_function	transporter activity	GO:0005215	lipid transporter activity	GO:0005319	long-chain fatty acid transporter activity	GO:0005324	1	2.22e-05	TRINITY_DN63576_c0_g1
molecular_function	transporter activity	GO:0005215	lipid transporter activity	GO:0005319	lipid transfer activity	GO:0120013	16	0.00035527	TRINITY_DN71727_c0_g1;TRINITY_DN22073_c0_g1;TRINITY_DN22073_c0_g2;TRINITY_DN4845_c0_g3;TRINITY_DN41706_c0_g1;TRINITY_DN1049_c0_g1;TRINITY_DN8607_c0_g2;TRINITY_DN28136_c0_g1;TRINITY_DN2935_c0_g1;TRINITY_DN2935_c0_g2;TRINITY_DN29990_c0_g2;TRINITY_DN65763_c0_g1;TRINITY_DN22719_c0_g1;TRINITY_DN71859_c0_g2;TRINITY_DN5477_c0_g1;TRINITY_DN2049_c0_g1
molecular_function	transporter activity	GO:0005215	lipid transporter activity	GO:0005319	fatty acid transmembrane transporter activity	GO:0015245	1	2.22e-05	TRINITY_DN87794_c0_g1
molecular_function	transporter activity	GO:0005215	lipid transporter activity	GO:0005319	sterol transporter activity	GO:0015248	12	0.00026645	TRINITY_DN3163_c0_g3;TRINITY_DN3163_c0_g1;TRINITY_DN5064_c0_g1;TRINITY_DN60784_c0_g2;TRINITY_DN10747_c0_g1;TRINITY_DN6360_c0_g1;TRINITY_DN13802_c0_g4;TRINITY_DN13802_c0_g3;TRINITY_DN2650_c0_g4;TRINITY_DN16142_c0_g1;TRINITY_DN2650_c0_g2;TRINITY_DN5578_c0_g1
molecular_function	transporter activity	GO:0005215	lipid transporter activity	GO:0005319	sphingolipid transporter activity	GO:0046624	5	0.00011102	TRINITY_DN1049_c0_g1;TRINITY_DN2935_c0_g1;TRINITY_DN2935_c0_g2;TRINITY_DN5477_c0_g1;TRINITY_DN2049_c0_g1
molecular_function	transporter activity	GO:0005215	lipid transporter activity	GO:0005319	intramembrane lipid transporter activity	GO:0140303	9	0.00019984	TRINITY_DN1438_c0_g1;TRINITY_DN18538_c0_g1;TRINITY_DN8378_c0_g2;TRINITY_DN13818_c0_g3;TRINITY_DN23682_c0_g2;TRINITY_DN13260_c0_g1;TRINITY_DN51428_c0_g1;TRINITY_DN50361_c0_g2;TRINITY_DN62272_c0_g1
molecular_function	transporter activity	GO:0005215	protein transporter activity	GO:0140318	protein transmembrane transporter activity	GO:0008320	52	0.00115463	TRINITY_DN45834_c0_g1;TRINITY_DN6042_c0_g1;TRINITY_DN42228_c0_g1;TRINITY_DN10386_c0_g1;TRINITY_DN53818_c1_g8;TRINITY_DN1307_c0_g1;TRINITY_DN1307_c0_g2;TRINITY_DN3252_c0_g1;TRINITY_DN977_c0_g2;TRINITY_DN977_c0_g1;TRINITY_DN28068_c0_g1;TRINITY_DN87922_c0_g1;TRINITY_DN53818_c1_g2;TRINITY_DN53818_c1_g1;TRINITY_DN53818_c1_g9;TRINITY_DN14125_c0_g3;TRINITY_DN80_c0_g1;TRINITY_DN29385_c0_g1;TRINITY_DN3263…
molecular_function	transporter activity	GO:0005215	transmembrane transporter activity	GO:0022857	amide transmembrane transporter activity	GO:0042887	152	0.00337508	TRINITY_DN13341_c0_g1;TRINITY_DN3370_c0_g2;TRINITY_DN36745_c0_g1;TRINITY_DN36745_c0_g2;TRINITY_DN36745_c0_g3;TRINITY_DN45834_c0_g1;TRINITY_DN29770_c0_g1;TRINITY_DN19641_c0_g1;TRINITY_DN6042_c0_g1;TRINITY_DN42228_c0_g1;TRINITY_DN69312_c0_g1;TRINITY_DN12335_c0_g1;TRINITY_DN10386_c0_g1;TRINITY_DN30822_c0_g1;TRINITY_DN53818_c1_g8;TRINITY_DN1307_c0_g1;TRINITY_DN1307_c0_g2;TRINITY_DN3252_c0_g1;TRINITY_…
molecular_function	transporter activity	GO:0005215	transmembrane transporter activity	GO:0022857	iron chelate transmembrane transporter activity	GO:0015603	2	4.441e-05	TRINITY_DN5210_c0_g1;TRINITY_DN5520_c0_g1
molecular_function	transporter activity	GO:0005215	transmembrane transporter activity	GO:0022857	organophosphate ester transmembrane transporter activity	GO:0015605	89	0.0019762	TRINITY_DN8720_c0_g1;TRINITY_DN13351_c0_g1;TRINITY_DN12938_c0_g2;TRINITY_DN27655_c0_g1;TRINITY_DN27655_c0_g4;TRINITY_DN8720_c3_g1;TRINITY_DN14346_c0_g1;TRINITY_DN34326_c0_g2;TRINITY_DN41266_c0_g1;TRINITY_DN20682_c0_g1;TRINITY_DN6225_c0_g1;TRINITY_DN40632_c0_g2;TRINITY_DN85545_c0_g1;TRINITY_DN15363_c0_g1;TRINITY_DN31940_c0_g1;TRINITY_DN84995_c0_g1;TRINITY_DN21531_c0_g1;TRINITY_DN34905_c0_g2;TRINIT…
molecular_function	transporter activity	GO:0005215	transmembrane transporter activity	GO:0022857	neurotransmitter transmembrane transporter activity	GO:0005326	13	0.00028866	TRINITY_DN15733_c0_g6;TRINITY_DN12825_c0_g1;TRINITY_DN24448_c0_g2;TRINITY_DN21005_c0_g2;TRINITY_DN80122_c0_g1;TRINITY_DN50660_c0_g1;TRINITY_DN15733_c0_g3;TRINITY_DN94517_c0_g1;TRINITY_DN24448_c0_g1;TRINITY_DN78034_c0_g1;TRINITY_DN12825_c0_g3;TRINITY_DN60904_c0_g1;TRINITY_DN76182_c0_g1
molecular_function	transporter activity	GO:0005215	transmembrane transporter activity	GO:0022857	sulfur compound transmembrane transporter activity	GO:1901682	58	0.00128786	TRINITY_DN7089_c0_g4;TRINITY_DN7089_c0_g2;TRINITY_DN7089_c0_g1;TRINITY_DN57057_c0_g1;TRINITY_DN24251_c0_g1;TRINITY_DN24251_c0_g3;TRINITY_DN6190_c0_g2;TRINITY_DN7089_c0_g3;TRINITY_DN52360_c0_g1;TRINITY_DN52360_c0_g3;TRINITY_DN1262_c0_g1;TRINITY_DN2422_c1_g1;TRINITY_DN17092_c2_g1;TRINITY_DN1278_c0_g1;TRINITY_DN10509_c0_g2;TRINITY_DN10509_c0_g1;TRINITY_DN18609_c0_g1;TRINITY_DN16222_c0_g1;TRINITY_DN3…
molecular_function	transporter activity	GO:0005215	transmembrane transporter activity	GO:0022857	organic acid transmembrane transporter activity	GO:0005342	134	0.0029754	TRINITY_DN16693_c0_g1;TRINITY_DN23689_c0_g1;TRINITY_DN1948_c0_g1;TRINITY_DN93796_c0_g1;TRINITY_DN87794_c0_g1;TRINITY_DN59129_c0_g1;TRINITY_DN15756_c0_g3;TRINITY_DN24251_c0_g1;TRINITY_DN24251_c0_g3;TRINITY_DN2134_c1_g2;TRINITY_DN2134_c1_g1;TRINITY_DN39336_c0_g1;TRINITY_DN7664_c0_g1;TRINITY_DN20757_c0_g1;TRINITY_DN7780_c0_g2;TRINITY_DN15733_c0_g6;TRINITY_DN12128_c0_g1;TRINITY_DN13583_c0_g1;TRINITY_…
molecular_function	transporter activity	GO:0005215	transmembrane transporter activity	GO:0022857	carbohydrate transmembrane transporter activity	GO:0015144	103	0.00228706	TRINITY_DN93796_c0_g1;TRINITY_DN12192_c0_g1;TRINITY_DN1795_c0_g1;TRINITY_DN23517_c0_g1;TRINITY_DN15756_c0_g3;TRINITY_DN7177_c0_g2;TRINITY_DN45039_c0_g1;TRINITY_DN13467_c0_g3;TRINITY_DN13467_c0_g1;TRINITY_DN39720_c0_g1;TRINITY_DN1616_c0_g1;TRINITY_DN6231_c0_g1;TRINITY_DN1230_c1_g1;TRINITY_DN9070_c0_g1;TRINITY_DN54390_c0_g3;TRINITY_DN10424_c0_g2;TRINITY_DN81078_c0_g1;TRINITY_DN52186_c0_g1;TRINITY_D…
molecular_function	transporter activity	GO:0005215	transmembrane transporter activity	GO:0022857	passive transmembrane transporter activity	GO:0022803	308	0.00683897	TRINITY_DN4621_c0_g1;TRINITY_DN88477_c0_g1;TRINITY_DN22058_c0_g1;TRINITY_DN8776_c0_g2;TRINITY_DN5018_c0_g1;TRINITY_DN93796_c0_g1;TRINITY_DN438_c1_g1;TRINITY_DN10364_c0_g1;TRINITY_DN43689_c0_g2;TRINITY_DN90576_c0_g1;TRINITY_DN44081_c0_g1;TRINITY_DN24834_c0_g1;TRINITY_DN24834_c0_g2;TRINITY_DN24834_c0_g3;TRINITY_DN17922_c0_g1;TRINITY_DN1611_c0_g1;TRINITY_DN1611_c0_g2;TRINITY_DN74838_c0_g1;TRINITY_DN…
molecular_function	transporter activity	GO:0005215	transmembrane transporter activity	GO:0022857	active transmembrane transporter activity	GO:0022804	867	0.0192513	TRINITY_DN27542_c0_g1;TRINITY_DN13341_c0_g1;TRINITY_DN38171_c0_g3;TRINITY_DN8720_c0_g1;TRINITY_DN13351_c0_g1;TRINITY_DN38686_c0_g1;TRINITY_DN7089_c0_g4;TRINITY_DN7089_c0_g2;TRINITY_DN7089_c0_g1;TRINITY_DN3370_c0_g2;TRINITY_DN7047_c0_g1;TRINITY_DN12192_c0_g1;TRINITY_DN36781_c0_g2;TRINITY_DN22674_c0_g1;TRINITY_DN22674_c0_g2;TRINITY_DN22674_c0_g3;TRINITY_DN47126_c0_g1;TRINITY_DN74783_c0_g1;TRINITY_D…
molecular_function	transporter activity	GO:0005215	transmembrane transporter activity	GO:0022857	azole transmembrane transporter activity	GO:1901474	2	4.441e-05	TRINITY_DN1262_c0_g1;TRINITY_DN28093_c0_g1
molecular_function	transporter activity	GO:0005215	transmembrane transporter activity	GO:0022857	vitamin transmembrane transporter activity	GO:0090482	3	6.661e-05	TRINITY_DN1262_c0_g1;TRINITY_DN16056_c0_g1;TRINITY_DN12436_c0_g1
molecular_function	transporter activity	GO:0005215	transmembrane transporter activity	GO:0022857	macromolecule transmembrane transporter activity	GO:0022884	52	0.00115463	TRINITY_DN45834_c0_g1;TRINITY_DN6042_c0_g1;TRINITY_DN42228_c0_g1;TRINITY_DN10386_c0_g1;TRINITY_DN53818_c1_g8;TRINITY_DN1307_c0_g1;TRINITY_DN1307_c0_g2;TRINITY_DN3252_c0_g1;TRINITY_DN977_c0_g2;TRINITY_DN977_c0_g1;TRINITY_DN28068_c0_g1;TRINITY_DN87922_c0_g1;TRINITY_DN53818_c1_g2;TRINITY_DN53818_c1_g1;TRINITY_DN53818_c1_g9;TRINITY_DN14125_c0_g3;TRINITY_DN80_c0_g1;TRINITY_DN29385_c0_g1;TRINITY_DN3263…
molecular_function	transporter activity	GO:0005215	transmembrane transporter activity	GO:0022857	cofactor transmembrane transporter activity	GO:0051184	25	0.00055511	TRINITY_DN41266_c0_g1;TRINITY_DN34905_c0_g2;TRINITY_DN16056_c0_g1;TRINITY_DN5026_c0_g1;TRINITY_DN10937_c1_g1;TRINITY_DN10723_c0_g2;TRINITY_DN5026_c0_g2;TRINITY_DN56647_c0_g1;TRINITY_DN5375_c0_g2;TRINITY_DN77869_c0_g1;TRINITY_DN3432_c1_g1;TRINITY_DN59782_c0_g3;TRINITY_DN12436_c0_g1;TRINITY_DN43310_c0_g2;TRINITY_DN47776_c0_g1;TRINITY_DN14547_c0_g4;TRINITY_DN62469_c0_g1;TRINITY_DN82251_c0_g1;TRINITY…
molecular_function	transporter activity	GO:0005215	transmembrane transporter activity	GO:0022857	carbohydrate derivative transmembrane transporter activity	GO:1901505	126	0.00279776	TRINITY_DN8720_c0_g1;TRINITY_DN13351_c0_g1;TRINITY_DN7047_c0_g1;TRINITY_DN2957_c0_g1;TRINITY_DN12938_c0_g2;TRINITY_DN27655_c0_g1;TRINITY_DN27655_c0_g4;TRINITY_DN8720_c3_g1;TRINITY_DN14346_c0_g1;TRINITY_DN34326_c0_g2;TRINITY_DN2113_c0_g2;TRINITY_DN20682_c0_g1;TRINITY_DN13352_c0_g1;TRINITY_DN37236_c0_g2;TRINITY_DN1105_c1_g1;TRINITY_DN6225_c0_g1;TRINITY_DN40632_c0_g2;TRINITY_DN85545_c0_g1;TRINITY_DN…
molecular_function	transporter activity	GO:0005215	transmembrane transporter activity	GO:0022857	nucleobase-containing compound transmembrane transporter activity	GO:0015932	127	0.00281997	TRINITY_DN8720_c0_g1;TRINITY_DN13351_c0_g1;TRINITY_DN7047_c0_g1;TRINITY_DN2957_c0_g1;TRINITY_DN27655_c0_g1;TRINITY_DN27655_c0_g4;TRINITY_DN8720_c3_g1;TRINITY_DN14346_c0_g1;TRINITY_DN34326_c0_g2;TRINITY_DN41266_c0_g1;TRINITY_DN2113_c0_g2;TRINITY_DN20682_c0_g1;TRINITY_DN13352_c0_g1;TRINITY_DN37236_c0_g2;TRINITY_DN1105_c1_g1;TRINITY_DN6225_c0_g1;TRINITY_DN40632_c0_g2;TRINITY_DN85545_c0_g1;TRINITY_DN…
molecular_function	transporter activity	GO:0005215	transmembrane transporter activity	GO:0022857	ion transmembrane transporter activity	GO:0015075	1604	0.035616	TRINITY_DN4621_c0_g1;TRINITY_DN27542_c0_g1;TRINITY_DN13341_c0_g1;TRINITY_DN16693_c0_g1;TRINITY_DN18403_c0_g1;TRINITY_DN18403_c0_g2;TRINITY_DN6089_c0_g1;TRINITY_DN88029_c0_g1;TRINITY_DN30170_c2_g1;TRINITY_DN17672_c0_g1;TRINITY_DN23689_c0_g1;TRINITY_DN1981_c0_g3;TRINITY_DN86885_c0_g1;TRINITY_DN8720_c0_g1;TRINITY_DN3874_c0_g2;TRINITY_DN13351_c0_g1;TRINITY_DN88477_c0_g1;TRINITY_DN22058_c0_g1;TRINITY_…
_DN3197_c1_g1;TRINITY_DN57327_c0_g1;TRINITY_DN29476_c1_g2;TRINITY_DN29476_c1_g3;TRINITY_DN29476_c1_g1;TRINITY_DN66159_c0_g2;TRINITY_DN2215_c0_g1;TRINITY_DN5_c0_g1;TRINITY_DN37240_c0_g2;TRINITY_DN14419_c0_g1;TRINITY_DN34221_c1_g1;TRINITY_DN3533_c0_g1;TRINITY_DN5816_c0_g2;TRINITY_DN91247_c0_g1;TRINITY_DN49595_c0_g1;TRINITY_DN61212_c0_g1;TRINITY_DN18643_c0_g1;TRINITY_DN15826_c0_g1;TRINITY_DN3092_c0_…
molecular_function	transporter activity	GO:0005215	transmembrane transporter activity	GO:0022857	modified amino acid transmembrane transporter activity	GO:0072349	8	0.00017764	TRINITY_DN17092_c2_g1;TRINITY_DN16056_c0_g1;TRINITY_DN30391_c0_g3;TRINITY_DN30391_c0_g2;TRINITY_DN12436_c0_g1;TRINITY_DN17092_c0_g2;TRINITY_DN17092_c0_g1;TRINITY_DN21096_c0_g1
molecular_function	transporter activity	GO:0005215	transmembrane transporter activity	GO:0022857	efflux transmembrane transporter activity	GO:0015562	14	0.00031086	TRINITY_DN2837_c0_g4;TRINITY_DN5209_c0_g1;TRINITY_DN14027_c0_g1;TRINITY_DN3502_c0_g1;TRINITY_DN3502_c0_g3;TRINITY_DN36878_c0_g5;TRINITY_DN36878_c0_g4;TRINITY_DN2837_c0_g1;TRINITY_DN9521_c0_g5;TRINITY_DN1917_c0_g1;TRINITY_DN36878_c0_g3;TRINITY_DN36878_c0_g2;TRINITY_DN36878_c0_g1;TRINITY_DN43306_c0_g1
molecular_function	transporter activity	GO:0005215	transmembrane transporter activity	GO:0022857	xenobiotic transmembrane transporter activity	GO:0042910	97	0.00215383	TRINITY_DN47189_c0_g1;TRINITY_DN5041_c0_g1;TRINITY_DN22371_c0_g1;TRINITY_DN6875_c1_g1;TRINITY_DN65910_c0_g1;TRINITY_DN10494_c0_g1;TRINITY_DN10269_c0_g1;TRINITY_DN71281_c0_g1;TRINITY_DN1250_c0_g1;TRINITY_DN11909_c0_g1;TRINITY_DN11909_c0_g2;TRINITY_DN1907_c0_g2;TRINITY_DN42286_c0_g1;TRINITY_DN3803_c0_g1;TRINITY_DN7766_c0_g1;TRINITY_DN7766_c0_g3;TRINITY_DN54445_c0_g2;TRINITY_DN54445_c0_g1;TRINITY_DN…
molecular_function	transporter activity	GO:0005215	transmembrane transporter activity	GO:0022857	auxin transmembrane transporter activity	GO:0080161	5	0.00011102	TRINITY_DN2837_c0_g4;TRINITY_DN2837_c0_g1;TRINITY_DN9521_c0_g5;TRINITY_DN43306_c0_g1;TRINITY_DN19025_c0_g1
molecular_function	transporter activity	GO:0005215	transmembrane transporter activity	GO:0022857	oxidative phosphorylation uncoupler activity	GO:0017077	6	0.00013323	TRINITY_DN22167_c0_g3;TRINITY_DN18258_c0_g3;TRINITY_DN18258_c0_g1;TRINITY_DN18258_c0_g4;TRINITY_DN42319_c0_g6;TRINITY_DN3260_c0_g1
molecular_function	transporter activity	GO:0005215	transmembrane transporter activity	GO:0022857	nucleobase transmembrane transporter activity	GO:0015205	10	0.00022204	TRINITY_DN72471_c0_g1;TRINITY_DN84115_c0_g1;TRINITY_DN2203_c0_g2;TRINITY_DN711_c0_g1;TRINITY_DN711_c0_g2;TRINITY_DN73016_c0_g1;TRINITY_DN36572_c0_g1;TRINITY_DN36572_c0_g2;TRINITY_DN9793_c0_g1;TRINITY_DN36572_c1_g1
molecular_function	transporter activity	GO:0005215	transmembrane transporter activity	GO:0022857	polyamine transmembrane transporter activity	GO:0015203	3	6.661e-05	TRINITY_DN1363_c1_g1;TRINITY_DN9858_c0_g2;TRINITY_DN3861_c0_g1
molecular_function	transporter activity	GO:0005215	transmembrane transporter activity	GO:0022857	ATPase-coupled xenobiotic transmembrane transporter activity	GO:0008559	46	0.00102141	TRINITY_DN36915_c0_g4;TRINITY_DN36915_c0_g1;TRINITY_DN477_c0_g1;TRINITY_DN7778_c0_g2;TRINITY_DN49681_c0_g1;TRINITY_DN82913_c0_g1;TRINITY_DN9033_c0_g1;TRINITY_DN35159_c0_g1;TRINITY_DN1386_c0_g1;TRINITY_DN44878_c0_g2;TRINITY_DN36915_c0_g3;TRINITY_DN36915_c0_g2;TRINITY_DN893_c0_g1;TRINITY_DN9166_c0_g1;TRINITY_DN66404_c0_g1;TRINITY_DN14942_c0_g1;TRINITY_DN22301_c0_g1;TRINITY_DN22352_c0_g1;TRINITY_DN2…
molecular_function	transporter activity	GO:0005215	transmembrane transporter activity	GO:0022857	inorganic molecular entity transmembrane transporter activity	GO:0015318	1558	0.0345946	TRINITY_DN4621_c0_g1;TRINITY_DN27542_c0_g1;TRINITY_DN13341_c0_g1;TRINITY_DN16693_c0_g1;TRINITY_DN18403_c0_g1;TRINITY_DN18403_c0_g2;TRINITY_DN6089_c0_g1;TRINITY_DN88029_c0_g1;TRINITY_DN30170_c2_g1;TRINITY_DN23689_c0_g1;TRINITY_DN1981_c0_g3;TRINITY_DN86885_c0_g1;TRINITY_DN3874_c0_g2;TRINITY_DN22058_c0_g1;TRINITY_DN21351_c0_g3;TRINITY_DN7089_c0_g4;TRINITY_DN7089_c0_g2;TRINITY_DN7089_c0_g1;TRINITY_DN…
2363_c0_g1;TRINITY_DN21625_c0_g1;TRINITY_DN3532_c0_g1;TRINITY_DN3634_c0_g3;TRINITY_DN29388_c0_g1;TRINITY_DN32913_c0_g2;TRINITY_DN22435_c0_g1;TRINITY_DN22839_c0_g1;TRINITY_DN6509_c0_g1;TRINITY_DN20376_c0_g1;TRINITY_DN4916_c0_g1;TRINITY_DN18822_c0_g3;TRINITY_DN18822_c0_g1;TRINITY_DN22140_c0_g2;TRINITY_DN23986_c0_g3;TRINITY_DN23986_c0_g1;TRINITY_DN50161_c0_g2;TRINITY_DN50161_c0_g3;TRINITY_DN1070_c0_…
molecular_function	molecular function regulator	GO:0098772	enzyme regulator activity	GO:0030234	ubiquitin-protein transferase regulator activity	GO:0055106	13	0.00028866	TRINITY_DN6897_c0_g1;TRINITY_DN74017_c0_g1;TRINITY_DN37055_c0_g1;TRINITY_DN21607_c1_g3;TRINITY_DN95642_c0_g1;TRINITY_DN26109_c0_g1;TRINITY_DN85293_c0_g1;TRINITY_DN86705_c0_g1;TRINITY_DN1997_c5_g1;TRINITY_DN20715_c0_g2;TRINITY_DN21607_c0_g1;TRINITY_DN21607_c0_g4;TRINITY_DN26993_c0_g1
molecular_function	molecular function regulator	GO:0098772	enzyme regulator activity	GO:0030234	kinase regulator activity	GO:0019207	118	0.00262013	TRINITY_DN45579_c0_g1;TRINITY_DN15425_c0_g1;TRINITY_DN13437_c0_g2;TRINITY_DN17525_c0_g3;TRINITY_DN17525_c0_g2;TRINITY_DN4227_c0_g1;TRINITY_DN15096_c0_g1;TRINITY_DN36356_c0_g1;TRINITY_DN1233_c0_g3;TRINITY_DN1233_c0_g2;TRINITY_DN50672_c0_g2;TRINITY_DN41207_c1_g1;TRINITY_DN66599_c0_g1;TRINITY_DN66599_c0_g2;TRINITY_DN66599_c0_g3;TRINITY_DN66599_c0_g4;TRINITY_DN17525_c0_g1;TRINITY_DN15408_c0_g1;TRINIT…
molecular_function	molecular function regulator	GO:0098772	enzyme regulator activity	GO:0030234	phosphatase regulator activity	GO:0019208	74	0.00164313	TRINITY_DN20808_c0_g1;TRINITY_DN80737_c0_g1;TRINITY_DN7519_c0_g1;TRINITY_DN18898_c0_g2;TRINITY_DN13750_c0_g1;TRINITY_DN32784_c0_g1;TRINITY_DN32784_c0_g6;TRINITY_DN64129_c0_g2;TRINITY_DN17339_c0_g1;TRINITY_DN4942_c0_g1;TRINITY_DN50483_c0_g1;TRINITY_DN18898_c0_g3;TRINITY_DN15292_c0_g2;TRINITY_DN895_c0_g1;TRINITY_DN34019_c0_g2;TRINITY_DN51158_c0_g3;TRINITY_DN2585_c0_g1;TRINITY_DN7077_c1_g1;TRINITY_D…
molecular_function	molecular function regulator	GO:0098772	enzyme regulator activity	GO:0030234	nucleoside-triphosphatase regulator activity	GO:0060589	160	0.00355271	TRINITY_DN62620_c0_g1;TRINITY_DN58725_c0_g1;TRINITY_DN30677_c0_g1;TRINITY_DN28865_c0_g1;TRINITY_DN47966_c0_g3;TRINITY_DN36731_c0_g3;TRINITY_DN36731_c0_g2;TRINITY_DN36731_c0_g4;TRINITY_DN58137_c0_g1;TRINITY_DN58137_c0_g2;TRINITY_DN42322_c0_g1;TRINITY_DN23213_c0_g1;TRINITY_DN5882_c0_g1;TRINITY_DN10462_c0_g1;TRINITY_DN5032_c1_g1;TRINITY_DN44211_c0_g1;TRINITY_DN36432_c0_g1;TRINITY_DN67_c0_g2;TRINITY_…
molecular_function	molecular function regulator	GO:0098772	enzyme regulator activity	GO:0030234	peptidase regulator activity	GO:0061134	48	0.00106581	TRINITY_DN8862_c0_g2;TRINITY_DN8862_c0_g1;TRINITY_DN2664_c2_g1;TRINITY_DN76469_c0_g2;TRINITY_DN5439_c0_g1;TRINITY_DN8129_c0_g1;TRINITY_DN33631_c0_g1;TRINITY_DN10496_c0_g2;TRINITY_DN18871_c0_g1;TRINITY_DN15929_c1_g1;TRINITY_DN5979_c0_g1;TRINITY_DN81150_c0_g1;TRINITY_DN10107_c1_g1;TRINITY_DN3760_c0_g2;TRINITY_DN2229_c0_g2;TRINITY_DN79211_c0_g1;TRINITY_DN40101_c0_g1;TRINITY_DN26688_c0_g1;TRINITY_DN9…
molecular_function	molecular function regulator	GO:0098772	enzyme regulator activity	GO:0030234	enzyme activator activity	GO:0008047	185	0.00410782	TRINITY_DN7519_c0_g1;TRINITY_DN62620_c0_g1;TRINITY_DN58725_c0_g1;TRINITY_DN30677_c0_g1;TRINITY_DN47966_c0_g3;TRINITY_DN9073_c0_g1;TRINITY_DN36731_c0_g3;TRINITY_DN36731_c0_g2;TRINITY_DN36731_c0_g4;TRINITY_DN32784_c0_g1;TRINITY_DN32784_c0_g6;TRINITY_DN15096_c0_g1;TRINITY_DN36356_c0_g1;TRINITY_DN10462_c0_g1;TRINITY_DN5032_c1_g1;TRINITY_DN15292_c0_g2;TRINITY_DN44211_c0_g1;TRINITY_DN895_c0_g1;TRINITY_…
molecular_function	molecular function regulator	GO:0098772	enzyme regulator activity	GO:0030234	enzyme inhibitor activity	GO:0004857	161	0.00357492	TRINITY_DN57022_c0_g3;TRINITY_DN20808_c0_g1;TRINITY_DN80737_c0_g1;TRINITY_DN8862_c0_g2;TRINITY_DN8862_c0_g1;TRINITY_DN2664_c2_g1;TRINITY_DN71565_c0_g1;TRINITY_DN11537_c1_g1;TRINITY_DN13750_c0_g1;TRINITY_DN76469_c0_g2;TRINITY_DN64129_c0_g2;TRINITY_DN4942_c0_g1;TRINITY_DN7095_c0_g1;TRINITY_DN5439_c0_g1;TRINITY_DN26672_c0_g1;TRINITY_DN51158_c0_g3;TRINITY_DN83563_c0_g1;TRINITY_DN8129_c0_g1;TRINITY_DN…
molecular_function	molecular function regulator	GO:0098772	enzyme regulator activity	GO:0030234	DNA polymerase processivity factor activity	GO:0030337	6	0.00013323	TRINITY_DN55953_c0_g1;TRINITY_DN15240_c0_g1;TRINITY_DN70229_c0_g1;TRINITY_DN12676_c0_g1;TRINITY_DN94529_c0_g1;TRINITY_DN62873_c0_g1
molecular_function	molecular function regulator	GO:0098772	enzyme regulator activity	GO:0030234	acetolactate synthase regulator activity	GO:1990610	5	0.00011102	TRINITY_DN40247_c0_g3;TRINITY_DN28376_c0_g2;TRINITY_DN75312_c0_g1;TRINITY_DN1487_c0_g2;TRINITY_DN15320_c0_g1
molecular_function	molecular function regulator	GO:0098772	receptor regulator activity	GO:0030545	signaling receptor activator activity	GO:0030546	13	0.00028866	TRINITY_DN30493_c1_g1;TRINITY_DN26708_c0_g1;TRINITY_DN8694_c0_g1;TRINITY_DN18021_c0_g1;TRINITY_DN18373_c1_g1;TRINITY_DN94486_c0_g1;TRINITY_DN30101_c0_g1;TRINITY_DN70576_c0_g1;TRINITY_DN3883_c0_g1;TRINITY_DN30493_c0_g1;TRINITY_DN77797_c0_g1;TRINITY_DN7074_c0_g3;TRINITY_DN7074_c0_g4
molecular_function	molecular function regulator	GO:0098772	guanyl-nucleotide exchange factor activity	GO:0005085	Sar guanyl-nucleotide exchange factor activity	GO:0005090	2	4.441e-05	TRINITY_DN11647_c0_g1;TRINITY_DN2991_c1_g1
molecular_function	molecular function regulator	GO:0098772	guanyl-nucleotide exchange factor activity	GO:0005085	Ras guanyl-nucleotide exchange factor activity	GO:0005088	23	0.0005107	TRINITY_DN3178_c2_g1;TRINITY_DN3178_c2_g2;TRINITY_DN18685_c0_g1;TRINITY_DN1029_c0_g1;TRINITY_DN24200_c0_g2;TRINITY_DN10132_c0_g1;TRINITY_DN16415_c0_g4;TRINITY_DN7771_c0_g1;TRINITY_DN7771_c0_g2;TRINITY_DN33070_c0_g5;TRINITY_DN33070_c0_g1;TRINITY_DN33070_c0_g2;TRINITY_DN33070_c0_g3;TRINITY_DN5299_c0_g1;TRINITY_DN16463_c0_g1;TRINITY_DN16463_c0_g3;TRINITY_DN7280_c0_g1;TRINITY_DN16463_c0_g2;TRINITY_DN…
molecular_function	molecular function regulator	GO:0098772	guanyl-nucleotide exchange factor activity	GO:0005085	ARF guanyl-nucleotide exchange factor activity	GO:0005086	19	0.00042188	TRINITY_DN73046_c0_g1;TRINITY_DN2510_c0_g1;TRINITY_DN8603_c0_g1;TRINITY_DN78942_c0_g1;TRINITY_DN88225_c0_g1;TRINITY_DN4893_c0_g1;TRINITY_DN83334_c0_g1;TRINITY_DN13518_c0_g1;TRINITY_DN3009_c0_g1;TRINITY_DN45872_c0_g1;TRINITY_DN5449_c0_g2;TRINITY_DN95372_c0_g1;TRINITY_DN1849_c0_g1;TRINITY_DN16_c0_g1;TRINITY_DN2226_c0_g2;TRINITY_DN2226_c0_g1;TRINITY_DN359_c0_g1;TRINITY_DN3115_c0_g1;TRINITY_DN26933_c…
molecular_function	binding	GO:0005488	heterocyclic compound binding	GO:1901363	nucleic acid binding	GO:0003676	9832	0.218314	TRINITY_DN957_c0_g1;TRINITY_DN13520_c0_g4;TRINITY_DN22790_c0_g2;TRINITY_DN44696_c0_g1;TRINITY_DN15249_c0_g1;TRINITY_DN3640_c0_g1;TRINITY_DN2180_c1_g2;TRINITY_DN2180_c1_g1;TRINITY_DN65806_c0_g1;TRINITY_DN88206_c0_g1;TRINITY_DN87411_c0_g1;TRINITY_DN83558_c0_g1;TRINITY_DN7426_c0_g1;TRINITY_DN3297_c0_g2;TRINITY_DN6117_c0_g1;TRINITY_DN13786_c2_g1;TRINITY_DN8275_c0_g1;TRINITY_DN41667_c0_g1;TRINITY_DN50…
ITY_DN7168_c0_g1;TRINITY_DN30056_c0_g1;TRINITY_DN43367_c0_g1;TRINITY_DN43367_c0_g2;TRINITY_DN26339_c0_g1;TRINITY_DN55324_c0_g1;TRINITY_DN36249_c0_g2;TRINITY_DN19425_c1_g1;TRINITY_DN34539_c0_g3;TRINITY_DN11202_c1_g1;TRINITY_DN30753_c0_g1;TRINITY_DN69209_c1_g1;TRINITY_DN55093_c0_g1;TRINITY_DN25833_c0_g1;TRINITY_DN38039_c0_g1;TRINITY_DN34270_c0_g1;TRINITY_DN80855_c0_g1;TRINITY_DN9339_c0_g1;TRINITY_D…
c0_g1;TRINITY_DN37960_c0_g1;TRINITY_DN72227_c0_g2;TRINITY_DN9406_c0_g2;TRINITY_DN87489_c0_g1;TRINITY_DN13409_c0_g1;TRINITY_DN30032_c0_g2;TRINITY_DN2334_c0_g2;TRINITY_DN2334_c0_g3;TRINITY_DN44486_c1_g1;TRINITY_DN7862_c0_g1;TRINITY_DN62645_c0_g1;TRINITY_DN62645_c0_g2;TRINITY_DN4575_c0_g2;TRINITY_DN17878_c1_g1;TRINITY_DN71292_c0_g2;TRINITY_DN44646_c1_g2;TRINITY_DN49718_c0_g1;TRINITY_DN49718_c0_g2;TR…
;TRINITY_DN34725_c0_g2;TRINITY_DN66656_c0_g3;TRINITY_DN4518_c0_g1;TRINITY_DN65690_c0_g2;TRINITY_DN11610_c3_g1;TRINITY_DN65690_c0_g1;TRINITY_DN7960_c1_g1;TRINITY_DN2411_c0_g1;TRINITY_DN18362_c0_g2;TRINITY_DN36340_c1_g2;TRINITY_DN350_c1_g1;TRINITY_DN35161_c0_g1;TRINITY_DN35161_c0_g2;TRINITY_DN9855_c0_g1;TRINITY_DN82500_c0_g1;TRINITY_DN28365_c0_g1;TRINITY_DN30551_c0_g2;TRINITY_DN38945_c0_g1;TRINITY_…
0_c2_g1;TRINITY_DN39097_c0_g1;TRINITY_DN10402_c1_g1;TRINITY_DN13570_c0_g1;TRINITY_DN30150_c0_g1;TRINITY_DN24451_c0_g1;TRINITY_DN54207_c0_g3;TRINITY_DN1538_c0_g1;TRINITY_DN13699_c0_g1;TRINITY_DN5333_c0_g2;TRINITY_DN64805_c1_g1;TRINITY_DN16241_c1_g1;TRINITY_DN422_c0_g1;TRINITY_DN20745_c0_g1;TRINITY_DN69080_c0_g2;TRINITY_DN69080_c0_g1;TRINITY_DN11124_c0_g1;TRINITY_DN11644_c0_g2;TRINITY_DN11644_c0_g1…
9_c0_g1;TRINITY_DN69954_c0_g2;TRINITY_DN24426_c0_g2;TRINITY_DN13665_c0_g1;TRINITY_DN7228_c0_g1;TRINITY_DN40456_c0_g1;TRINITY_DN88073_c0_g1;TRINITY_DN54372_c0_g2;TRINITY_DN4473_c0_g1;TRINITY_DN73216_c0_g1;TRINITY_DN7745_c0_g1;TRINITY_DN56260_c0_g1;TRINITY_DN6766_c0_g2;TRINITY_DN6766_c0_g1;TRINITY_DN27898_c0_g1;TRINITY_DN25599_c0_g1;TRINITY_DN34511_c0_g1;TRINITY_DN1813_c0_g1;TRINITY_DN33408_c0_g2;T…
1;TRINITY_DN70903_c0_g1;TRINITY_DN53175_c1_g1;TRINITY_DN70240_c0_g1;TRINITY_DN27161_c0_g2;TRINITY_DN6600_c0_g1;TRINITY_DN24298_c0_g1;TRINITY_DN770_c0_g1;TRINITY_DN7383_c0_g2;TRINITY_DN44291_c0_g1;TRINITY_DN93175_c0_g1;TRINITY_DN92670_c0_g1;TRINITY_DN78071_c0_g1;TRINITY_DN20161_c0_g1;TRINITY_DN6806_c0_g2;TRINITY_DN8877_c0_g2;TRINITY_DN70574_c0_g1;TRINITY_DN68048_c0_g1;TRINITY_DN68048_c0_g2;TRINITY…
molecular_function	binding	GO:0005488	heterocyclic compound binding	GO:1901363	folic acid binding	GO:0005542	3	6.661e-05	TRINITY_DN57645_c0_g1;TRINITY_DN7853_c0_g1;TRINITY_DN24919_c0_g1
molecular_function	binding	GO:0005488	heterocyclic compound binding	GO:1901363	biotin binding	GO:0009374	5	0.00011102	TRINITY_DN27440_c0_g4;TRINITY_DN27440_c0_g1;TRINITY_DN27440_c0_g3;TRINITY_DN17078_c0_g2;TRINITY_DN76044_c0_g1
molecular_function	binding	GO:0005488	heterocyclic compound binding	GO:1901363	nucleoside phosphate binding	GO:1901265	10869	0.24134	TRINITY_DN35350_c0_g4;TRINITY_DN16799_c0_g1;TRINITY_DN16799_c0_g2;TRINITY_DN12185_c0_g1;TRINITY_DN30461_c0_g1;TRINITY_DN13_c0_g1;TRINITY_DN29645_c0_g1;TRINITY_DN26838_c0_g1;TRINITY_DN11060_c0_g3;TRINITY_DN11060_c0_g2;TRINITY_DN18403_c0_g1;TRINITY_DN26646_c0_g1;TRINITY_DN88206_c0_g1;TRINITY_DN18403_c0_g2;TRINITY_DN7426_c0_g1;TRINITY_DN21481_c2_g1;TRINITY_DN20710_c0_g1;TRINITY_DN10495_c0_g1;TRINITY…
N4049_c0_g1;TRINITY_DN1536_c0_g1;TRINITY_DN59931_c0_g2;TRINITY_DN32349_c0_g1;TRINITY_DN25786_c0_g1;TRINITY_DN32258_c0_g2;TRINITY_DN69_c0_g1;TRINITY_DN10274_c0_g1;TRINITY_DN23871_c0_g2;TRINITY_DN23871_c0_g3;TRINITY_DN35889_c0_g2;TRINITY_DN17628_c0_g1;TRINITY_DN10521_c0_g1;TRINITY_DN8033_c0_g1;TRINITY_DN8227_c0_g1;TRINITY_DN2228_c0_g3;TRINITY_DN59471_c0_g2;TRINITY_DN12201_c0_g1;TRINITY_DN36726_c0_g…
NITY_DN50001_c0_g1;TRINITY_DN12004_c0_g5;TRINITY_DN12004_c0_g6;TRINITY_DN12004_c0_g1;TRINITY_DN12004_c0_g2;TRINITY_DN12004_c0_g3;TRINITY_DN48778_c0_g1;TRINITY_DN48778_c0_g2;TRINITY_DN55354_c0_g1;TRINITY_DN83129_c0_g1;TRINITY_DN55354_c0_g4;TRINITY_DN1573_c0_g1;TRINITY_DN11305_c0_g1;TRINITY_DN49519_c0_g3;TRINITY_DN49519_c0_g2;TRINITY_DN24870_c0_g1;TRINITY_DN14109_c0_g1;TRINITY_DN89979_c0_g1;TRINITY…
0992_c1_g1;TRINITY_DN5864_c0_g4;TRINITY_DN9858_c0_g2;TRINITY_DN62795_c2_g1;TRINITY_DN29606_c0_g2;TRINITY_DN29606_c0_g3;TRINITY_DN29606_c0_g1;TRINITY_DN29606_c0_g5;TRINITY_DN27460_c0_g2;TRINITY_DN1743_c1_g1;TRINITY_DN32659_c0_g1;TRINITY_DN77129_c0_g1;TRINITY_DN78879_c0_g1;TRINITY_DN4562_c0_g1;TRINITY_DN9054_c0_g2;TRINITY_DN9054_c0_g1;TRINITY_DN44498_c0_g1;TRINITY_DN48458_c0_g1;TRINITY_DN15952_c0_g…
NITY_DN1022_c0_g3;TRINITY_DN1022_c0_g4;TRINITY_DN52127_c0_g3;TRINITY_DN23298_c0_g1;TRINITY_DN5370_c1_g1;TRINITY_DN23_c0_g4;TRINITY_DN93158_c0_g1;TRINITY_DN28394_c0_g1;TRINITY_DN38747_c0_g1;TRINITY_DN14940_c0_g2;TRINITY_DN25425_c0_g1;TRINITY_DN41402_c0_g2;TRINITY_DN41402_c0_g1;TRINITY_DN9554_c1_g1;TRINITY_DN12188_c0_g1;TRINITY_DN67004_c0_g1;TRINITY_DN16086_c0_g1;TRINITY_DN7844_c0_g1;TRINITY_DN6133…
14509_c0_g1;TRINITY_DN25811_c0_g2;TRINITY_DN7676_c1_g1;TRINITY_DN7676_c1_g2;TRINITY_DN63817_c0_g1;TRINITY_DN32294_c0_g1;TRINITY_DN40309_c0_g1;TRINITY_DN4726_c0_g2;TRINITY_DN55794_c0_g1;TRINITY_DN40474_c3_g1;TRINITY_DN22625_c0_g1;TRINITY_DN11305_c0_g2;TRINITY_DN38731_c0_g2;TRINITY_DN17500_c0_g1;TRINITY_DN6670_c0_g1;TRINITY_DN19006_c0_g1;TRINITY_DN49497_c0_g1;TRINITY_DN6238_c0_g1;TRINITY_DN42117_c0…
TY_DN5218_c0_g1;TRINITY_DN1490_c7_g1;TRINITY_DN78416_c0_g1;TRINITY_DN55552_c1_g2;TRINITY_DN11750_c0_g1;TRINITY_DN25560_c0_g1;TRINITY_DN89607_c0_g1;TRINITY_DN9977_c0_g1;TRINITY_DN23304_c0_g1;TRINITY_DN31225_c0_g1;TRINITY_DN13867_c0_g1;TRINITY_DN2363_c0_g3;TRINITY_DN2363_c0_g1;TRINITY_DN93722_c0_g1;TRINITY_DN8403_c0_g3;TRINITY_DN8403_c0_g2;TRINITY_DN8403_c0_g4;TRINITY_DN22380_c0_g1;TRINITY_DN7600_c…
INITY_DN23986_c0_g3;TRINITY_DN23986_c0_g1;TRINITY_DN14201_c1_g1;TRINITY_DN6667_c0_g2;TRINITY_DN6667_c0_g1;TRINITY_DN2803_c0_g1;TRINITY_DN50161_c0_g2;TRINITY_DN50161_c0_g3;TRINITY_DN6544_c0_g1;TRINITY_DN1780_c0_g1;TRINITY_DN3282_c0_g2;TRINITY_DN74594_c0_g2;TRINITY_DN74594_c0_g1;TRINITY_DN52988_c0_g1;TRINITY_DN52988_c0_g2;TRINITY_DN4237_c0_g1;TRINITY_DN34223_c0_g1;TRINITY_DN11_c0_g1;TRINITY_DN439_c…
molecular_function	binding	GO:0005488	heterocyclic compound binding	GO:1901363	nucleoside binding	GO:0001882	1108	0.0246025	TRINITY_DN24368_c0_g4;TRINITY_DN53303_c0_g1;TRINITY_DN9602_c0_g1;TRINITY_DN35836_c0_g1;TRINITY_DN6555_c0_g1;TRINITY_DN95456_c0_g1;TRINITY_DN15765_c0_g1;TRINITY_DN16817_c0_g3;TRINITY_DN68848_c0_g1;TRINITY_DN2192_c0_g2;TRINITY_DN38907_c0_g1;TRINITY_DN14453_c0_g2;TRINITY_DN31068_c1_g2;TRINITY_DN31068_c1_g1;TRINITY_DN42056_c0_g1;TRINITY_DN42056_c0_g2;TRINITY_DN59656_c0_g1;TRINITY_DN24721_c0_g1;TRINIT…
molecular_function	binding	GO:0005488	heterocyclic compound binding	GO:1901363	thiamine binding	GO:0030975	1	2.22e-05	TRINITY_DN6084_c0_g2
molecular_function	binding	GO:0005488	heterocyclic compound binding	GO:1901363	thiamine pyrophosphate binding	GO:0030976	57	0.00126565	TRINITY_DN49197_c0_g1;TRINITY_DN49197_c0_g2;TRINITY_DN33073_c0_g1;TRINITY_DN47791_c0_g1;TRINITY_DN22540_c0_g2;TRINITY_DN29354_c0_g1;TRINITY_DN52018_c0_g3;TRINITY_DN52018_c0_g1;TRINITY_DN41804_c0_g1;TRINITY_DN41804_c0_g2;TRINITY_DN19991_c0_g3;TRINITY_DN19991_c0_g1;TRINITY_DN30471_c0_g2;TRINITY_DN84310_c0_g1;TRINITY_DN46342_c0_g1;TRINITY_DN8779_c0_g1;TRINITY_DN41243_c0_g1;TRINITY_DN41243_c0_g2;TRIN…
molecular_function	binding	GO:0005488	heterocyclic compound binding	GO:1901363	tetrapyrrole binding	GO:0046906	1035	0.0229816	TRINITY_DN6089_c0_g1;TRINITY_DN6393_c0_g4;TRINITY_DN7705_c0_g1;TRINITY_DN7705_c0_g3;TRINITY_DN54485_c0_g2;TRINITY_DN18294_c0_g2;TRINITY_DN40543_c0_g1;TRINITY_DN39162_c0_g1;TRINITY_DN737_c0_g1;TRINITY_DN737_c0_g2;TRINITY_DN8439_c0_g2;TRINITY_DN22069_c1_g3;TRINITY_DN22069_c1_g2;TRINITY_DN22069_c1_g1;TRINITY_DN22069_c1_g4;TRINITY_DN13393_c0_g1;TRINITY_DN12864_c0_g2;TRINITY_DN12864_c0_g1;TRINITY_DN13…
molecular_function	binding	GO:0005488	heterocyclic compound binding	GO:1901363	camalexin binding	GO:2001147	4	8.882e-05	TRINITY_DN51999_c0_g3;TRINITY_DN51999_c0_g1;TRINITY_DN51999_c0_g2;TRINITY_DN83599_c0_g1
molecular_function	binding	GO:0005488	heterocyclic compound binding	GO:1901363	lipoic acid binding	GO:0031405	8	0.00017764	TRINITY_DN43203_c0_g1;TRINITY_DN19698_c0_g1;TRINITY_DN15741_c0_g1;TRINITY_DN43528_c0_g3;TRINITY_DN41100_c0_g2;TRINITY_DN14162_c0_g1;TRINITY_DN93699_c0_g1;TRINITY_DN40018_c0_g1
molecular_function	binding	GO:0005488	heterocyclic compound binding	GO:1901363	nucleobase binding	GO:0002054	1	2.22e-05	TRINITY_DN6818_c0_g1
molecular_function	binding	GO:0005488	heterocyclic compound binding	GO:1901363	molybdopterin cofactor binding	GO:0043546	26	0.00057732	TRINITY_DN48475_c0_g1;TRINITY_DN80125_c0_g1;TRINITY_DN69026_c0_g1;TRINITY_DN18682_c0_g2;TRINITY_DN81072_c0_g1;TRINITY_DN64963_c0_g1;TRINITY_DN85924_c0_g1;TRINITY_DN90100_c0_g1;TRINITY_DN1153_c0_g1;TRINITY_DN48512_c0_g1;TRINITY_DN32876_c0_g1;TRINITY_DN46044_c0_g1;TRINITY_DN43410_c0_g3;TRINITY_DN43410_c0_g2;TRINITY_DN95954_c0_g1;TRINITY_DN37645_c0_g1;TRINITY_DN8405_c0_g1;TRINITY_DN37780_c0_g1;TRINI…
molecular_function	binding	GO:0005488	heterocyclic compound binding	GO:1901363	vitamin B6 binding	GO:0070279	342	0.00759392	TRINITY_DN3658_c1_g1;TRINITY_DN54839_c0_g3;TRINITY_DN54839_c0_g1;TRINITY_DN71500_c0_g1;TRINITY_DN32463_c0_g3;TRINITY_DN32463_c0_g4;TRINITY_DN1973_c0_g1;TRINITY_DN6709_c0_g2;TRINITY_DN79266_c0_g1;TRINITY_DN68179_c1_g1;TRINITY_DN33678_c0_g2;TRINITY_DN33678_c0_g1;TRINITY_DN39964_c0_g2;TRINITY_DN39964_c0_g3;TRINITY_DN69780_c0_g1;TRINITY_DN43396_c0_g1;TRINITY_DN9821_c0_g2;TRINITY_DN85837_c0_g1;TRINITY…
molecular_function	binding	GO:0005488	protein binding	GO:0005515	histone binding	GO:0042393	87	0.00193179	TRINITY_DN9253_c0_g1;TRINITY_DN3521_c0_g2;TRINITY_DN8631_c0_g1;TRINITY_DN20600_c0_g5;TRINITY_DN962_c0_g1;TRINITY_DN39142_c0_g1;TRINITY_DN923_c0_g1;TRINITY_DN78433_c0_g1;TRINITY_DN16602_c0_g2;TRINITY_DN291_c0_g1;TRINITY_DN29018_c0_g1;TRINITY_DN42883_c0_g2;TRINITY_DN42883_c0_g3;TRINITY_DN815_c0_g1;TRINITY_DN28709_c0_g1;TRINITY_DN2975_c0_g1;TRINITY_DN1395_c0_g1;TRINITY_DN6633_c0_g1;TRINITY_DN35236_c…
molecular_function	binding	GO:0005488	protein binding	GO:0005515	cullin family protein binding	GO:0097602	9	0.00019984	TRINITY_DN39409_c0_g1;TRINITY_DN7951_c0_g1;TRINITY_DN4863_c0_g1;TRINITY_DN18529_c0_g1;TRINITY_DN31124_c0_g2;TRINITY_DN5557_c0_g1;TRINITY_DN15949_c0_g1;TRINITY_DN11456_c0_g1;TRINITY_DN70881_c0_g1
molecular_function	binding	GO:0005488	protein binding	GO:0005515	identical protein binding	GO:0042802	123	0.00273115	TRINITY_DN1640_c0_g1;TRINITY_DN56737_c0_g1;TRINITY_DN84934_c0_g1;TRINITY_DN13947_c0_g1;TRINITY_DN43840_c0_g1;TRINITY_DN28865_c0_g1;TRINITY_DN87794_c0_g1;TRINITY_DN91518_c0_g1;TRINITY_DN5882_c0_g1;TRINITY_DN48913_c0_g1;TRINITY_DN3134_c0_g1;TRINITY_DN4990_c0_g2;TRINITY_DN30589_c0_g2;TRINITY_DN83124_c0_g1;TRINITY_DN78404_c0_g1;TRINITY_DN71905_c1_g1;TRINITY_DN5644_c0_g1;TRINITY_DN7640_c0_g1;TRINITY_D…
molecular_function	binding	GO:0005488	protein binding	GO:0005515	enzyme binding	GO:0019899	645	0.0143219	TRINITY_DN1640_c0_g1;TRINITY_DN45579_c0_g1;TRINITY_DN24003_c0_g5;TRINITY_DN24003_c0_g3;TRINITY_DN15425_c0_g1;TRINITY_DN8803_c1_g3;TRINITY_DN12502_c0_g1;TRINITY_DN14363_c0_g1;TRINITY_DN66974_c0_g1;TRINITY_DN84934_c0_g1;TRINITY_DN17525_c0_g3;TRINITY_DN17525_c0_g2;TRINITY_DN32935_c0_g3;TRINITY_DN14836_c0_g1;TRINITY_DN14836_c0_g2;TRINITY_DN62620_c0_g1;TRINITY_DN59837_c0_g1;TRINITY_DN23090_c0_g1;TRINI…
molecular_function	binding	GO:0005488	protein binding	GO:0005515	protein C-terminus binding	GO:0008022	2	4.441e-05	TRINITY_DN1802_c0_g1;TRINITY_DN258_c1_g1
molecular_function	binding	GO:0005488	protein binding	GO:0005515	SNARE binding	GO:0000149	75	0.00166533	TRINITY_DN31624_c0_g2;TRINITY_DN14363_c0_g1;TRINITY_DN34108_c0_g2;TRINITY_DN71007_c0_g1;TRINITY_DN9869_c0_g1;TRINITY_DN518_c0_g1;TRINITY_DN4092_c0_g1;TRINITY_DN30394_c0_g1;TRINITY_DN18056_c0_g3;TRINITY_DN18056_c0_g1;TRINITY_DN18056_c0_g4;TRINITY_DN1135_c0_g1;TRINITY_DN1135_c0_g2;TRINITY_DN49433_c0_g1;TRINITY_DN36168_c0_g1;TRINITY_DN36168_c0_g2;TRINITY_DN16293_c0_g1;TRINITY_DN698_c0_g1;TRINITY_DN5…
molecular_function	binding	GO:0005488	protein binding	GO:0005515	chaperone binding	GO:0051087	66	0.00146549	TRINITY_DN22021_c0_g1;TRINITY_DN29894_c0_g1;TRINITY_DN58725_c0_g1;TRINITY_DN28865_c0_g1;TRINITY_DN49662_c0_g2;TRINITY_DN5882_c0_g1;TRINITY_DN67_c0_g2;TRINITY_DN17914_c0_g1;TRINITY_DN63540_c0_g1;TRINITY_DN59625_c0_g2;TRINITY_DN83124_c0_g1;TRINITY_DN21222_c0_g4;TRINITY_DN11082_c0_g1;TRINITY_DN11567_c0_g1;TRINITY_DN44533_c0_g2;TRINITY_DN9299_c0_g1;TRINITY_DN9299_c0_g3;TRINITY_DN9299_c0_g4;TRINITY_DN…
molecular_function	binding	GO:0005488	protein binding	GO:0005515	unfolded protein binding	GO:0051082	616	0.0136779	TRINITY_DN47001_c1_g2;TRINITY_DN27951_c0_g2;TRINITY_DN3556_c0_g1;TRINITY_DN21139_c0_g2;TRINITY_DN56580_c0_g1;TRINITY_DN14374_c0_g1;TRINITY_DN56376_c0_g1;TRINITY_DN56376_c0_g2;TRINITY_DN86752_c0_g1;TRINITY_DN21916_c0_g2;TRINITY_DN2392_c0_g3;TRINITY_DN6270_c0_g2;TRINITY_DN22021_c0_g1;TRINITY_DN52253_c0_g2;TRINITY_DN10049_c0_g1;TRINITY_DN18281_c1_g1;TRINITY_DN71836_c1_g1;TRINITY_DN47001_c1_g1;TRINIT…
molecular_function	binding	GO:0005488	protein binding	GO:0005515	calmodulin binding	GO:0005516	138	0.00306422	TRINITY_DN89738_c0_g1;TRINITY_DN7899_c0_g2;TRINITY_DN34701_c0_g2;TRINITY_DN80954_c0_g1;TRINITY_DN14970_c0_g2;TRINITY_DN2146_c0_g2;TRINITY_DN8695_c0_g2;TRINITY_DN29532_c0_g4;TRINITY_DN80237_c0_g1;TRINITY_DN3026_c0_g1;TRINITY_DN4642_c0_g1;TRINITY_DN17947_c0_g1;TRINITY_DN9176_c0_g1;TRINITY_DN8695_c0_g1;TRINITY_DN9228_c0_g1;TRINITY_DN8227_c0_g1;TRINITY_DN3318_c2_g3;TRINITY_DN25253_c0_g2;TRINITY_DN141…
molecular_function	binding	GO:0005488	protein binding	GO:0005515	misfolded protein binding	GO:0051787	102	0.00226485	TRINITY_DN47001_c1_g2;TRINITY_DN71836_c1_g1;TRINITY_DN47001_c1_g1;TRINITY_DN75471_c0_g2;TRINITY_DN49456_c2_g1;TRINITY_DN27364_c0_g1;TRINITY_DN70474_c0_g1;TRINITY_DN94587_c0_g1;TRINITY_DN66176_c0_g2;TRINITY_DN20929_c1_g1;TRINITY_DN20929_c1_g2;TRINITY_DN18247_c1_g3;TRINITY_DN2538_c0_g1;TRINITY_DN2538_c0_g3;TRINITY_DN18240_c0_g3;TRINITY_DN47001_c0_g2;TRINITY_DN47001_c0_g1;TRINITY_DN56293_c1_g3;TRINI…
molecular_function	binding	GO:0005488	protein binding	GO:0005515	heat shock protein binding	GO:0031072	180	0.0039968	TRINITY_DN47001_c1_g2;TRINITY_DN3556_c0_g1;TRINITY_DN56580_c0_g1;TRINITY_DN6270_c0_g2;TRINITY_DN10049_c0_g1;TRINITY_DN71836_c1_g1;TRINITY_DN47001_c1_g1;TRINITY_DN58725_c0_g1;TRINITY_DN78998_c0_g1;TRINITY_DN75471_c0_g2;TRINITY_DN31235_c0_g3;TRINITY_DN20414_c0_g2;TRINITY_DN20414_c0_g3;TRINITY_DN49456_c2_g1;TRINITY_DN67_c0_g2;TRINITY_DN17914_c0_g1;TRINITY_DN52378_c0_g1;TRINITY_DN63540_c0_g1;TRINITY_…
molecular_function	binding	GO:0005488	protein binding	GO:0005515	transcription factor binding	GO:0008134	112	0.0024869	TRINITY_DN67596_c0_g1;TRINITY_DN17436_c0_g2;TRINITY_DN8675_c0_g2;TRINITY_DN32456_c0_g2;TRINITY_DN1702_c0_g1;TRINITY_DN33202_c0_g1;TRINITY_DN85993_c0_g1;TRINITY_DN87515_c0_g1;TRINITY_DN12028_c0_g3;TRINITY_DN48377_c0_g2;TRINITY_DN5928_c0_g1;TRINITY_DN3431_c0_g1;TRINITY_DN29426_c0_g4;TRINITY_DN18346_c0_g1;TRINITY_DN11317_c1_g1;TRINITY_DN2201_c0_g1;TRINITY_DN5059_c0_g2;TRINITY_DN4588_c0_g1;TRINITY_DN…
molecular_function	binding	GO:0005488	protein binding	GO:0005515	dynein intermediate chain binding	GO:0045505	9	0.00019984	TRINITY_DN28775_c0_g1;TRINITY_DN12895_c0_g2;TRINITY_DN24200_c0_g2;TRINITY_DN74524_c0_g1;TRINITY_DN926_c0_g1;TRINITY_DN12895_c1_g1;TRINITY_DN32674_c0_g1;TRINITY_DN14913_c0_g2;TRINITY_DN91675_c0_g1
molecular_function	binding	GO:0005488	protein binding	GO:0005515	modification-dependent protein binding	GO:0140030	50	0.00111022	TRINITY_DN41095_c0_g5;TRINITY_DN39142_c0_g1;TRINITY_DN58291_c1_g1;TRINITY_DN41155_c2_g1;TRINITY_DN93271_c0_g1;TRINITY_DN58291_c1_g5;TRINITY_DN60979_c0_g1;TRINITY_DN41155_c1_g4;TRINITY_DN41155_c0_g2;TRINITY_DN3482_c0_g1;TRINITY_DN4736_c0_g4;TRINITY_DN58764_c0_g1;TRINITY_DN1641_c0_g1;TRINITY_DN484_c0_g1;TRINITY_DN62276_c0_g1;TRINITY_DN85752_c0_g1;TRINITY_DN31526_c0_g2;TRINITY_DN31526_c0_g1;TRINITY_…
molecular_function	binding	GO:0005488	protein binding	GO:0005515	translation initiation factor binding	GO:0031369	89	0.0019762	TRINITY_DN19660_c0_g1;TRINITY_DN828_c0_g1;TRINITY_DN23213_c0_g1;TRINITY_DN30050_c0_g2;TRINITY_DN44063_c0_g2;TRINITY_DN44063_c0_g1;TRINITY_DN44923_c0_g2;TRINITY_DN44923_c0_g1;TRINITY_DN8114_c0_g1;TRINITY_DN28898_c0_g2;TRINITY_DN56212_c0_g3;TRINITY_DN56212_c0_g1;TRINITY_DN56212_c0_g4;TRINITY_DN57747_c0_g1;TRINITY_DN33326_c0_g1;TRINITY_DN70143_c0_g2;TRINITY_DN70143_c0_g1;TRINITY_DN320_c0_g1;TRINITY_…
molecular_function	binding	GO:0005488	protein binding	GO:0005515	protein binding, bridging	GO:0030674	19	0.00042188	TRINITY_DN12850_c0_g2;TRINITY_DN32_c0_g1;TRINITY_DN4796_c0_g1;TRINITY_DN14018_c0_g1;TRINITY_DN5350_c0_g1;TRINITY_DN32496_c0_g1;TRINITY_DN86019_c0_g1;TRINITY_DN57763_c0_g1;TRINITY_DN14018_c0_g4;TRINITY_DN3539_c1_g1;TRINITY_DN8817_c0_g2;TRINITY_DN12850_c1_g2;TRINITY_DN62963_c0_g1;TRINITY_DN1574_c0_g1;TRINITY_DN3525_c0_g1;TRINITY_DN2493_c0_g1;TRINITY_DN18948_c0_g3;TRINITY_DN67293_c0_g1;TRINITY_DN347…
molecular_function	binding	GO:0005488	protein binding	GO:0005515	signaling receptor binding	GO:0005102	50	0.00111022	TRINITY_DN10049_c0_g2;TRINITY_DN30493_c1_g1;TRINITY_DN8868_c0_g1;TRINITY_DN43027_c0_g2;TRINITY_DN26708_c0_g1;TRINITY_DN612_c1_g1;TRINITY_DN45874_c0_g1;TRINITY_DN45874_c0_g2;TRINITY_DN27088_c0_g1;TRINITY_DN86892_c0_g1;TRINITY_DN47886_c1_g1;TRINITY_DN8891_c0_g1;TRINITY_DN8891_c0_g2;TRINITY_DN8694_c0_g1;TRINITY_DN3484_c0_g1;TRINITY_DN90168_c0_g1;TRINITY_DN18021_c0_g1;TRINITY_DN44490_c0_g1;TRINITY_DN…
molecular_function	binding	GO:0005488	protein binding	GO:0005515	dynein light intermediate chain binding	GO:0051959	9	0.00019984	TRINITY_DN28775_c0_g1;TRINITY_DN12895_c0_g2;TRINITY_DN24200_c0_g2;TRINITY_DN74524_c0_g1;TRINITY_DN926_c0_g1;TRINITY_DN12895_c1_g1;TRINITY_DN32674_c0_g1;TRINITY_DN14913_c0_g2;TRINITY_DN91675_c0_g1
molecular_function	binding	GO:0005488	protein binding	GO:0005515	cytoskeletal protein binding	GO:0008092	490	0.0108802	TRINITY_DN25793_c0_g1;TRINITY_DN19035_c0_g1;TRINITY_DN110_c0_g4;TRINITY_DN110_c0_g1;TRINITY_DN8952_c1_g4;TRINITY_DN94437_c0_g1;TRINITY_DN3220_c0_g1;TRINITY_DN4891_c0_g1;TRINITY_DN7769_c0_g1;TRINITY_DN7338_c0_g1;TRINITY_DN2638_c0_g1;TRINITY_DN59971_c0_g1;TRINITY_DN44700_c0_g2;TRINITY_DN30538_c0_g1;TRINITY_DN30538_c0_g2;TRINITY_DN18344_c1_g3;TRINITY_DN5062_c0_g1;TRINITY_DN3426_c0_g1;TRINITY_DN6964_…
molecular_function	binding	GO:0005488	protein binding	GO:0005515	basal transcription machinery binding	GO:0001098	20	0.00044409	TRINITY_DN1825_c0_g3;TRINITY_DN3514_c0_g1;TRINITY_DN643_c0_g1;TRINITY_DN5035_c0_g2;TRINITY_DN4071_c0_g2;TRINITY_DN4071_c0_g1;TRINITY_DN60760_c0_g1;TRINITY_DN3916_c0_g2;TRINITY_DN3916_c0_g1;TRINITY_DN1129_c0_g1;TRINITY_DN81571_c0_g1;TRINITY_DN643_c1_g1;TRINITY_DN5437_c1_g4;TRINITY_DN3916_c1_g1;TRINITY_DN44710_c0_g2;TRINITY_DN19983_c0_g1;TRINITY_DN8623_c0_g2;TRINITY_DN68012_c0_g1;TRINITY_DN9172_c0_…
molecular_function	binding	GO:0005488	protein binding	GO:0005515	protein dimerization activity	GO:0046983	800	0.0177636	TRINITY_DN78232_c0_g1;TRINITY_DN54475_c1_g1;TRINITY_DN2658_c0_g1;TRINITY_DN40273_c0_g2;TRINITY_DN40273_c0_g1;TRINITY_DN34182_c0_g1;TRINITY_DN63720_c0_g2;TRINITY_DN80782_c0_g1;TRINITY_DN3271_c0_g3;TRINITY_DN20392_c0_g1;TRINITY_DN33917_c0_g2;TRINITY_DN36230_c0_g3;TRINITY_DN10268_c0_g3;TRINITY_DN85323_c0_g1;TRINITY_DN13161_c0_g1;TRINITY_DN41036_c0_g2;TRINITY_DN30573_c0_g2;TRINITY_DN30573_c0_g1;TRINI…
molecular_function	binding	GO:0005488	protein binding	GO:0005515	phosphoprotein binding	GO:0051219	7	0.00015543	TRINITY_DN643_c0_g1;TRINITY_DN5035_c0_g2;TRINITY_DN3916_c0_g2;TRINITY_DN3916_c0_g1;TRINITY_DN1129_c0_g1;TRINITY_DN643_c1_g1;TRINITY_DN3916_c1_g1
molecular_function	binding	GO:0005488	protein binding	GO:0005515	protein domain specific binding	GO:0019904	151	0.00335287	TRINITY_DN56737_c0_g1;TRINITY_DN26180_c0_g1;TRINITY_DN91486_c0_g1;TRINITY_DN13947_c0_g1;TRINITY_DN10756_c1_g1;TRINITY_DN51999_c0_g3;TRINITY_DN51999_c0_g1;TRINITY_DN13596_c0_g4;TRINITY_DN13596_c0_g2;TRINITY_DN72595_c0_g1;TRINITY_DN62112_c0_g2;TRINITY_DN62112_c0_g1;TRINITY_DN72595_c0_g2;TRINITY_DN15334_c0_g2;TRINITY_DN19004_c0_g1;TRINITY_DN34103_c0_g1;TRINITY_DN28886_c0_g1;TRINITY_DN48538_c0_g1;TRI…
molecular_function	binding	GO:0005488	protein binding	GO:0005515	protein self-association	GO:0043621	37	0.00082156	TRINITY_DN7977_c0_g1;TRINITY_DN14182_c0_g1;TRINITY_DN79813_c0_g1;TRINITY_DN10160_c0_g1;TRINITY_DN20030_c0_g1;TRINITY_DN64103_c0_g1;TRINITY_DN8891_c0_g2;TRINITY_DN9062_c0_g1;TRINITY_DN19655_c0_g1;TRINITY_DN40247_c0_g3;TRINITY_DN93185_c0_g1;TRINITY_DN1207_c0_g1;TRINITY_DN247_c1_g1;TRINITY_DN28376_c0_g2;TRINITY_DN53783_c0_g1;TRINITY_DN14347_c0_g2;TRINITY_DN75312_c0_g1;TRINITY_DN3397_c0_g1;TRINITY_DN…
molecular_function	binding	GO:0005488	protein binding	GO:0005515	cyclin binding	GO:0030332	1	2.22e-05	TRINITY_DN2389_c0_g1
molecular_function	binding	GO:0005488	protein binding	GO:0005515	preprotein binding	GO:0070678	1	2.22e-05	TRINITY_DN91436_c0_g1
molecular_function	binding	GO:0005488	protein binding	GO:0005515	clathrin binding	GO:0030276	51	0.00113243	TRINITY_DN31624_c0_g2;TRINITY_DN81532_c0_g1;TRINITY_DN71007_c0_g1;TRINITY_DN6237_c0_g2;TRINITY_DN14411_c0_g2;TRINITY_DN9869_c0_g1;TRINITY_DN2169_c0_g1;TRINITY_DN78404_c0_g1;TRINITY_DN6237_c0_g1;TRINITY_DN93711_c0_g1;TRINITY_DN55149_c0_g2;TRINITY_DN62710_c0_g1;TRINITY_DN36168_c0_g1;TRINITY_DN36168_c0_g2;TRINITY_DN31114_c0_g1;TRINITY_DN5515_c0_g1;TRINITY_DN9548_c0_g1;TRINITY_DN21280_c0_g1;TRINITY_D…
molecular_function	binding	GO:0005488	protein binding	GO:0005515	ubiquitin-like protein binding	GO:0032182	38	0.00084377	TRINITY_DN43044_c0_g1;TRINITY_DN4953_c0_g1;TRINITY_DN93271_c0_g1;TRINITY_DN9062_c0_g1;TRINITY_DN13146_c0_g3;TRINITY_DN10094_c0_g1;TRINITY_DN6673_c0_g1;TRINITY_DN73462_c0_g1;TRINITY_DN7951_c0_g1;TRINITY_DN28260_c0_g1;TRINITY_DN85752_c0_g1;TRINITY_DN31526_c0_g2;TRINITY_DN31526_c0_g1;TRINITY_DN4854_c0_g1;TRINITY_DN41_c0_g1;TRINITY_DN49380_c0_g1;TRINITY_DN30808_c2_g1;TRINITY_DN1852_c0_g2;TRINITY_DN32…
molecular_function	binding	GO:0005488	protein binding	GO:0005515	S100 protein binding	GO:0044548	2	4.441e-05	TRINITY_DN5506_c0_g2;TRINITY_DN5506_c0_g1
molecular_function	binding	GO:0005488	protein binding	GO:0005515	GTPase activating protein binding	GO:0032794	9	0.00019984	TRINITY_DN20864_c0_g5;TRINITY_DN20864_c0_g3;TRINITY_DN20864_c0_g2;TRINITY_DN12635_c0_g1;TRINITY_DN65964_c0_g2;TRINITY_DN28844_c1_g2;TRINITY_DN28844_c1_g1;TRINITY_DN1394_c1_g2;TRINITY_DN70961_c0_g1
molecular_function	binding	GO:0005488	protein binding	GO:0005515	phosphatidylinositol 3-kinase binding	GO:0043548	3	6.661e-05	TRINITY_DN530_c0_g3;TRINITY_DN10910_c0_g3;TRINITY_DN1743_c0_g3
molecular_function	binding	GO:0005488	protein binding	GO:0005515	ion channel binding	GO:0044325	1	2.22e-05	TRINITY_DN1986_c0_g1
molecular_function	binding	GO:0005488	protein binding	GO:0005515	SNAP receptor activity	GO:0005484	60	0.00133227	TRINITY_DN34108_c0_g2;TRINITY_DN8077_c0_g1;TRINITY_DN60669_c0_g1;TRINITY_DN518_c0_g1;TRINITY_DN4092_c0_g1;TRINITY_DN30394_c0_g1;TRINITY_DN18056_c0_g3;TRINITY_DN18056_c0_g1;TRINITY_DN18056_c0_g4;TRINITY_DN1135_c0_g1;TRINITY_DN1135_c0_g2;TRINITY_DN49433_c0_g1;TRINITY_DN16293_c0_g1;TRINITY_DN5351_c0_g1;TRINITY_DN1906_c0_g3;TRINITY_DN1906_c0_g1;TRINITY_DN62857_c0_g1;TRINITY_DN21602_c0_g2;TRINITY_DN21…
molecular_function	binding	GO:0005488	carbohydrate derivative binding	GO:0097367	quercitrin binding	GO:2001227	4	8.882e-05	TRINITY_DN51999_c0_g3;TRINITY_DN51999_c0_g1;TRINITY_DN51999_c0_g2;TRINITY_DN83599_c0_g1
molecular_function	binding	GO:0005488	carbohydrate derivative binding	GO:0097367	nucleoside binding	GO:0001882	1108	0.0246025	TRINITY_DN24368_c0_g4;TRINITY_DN53303_c0_g1;TRINITY_DN9602_c0_g1;TRINITY_DN35836_c0_g1;TRINITY_DN6555_c0_g1;TRINITY_DN95456_c0_g1;TRINITY_DN15765_c0_g1;TRINITY_DN16817_c0_g3;TRINITY_DN68848_c0_g1;TRINITY_DN2192_c0_g2;TRINITY_DN38907_c0_g1;TRINITY_DN14453_c0_g2;TRINITY_DN31068_c1_g2;TRINITY_DN31068_c1_g1;TRINITY_DN42056_c0_g1;TRINITY_DN42056_c0_g2;TRINITY_DN59656_c0_g1;TRINITY_DN24721_c0_g1;TRINIT…
molecular_function	binding	GO:0005488	carbohydrate derivative binding	GO:0097367	amylopectin binding	GO:2001066	2	4.441e-05	TRINITY_DN12235_c0_g1;TRINITY_DN3540_c0_g1
molecular_function	binding	GO:0005488	carbohydrate derivative binding	GO:0097367	chitin binding	GO:0008061	26	0.00057732	TRINITY_DN15229_c0_g1;TRINITY_DN2170_c0_g1;TRINITY_DN9170_c0_g1;TRINITY_DN87633_c0_g1;TRINITY_DN30760_c0_g4;TRINITY_DN27458_c0_g1;TRINITY_DN94075_c0_g1;TRINITY_DN13355_c0_g1;TRINITY_DN39177_c0_g2;TRINITY_DN39177_c0_g4;TRINITY_DN64814_c0_g1;TRINITY_DN3797_c0_g1;TRINITY_DN19339_c0_g2;TRINITY_DN22421_c0_g1;TRINITY_DN4562_c0_g1;TRINITY_DN59951_c0_g1;TRINITY_DN9739_c0_g2;TRINITY_DN9739_c0_g1;TRINITY_D…
molecular_function	binding	GO:0005488	carbohydrate derivative binding	GO:0097367	ribonucleotide binding	GO:0032553	9641	0.214073	TRINITY_DN16799_c0_g1;TRINITY_DN16799_c0_g2;TRINITY_DN12185_c0_g1;TRINITY_DN13_c0_g1;TRINITY_DN29645_c0_g1;TRINITY_DN26838_c0_g1;TRINITY_DN11060_c0_g3;TRINITY_DN11060_c0_g2;TRINITY_DN18403_c0_g1;TRINITY_DN26646_c0_g1;TRINITY_DN88206_c0_g1;TRINITY_DN18403_c0_g2;TRINITY_DN7426_c0_g1;TRINITY_DN21481_c2_g1;TRINITY_DN20710_c0_g1;TRINITY_DN10495_c0_g1;TRINITY_DN14226_c0_g1;TRINITY_DN35777_c0_g2;TRINITY…
DN1694_c3_g1;TRINITY_DN43013_c0_g2;TRINITY_DN43013_c0_g1;TRINITY_DN1131_c0_g1;TRINITY_DN1673_c0_g1;TRINITY_DN1673_c0_g2;TRINITY_DN46887_c0_g1;TRINITY_DN25833_c0_g1;TRINITY_DN1539_c0_g2;TRINITY_DN7432_c3_g1;TRINITY_DN87023_c0_g1;TRINITY_DN66799_c0_g1;TRINITY_DN6330_c1_g1;TRINITY_DN6330_c1_g2;TRINITY_DN3184_c0_g1;TRINITY_DN178_c1_g3;TRINITY_DN89675_c0_g1;TRINITY_DN57241_c0_g1;TRINITY_DN57241_c0_g2;…
_g2;TRINITY_DN29305_c0_g1;TRINITY_DN72179_c0_g3;TRINITY_DN72179_c0_g2;TRINITY_DN72179_c0_g1;TRINITY_DN5094_c0_g6;TRINITY_DN5094_c0_g4;TRINITY_DN5094_c0_g5;TRINITY_DN5094_c0_g1;TRINITY_DN14278_c0_g1;TRINITY_DN23262_c0_g1;TRINITY_DN25620_c0_g2;TRINITY_DN25620_c0_g1;TRINITY_DN17653_c0_g1;TRINITY_DN20090_c0_g3;TRINITY_DN61478_c0_g1;TRINITY_DN41481_c0_g1;TRINITY_DN41481_c0_g2;TRINITY_DN1291_c6_g1;TRIN…
_c0_g1;TRINITY_DN4065_c0_g1;TRINITY_DN42469_c0_g2;TRINITY_DN69874_c0_g1;TRINITY_DN25703_c0_g1;TRINITY_DN2191_c0_g2;TRINITY_DN54902_c0_g4;TRINITY_DN10763_c0_g1;TRINITY_DN19850_c0_g2;TRINITY_DN14485_c0_g2;TRINITY_DN32339_c0_g1;TRINITY_DN5137_c0_g1;TRINITY_DN37298_c0_g1;TRINITY_DN37298_c0_g2;TRINITY_DN11864_c1_g1;TRINITY_DN23502_c0_g1;TRINITY_DN90547_c0_g1;TRINITY_DN31346_c0_g5;TRINITY_DN12372_c0_g2…
c0_g1;TRINITY_DN40552_c0_g1;TRINITY_DN2999_c0_g1;TRINITY_DN33288_c0_g1;TRINITY_DN46755_c0_g3;TRINITY_DN11860_c0_g1;TRINITY_DN59616_c0_g1;TRINITY_DN17628_c1_g1;TRINITY_DN11974_c0_g2;TRINITY_DN32602_c1_g1;TRINITY_DN32602_c1_g2;TRINITY_DN87636_c0_g1;TRINITY_DN36479_c0_g1;TRINITY_DN27481_c0_g1;TRINITY_DN9965_c0_g1;TRINITY_DN63059_c0_g1;TRINITY_DN83261_c0_g1;TRINITY_DN1638_c0_g2;TRINITY_DN63787_c0_g1;…
;TRINITY_DN21002_c0_g1;TRINITY_DN21002_c0_g3;TRINITY_DN90441_c0_g1;TRINITY_DN32346_c0_g1;TRINITY_DN22867_c0_g1;TRINITY_DN74072_c0_g1;TRINITY_DN34289_c0_g1;TRINITY_DN10830_c1_g1;TRINITY_DN10830_c1_g2;TRINITY_DN26150_c0_g1;TRINITY_DN12540_c0_g4;TRINITY_DN40550_c0_g1;TRINITY_DN40550_c0_g2;TRINITY_DN17120_c0_g1;TRINITY_DN68335_c0_g1;TRINITY_DN14638_c0_g1;TRINITY_DN14638_c0_g2;TRINITY_DN14638_c0_g5;TR…
TRINITY_DN16589_c0_g1;TRINITY_DN21760_c0_g2;TRINITY_DN20505_c0_g1;TRINITY_DN10309_c0_g1;TRINITY_DN10309_c0_g3;TRINITY_DN18634_c1_g1;TRINITY_DN3780_c0_g1;TRINITY_DN35061_c0_g1;TRINITY_DN70961_c0_g1;TRINITY_DN6895_c0_g2;TRINITY_DN14160_c0_g1;TRINITY_DN43647_c0_g1;TRINITY_DN22583_c0_g1;TRINITY_DN21237_c0_g4;TRINITY_DN81_c1_g1;TRINITY_DN21237_c0_g2;TRINITY_DN21237_c0_g3;TRINITY_DN21237_c0_g1;TRINITY_…
molecular_function	binding	GO:0005488	carbohydrate derivative binding	GO:0097367	glycosaminoglycan binding	GO:0005539	7	0.00015543	TRINITY_DN76650_c0_g1;TRINITY_DN66875_c0_g1;TRINITY_DN81062_c0_g1;TRINITY_DN52438_c1_g2;TRINITY_DN63688_c0_g2;TRINITY_DN93170_c0_g1;TRINITY_DN93900_c0_g1
molecular_function	binding	GO:0005488	cofactor binding	GO:0048037	chlorophyll binding	GO:0016168	123	0.00273115	TRINITY_DN26180_c0_g2;TRINITY_DN26180_c0_g3;TRINITY_DN26180_c0_g1;TRINITY_DN14637_c0_g1;TRINITY_DN22056_c1_g1;TRINITY_DN68680_c0_g1;TRINITY_DN8219_c1_g1;TRINITY_DN6839_c0_g1;TRINITY_DN58606_c0_g2;TRINITY_DN58606_c0_g1;TRINITY_DN19596_c0_g3;TRINITY_DN1408_c0_g1;TRINITY_DN11008_c0_g1;TRINITY_DN11008_c0_g2;TRINITY_DN93143_c0_g1;TRINITY_DN60144_c0_g2;TRINITY_DN37941_c0_g1;TRINITY_DN90910_c0_g1;TRINIT…
molecular_function	binding	GO:0005488	cofactor binding	GO:0048037	heme binding	GO:0020037	912	0.0202505	TRINITY_DN6089_c0_g1;TRINITY_DN6393_c0_g4;TRINITY_DN7705_c0_g1;TRINITY_DN7705_c0_g3;TRINITY_DN54485_c0_g2;TRINITY_DN18294_c0_g2;TRINITY_DN40543_c0_g1;TRINITY_DN39162_c0_g1;TRINITY_DN737_c0_g1;TRINITY_DN737_c0_g2;TRINITY_DN8439_c0_g2;TRINITY_DN22069_c1_g3;TRINITY_DN22069_c1_g2;TRINITY_DN22069_c1_g1;TRINITY_DN22069_c1_g4;TRINITY_DN13393_c0_g1;TRINITY_DN12864_c0_g2;TRINITY_DN12864_c0_g1;TRINITY_DN13…
molecular_function	binding	GO:0005488	cofactor binding	GO:0048037	glutathione binding	GO:0043295	25	0.00055511	TRINITY_DN88477_c0_g1;TRINITY_DN51999_c0_g3;TRINITY_DN51999_c0_g1;TRINITY_DN82742_c0_g1;TRINITY_DN26195_c0_g1;TRINITY_DN45443_c0_g1;TRINITY_DN6804_c0_g1;TRINITY_DN20346_c0_g2;TRINITY_DN18316_c0_g5;TRINITY_DN52574_c0_g1;TRINITY_DN84256_c0_g1;TRINITY_DN87956_c0_g1;TRINITY_DN68656_c0_g1;TRINITY_DN9343_c0_g3;TRINITY_DN15679_c0_g1;TRINITY_DN52574_c0_g2;TRINITY_DN1851_c0_g2;TRINITY_DN1851_c0_g1;TRINITY…
molecular_function	binding	GO:0005488	cofactor binding	GO:0048037	quinone binding	GO:0048038	68	0.0015099	TRINITY_DN79830_c0_g1;TRINITY_DN16928_c0_g2;TRINITY_DN16928_c0_g1;TRINITY_DN93931_c0_g1;TRINITY_DN50092_c0_g2;TRINITY_DN50092_c0_g1;TRINITY_DN75956_c0_g2;TRINITY_DN1397_c0_g1;TRINITY_DN47051_c0_g4;TRINITY_DN40089_c0_g2;TRINITY_DN40089_c0_g1;TRINITY_DN41638_c0_g3;TRINITY_DN41638_c0_g1;TRINITY_DN19699_c0_g1;TRINITY_DN57627_c0_g1;TRINITY_DN15929_c1_g1;TRINITY_DN47310_c0_g1;TRINITY_DN9223_c0_g1;TRINI…
molecular_function	binding	GO:0005488	cofactor binding	GO:0048037	coenzyme binding	GO:0050662	1986	0.044098	TRINITY_DN35350_c0_g4;TRINITY_DN30461_c0_g1;TRINITY_DN75780_c0_g1;TRINITY_DN35777_c0_g2;TRINITY_DN1530_c0_g2;TRINITY_DN29721_c1_g3;TRINITY_DN29721_c1_g2;TRINITY_DN3658_c1_g1;TRINITY_DN34883_c0_g2;TRINITY_DN62267_c0_g1;TRINITY_DN31204_c0_g1;TRINITY_DN31204_c0_g4;TRINITY_DN53701_c0_g1;TRINITY_DN13782_c1_g1;TRINITY_DN18294_c0_g2;TRINITY_DN54839_c0_g3;TRINITY_DN54839_c0_g1;TRINITY_DN71500_c0_g1;TRINI…
Y_DN35688_c0_g1;TRINITY_DN14538_c0_g1;TRINITY_DN6366_c0_g1;TRINITY_DN4093_c0_g1;TRINITY_DN41875_c0_g2;TRINITY_DN41875_c0_g3;TRINITY_DN74530_c0_g2;TRINITY_DN46166_c0_g1;TRINITY_DN33455_c0_g2;TRINITY_DN547_c0_g1;TRINITY_DN19435_c1_g2;TRINITY_DN16839_c0_g1;TRINITY_DN63280_c0_g2;TRINITY_DN63280_c0_g3;TRINITY_DN63280_c0_g1;TRINITY_DN21366_c0_g1;TRINITY_DN20746_c0_g2;TRINITY_DN50858_c0_g1;TRINITY_DN859…
molecular_function	binding	GO:0005488	cofactor binding	GO:0048037	phosphopantetheine binding	GO:0031177	17	0.00037748	TRINITY_DN6566_c0_g1;TRINITY_DN52709_c1_g1;TRINITY_DN51551_c0_g1;TRINITY_DN61092_c0_g1;TRINITY_DN64806_c0_g1;TRINITY_DN4721_c0_g2;TRINITY_DN41698_c0_g1;TRINITY_DN41698_c0_g2;TRINITY_DN90164_c0_g1;TRINITY_DN4627_c0_g3;TRINITY_DN4627_c0_g2;TRINITY_DN7493_c0_g1;TRINITY_DN52709_c0_g6;TRINITY_DN52709_c0_g4;TRINITY_DN4627_c0_g1;TRINITY_DN60276_c0_g1;TRINITY_DN1433_c0_g1
molecular_function	binding	GO:0005488	cofactor binding	GO:0048037	prosthetic group binding	GO:0051192	13	0.00028866	TRINITY_DN52709_c1_g1;TRINITY_DN83812_c0_g1;TRINITY_DN51551_c0_g1;TRINITY_DN23245_c0_g1;TRINITY_DN41698_c0_g3;TRINITY_DN41698_c0_g2;TRINITY_DN2324_c0_g1;TRINITY_DN2025_c0_g1;TRINITY_DN19908_c0_g1;TRINITY_DN7356_c1_g1;TRINITY_DN32745_c0_g1;TRINITY_DN18872_c0_g1;TRINITY_DN44817_c0_g2
molecular_function	binding	GO:0005488	cofactor binding	GO:0048037	iron-sulfur cluster binding	GO:0051536	446	0.00990319	TRINITY_DN294_c0_g1;TRINITY_DN18294_c0_g2;TRINITY_DN62812_c0_g1;TRINITY_DN20923_c0_g1;TRINITY_DN20923_c0_g2;TRINITY_DN88328_c0_g1;TRINITY_DN53662_c0_g1;TRINITY_DN52393_c2_g1;TRINITY_DN32933_c1_g2;TRINITY_DN32933_c1_g1;TRINITY_DN26083_c0_g2;TRINITY_DN34509_c0_g1;TRINITY_DN10987_c0_g1;TRINITY_DN81583_c0_g1;TRINITY_DN87157_c0_g1;TRINITY_DN27852_c0_g1;TRINITY_DN27852_c0_g2;TRINITY_DN26193_c0_g1;TRINI…
molecular_function	binding	GO:0005488	amide binding	GO:0033218	folic acid binding	GO:0005542	3	6.661e-05	TRINITY_DN57645_c0_g1;TRINITY_DN7853_c0_g1;TRINITY_DN24919_c0_g1
molecular_function	binding	GO:0005488	amide binding	GO:0033218	biotin binding	GO:0009374	5	0.00011102	TRINITY_DN27440_c0_g4;TRINITY_DN27440_c0_g1;TRINITY_DN27440_c0_g3;TRINITY_DN17078_c0_g2;TRINITY_DN76044_c0_g1
molecular_function	binding	GO:0005488	amide binding	GO:0033218	fatty-acyl-CoA binding	GO:0000062	17	0.00037748	TRINITY_DN665_c0_g1;TRINITY_DN91932_c0_g1;TRINITY_DN9629_c0_g1;TRINITY_DN9629_c0_g3;TRINITY_DN85088_c0_g1;TRINITY_DN83779_c0_g1;TRINITY_DN80048_c0_g1;TRINITY_DN14923_c0_g3;TRINITY_DN49483_c0_g1;TRINITY_DN64400_c0_g1;TRINITY_DN2385_c0_g2;TRINITY_DN2385_c0_g1;TRINITY_DN91303_c0_g1;TRINITY_DN47915_c0_g1;TRINITY_DN1175_c0_g1;TRINITY_DN61184_c0_g1;TRINITY_DN1620_c0_g2
molecular_function	binding	GO:0005488	amide binding	GO:0033218	ceramide binding	GO:0097001	5	0.00011102	TRINITY_DN1049_c0_g1;TRINITY_DN2935_c0_g1;TRINITY_DN2935_c0_g2;TRINITY_DN5477_c0_g1;TRINITY_DN2049_c0_g1
molecular_function	binding	GO:0005488	amide binding	GO:0033218	peptide binding	GO:0042277	138	0.00306422	TRINITY_DN47231_c0_g1;TRINITY_DN21139_c0_g2;TRINITY_DN88477_c0_g1;TRINITY_DN45319_c0_g2;TRINITY_DN18281_c1_g1;TRINITY_DN9887_c3_g1;TRINITY_DN40554_c1_g1;TRINITY_DN41017_c0_g1;TRINITY_DN51999_c0_g3;TRINITY_DN51999_c0_g1;TRINITY_DN82742_c0_g1;TRINITY_DN69819_c0_g1;TRINITY_DN7959_c0_g1;TRINITY_DN14761_c1_g3;TRINITY_DN14761_c1_g2;TRINITY_DN16782_c0_g2;TRINITY_DN26195_c0_g1;TRINITY_DN42228_c0_g1;TRINI…
molecular_function	binding	GO:0005488	amide binding	GO:0033218	phosphopantetheine binding	GO:0031177	17	0.00037748	TRINITY_DN6566_c0_g1;TRINITY_DN52709_c1_g1;TRINITY_DN51551_c0_g1;TRINITY_DN61092_c0_g1;TRINITY_DN64806_c0_g1;TRINITY_DN4721_c0_g2;TRINITY_DN41698_c0_g1;TRINITY_DN41698_c0_g2;TRINITY_DN90164_c0_g1;TRINITY_DN4627_c0_g3;TRINITY_DN4627_c0_g2;TRINITY_DN7493_c0_g1;TRINITY_DN52709_c0_g6;TRINITY_DN52709_c0_g4;TRINITY_DN4627_c0_g1;TRINITY_DN60276_c0_g1;TRINITY_DN1433_c0_g1
molecular_function	binding	GO:0005488	ion binding	GO:0043167	cation binding	GO:0043169	7282	0.161693	TRINITY_DN12351_c0_g1;TRINITY_DN45895_c2_g1;TRINITY_DN45895_c2_g2;TRINITY_DN11770_c2_g4;TRINITY_DN11770_c2_g1;TRINITY_DN11770_c2_g2;TRINITY_DN2738_c0_g2;TRINITY_DN28444_c0_g4;TRINITY_DN2738_c0_g1;TRINITY_DN28444_c0_g1;TRINITY_DN28444_c0_g3;TRINITY_DN28444_c0_g2;TRINITY_DN63455_c0_g1;TRINITY_DN50780_c0_g1;TRINITY_DN20469_c0_g1;TRINITY_DN9996_c0_g1;TRINITY_DN35673_c0_g1;TRINITY_DN91603_c0_g1;TRINIT…
N11542_c0_g1;TRINITY_DN33837_c0_g2;TRINITY_DN31446_c0_g1;TRINITY_DN89822_c0_g1;TRINITY_DN9426_c3_g1;TRINITY_DN12187_c0_g1;TRINITY_DN2222_c0_g1;TRINITY_DN16454_c0_g1;TRINITY_DN16354_c0_g1;TRINITY_DN16354_c0_g2;TRINITY_DN16354_c0_g3;TRINITY_DN16354_c0_g4;TRINITY_DN44564_c0_g1;TRINITY_DN12057_c3_g1;TRINITY_DN52890_c0_g1;TRINITY_DN7262_c0_g1;TRINITY_DN22944_c0_g4;TRINITY_DN22944_c0_g2;TRINITY_DN22944…
;TRINITY_DN1083_c0_g2;TRINITY_DN3724_c0_g1;TRINITY_DN90995_c0_g1;TRINITY_DN57796_c0_g1;TRINITY_DN57796_c0_g3;TRINITY_DN57796_c0_g2;TRINITY_DN74277_c0_g1;TRINITY_DN4457_c1_g2;TRINITY_DN1130_c0_g4;TRINITY_DN84311_c0_g1;TRINITY_DN63865_c0_g1;TRINITY_DN8958_c0_g2;TRINITY_DN8958_c0_g3;TRINITY_DN11284_c0_g1;TRINITY_DN41921_c0_g1;TRINITY_DN24889_c0_g1;TRINITY_DN9054_c0_g2;TRINITY_DN9054_c0_g1;TRINITY_DN…
0_g1;TRINITY_DN6653_c1_g3;TRINITY_DN13691_c0_g2;TRINITY_DN13691_c0_g1;TRINITY_DN19771_c0_g3;TRINITY_DN39354_c0_g1;TRINITY_DN26461_c0_g1;TRINITY_DN28357_c1_g1;TRINITY_DN5820_c0_g1;TRINITY_DN10646_c0_g1;TRINITY_DN40904_c0_g2;TRINITY_DN40904_c0_g1;TRINITY_DN83249_c0_g1;TRINITY_DN8170_c0_g2;TRINITY_DN34660_c0_g1;TRINITY_DN34660_c0_g2;TRINITY_DN57264_c0_g2;TRINITY_DN18473_c0_g1;TRINITY_DN78110_c0_g1;T…
8946_c0_g1;TRINITY_DN25579_c0_g3;TRINITY_DN3516_c0_g2;TRINITY_DN11195_c0_g1;TRINITY_DN7773_c0_g2;TRINITY_DN27233_c0_g4;TRINITY_DN2432_c0_g1;TRINITY_DN1181_c0_g1;TRINITY_DN94458_c0_g1;TRINITY_DN11522_c0_g1;TRINITY_DN64330_c0_g1;TRINITY_DN58257_c1_g1;TRINITY_DN460_c0_g1;TRINITY_DN31591_c0_g1;TRINITY_DN42525_c1_g1;TRINITY_DN4126_c2_g2;TRINITY_DN12660_c0_g1;TRINITY_DN12660_c0_g2;TRINITY_DN8200_c0_g1;…
molecular_function	binding	GO:0005488	ion binding	GO:0043167	anion binding	GO:0043168	10811	0.240052	TRINITY_DN16799_c0_g1;TRINITY_DN16799_c0_g2;TRINITY_DN12185_c0_g1;TRINITY_DN30461_c0_g1;TRINITY_DN13_c0_g1;TRINITY_DN29645_c0_g1;TRINITY_DN26838_c0_g1;TRINITY_DN11060_c0_g3;TRINITY_DN11060_c0_g2;TRINITY_DN31624_c0_g2;TRINITY_DN18403_c0_g1;TRINITY_DN26646_c0_g1;TRINITY_DN88206_c0_g1;TRINITY_DN18403_c0_g2;TRINITY_DN7426_c0_g1;TRINITY_DN21481_c2_g1;TRINITY_DN20710_c0_g1;TRINITY_DN10495_c0_g1;TRINITY…
_DN10766_c0_g1;TRINITY_DN10766_c0_g3;TRINITY_DN10766_c0_g2;TRINITY_DN20107_c0_g1;TRINITY_DN15750_c0_g2;TRINITY_DN11485_c0_g1;TRINITY_DN95194_c0_g1;TRINITY_DN33340_c1_g1;TRINITY_DN13495_c0_g1;TRINITY_DN13495_c0_g3;TRINITY_DN13495_c0_g2;TRINITY_DN45479_c0_g1;TRINITY_DN10129_c0_g1;TRINITY_DN10313_c0_g1;TRINITY_DN25253_c0_g1;TRINITY_DN25253_c0_g2;TRINITY_DN78668_c0_g1;TRINITY_DN7126_c0_g1;TRINITY_DN2…
804_c0_g1;TRINITY_DN3507_c0_g1;TRINITY_DN14421_c0_g1;TRINITY_DN14421_c0_g2;TRINITY_DN28773_c0_g1;TRINITY_DN24598_c0_g1;TRINITY_DN4084_c0_g1;TRINITY_DN7872_c0_g1;TRINITY_DN67429_c0_g1;TRINITY_DN20417_c2_g1;TRINITY_DN18838_c0_g1;TRINITY_DN63487_c0_g2;TRINITY_DN30149_c0_g1;TRINITY_DN21912_c0_g2;TRINITY_DN6053_c0_g1;TRINITY_DN6053_c0_g2;TRINITY_DN526_c0_g1;TRINITY_DN48968_c0_g1;TRINITY_DN13408_c0_g1;…
129_c0_g1;TRINITY_DN78879_c0_g1;TRINITY_DN4562_c0_g1;TRINITY_DN9054_c0_g2;TRINITY_DN9054_c0_g1;TRINITY_DN44498_c0_g1;TRINITY_DN48458_c0_g1;TRINITY_DN15952_c0_g2;TRINITY_DN2935_c0_g1;TRINITY_DN188_c1_g1;TRINITY_DN2935_c0_g2;TRINITY_DN36663_c0_g2;TRINITY_DN37306_c0_g2;TRINITY_DN3911_c0_g1;TRINITY_DN3911_c0_g3;TRINITY_DN2601_c0_g1;TRINITY_DN4373_c0_g2;TRINITY_DN12801_c0_g4;TRINITY_DN91042_c0_g1;TRIN…
N30018_c0_g1;TRINITY_DN9226_c0_g1;TRINITY_DN69556_c0_g1;TRINITY_DN37929_c2_g1;TRINITY_DN32250_c0_g2;TRINITY_DN19305_c0_g1;TRINITY_DN77254_c0_g1;TRINITY_DN25077_c0_g1;TRINITY_DN32250_c0_g1;TRINITY_DN18301_c0_g1;TRINITY_DN61489_c0_g1;TRINITY_DN95336_c0_g1;TRINITY_DN2191_c0_g1;TRINITY_DN40450_c0_g1;TRINITY_DN40450_c0_g2;TRINITY_DN40450_c0_g3;TRINITY_DN68647_c0_g2;TRINITY_DN57271_c1_g2;TRINITY_DN5727…
3_c1_g1;TRINITY_DN63653_c1_g2;TRINITY_DN38599_c0_g1;TRINITY_DN93132_c0_g1;TRINITY_DN11480_c0_g2;TRINITY_DN3902_c0_g1;TRINITY_DN55006_c0_g2;TRINITY_DN55006_c0_g1;TRINITY_DN72901_c0_g1;TRINITY_DN50182_c0_g1;TRINITY_DN21730_c0_g1;TRINITY_DN50182_c0_g3;TRINITY_DN17727_c0_g1;TRINITY_DN17727_c0_g3;TRINITY_DN17727_c0_g2;TRINITY_DN67219_c1_g3;TRINITY_DN67219_c1_g1;TRINITY_DN8864_c0_g1;TRINITY_DN6581_c1_g…
_DN25691_c1_g4;TRINITY_DN15622_c0_g1;TRINITY_DN83186_c0_g1;TRINITY_DN49694_c1_g1;TRINITY_DN1095_c0_g1;TRINITY_DN26078_c0_g1;TRINITY_DN34083_c0_g2;TRINITY_DN34083_c0_g1;TRINITY_DN7474_c0_g1;TRINITY_DN90050_c0_g1;TRINITY_DN9699_c0_g3;TRINITY_DN29531_c0_g2;TRINITY_DN29531_c0_g1;TRINITY_DN82515_c0_g1;TRINITY_DN6136_c1_g1;TRINITY_DN14809_c0_g1;TRINITY_DN10146_c0_g1;TRINITY_DN14176_c0_g1;TRINITY_DN1046…
NITY_DN9524_c1_g1;TRINITY_DN9545_c0_g1;TRINITY_DN9545_c0_g2;TRINITY_DN73702_c1_g1;TRINITY_DN11859_c0_g4;TRINITY_DN11859_c0_g2;TRINITY_DN156_c0_g1;TRINITY_DN26627_c0_g2;TRINITY_DN6116_c0_g1;TRINITY_DN15669_c0_g3;TRINITY_DN14678_c1_g1;TRINITY_DN33809_c0_g1;TRINITY_DN33809_c0_g2;TRINITY_DN39275_c0_g1;TRINITY_DN39275_c0_g2;TRINITY_DN64885_c0_g1;TRINITY_DN64885_c0_g2;TRINITY_DN64885_c0_g3;TRINITY_DN73…
molecular_function	binding	GO:0005488	flavonoid binding	GO:0097243	quercitrin binding	GO:2001227	4	8.882e-05	TRINITY_DN51999_c0_g3;TRINITY_DN51999_c0_g1;TRINITY_DN51999_c0_g2;TRINITY_DN83599_c0_g1
molecular_function	binding	GO:0005488	molecular adaptor activity	GO:0060090	protein binding, bridging	GO:0030674	19	0.00042188	TRINITY_DN12850_c0_g2;TRINITY_DN32_c0_g1;TRINITY_DN4796_c0_g1;TRINITY_DN14018_c0_g1;TRINITY_DN5350_c0_g1;TRINITY_DN32496_c0_g1;TRINITY_DN86019_c0_g1;TRINITY_DN57763_c0_g1;TRINITY_DN14018_c0_g4;TRINITY_DN3539_c1_g1;TRINITY_DN8817_c0_g2;TRINITY_DN12850_c1_g2;TRINITY_DN62963_c0_g1;TRINITY_DN1574_c0_g1;TRINITY_DN3525_c0_g1;TRINITY_DN2493_c0_g1;TRINITY_DN18948_c0_g3;TRINITY_DN67293_c0_g1;TRINITY_DN347…
molecular_function	binding	GO:0005488	lipid binding	GO:0008289	phospholipid binding	GO:0005543	125	0.00277556	TRINITY_DN31624_c0_g2;TRINITY_DN28815_c0_g2;TRINITY_DN3994_c0_g3;TRINITY_DN3994_c0_g2;TRINITY_DN3994_c0_g4;TRINITY_DN71007_c0_g1;TRINITY_DN5044_c0_g1;TRINITY_DN5303_c0_g1;TRINITY_DN50048_c0_g1;TRINITY_DN3134_c0_g1;TRINITY_DN9869_c0_g1;TRINITY_DN5024_c0_g3;TRINITY_DN9629_c0_g3;TRINITY_DN1376_c1_g1;TRINITY_DN710_c0_g1;TRINITY_DN16798_c0_g1;TRINITY_DN55149_c0_g2;TRINITY_DN84738_c0_g1;TRINITY_DN36168…
molecular_function	binding	GO:0005488	lipid binding	GO:0008289	steroid binding	GO:0005496	16	0.00035527	TRINITY_DN3163_c0_g3;TRINITY_DN3163_c0_g1;TRINITY_DN5064_c0_g1;TRINITY_DN60784_c0_g2;TRINITY_DN6799_c0_g1;TRINITY_DN10747_c0_g1;TRINITY_DN68567_c0_g1;TRINITY_DN6360_c0_g1;TRINITY_DN13802_c0_g4;TRINITY_DN13802_c0_g3;TRINITY_DN2650_c0_g4;TRINITY_DN9699_c0_g2;TRINITY_DN16142_c0_g1;TRINITY_DN2650_c0_g2;TRINITY_DN6455_c0_g2;TRINITY_DN5578_c0_g1
molecular_function	binding	GO:0005488	lipid binding	GO:0008289	fatty acid binding	GO:0005504	32	0.00071054	TRINITY_DN33008_c0_g1;TRINITY_DN5782_c0_g1;TRINITY_DN37789_c0_g1;TRINITY_DN43203_c0_g1;TRINITY_DN22315_c0_g1;TRINITY_DN30450_c0_g1;TRINITY_DN28598_c0_g1;TRINITY_DN10378_c0_g1;TRINITY_DN19698_c0_g1;TRINITY_DN7239_c0_g1;TRINITY_DN15741_c0_g1;TRINITY_DN41593_c0_g1;TRINITY_DN41593_c0_g2;TRINITY_DN90503_c0_g1;TRINITY_DN94371_c0_g1;TRINITY_DN29401_c0_g1;TRINITY_DN14888_c0_g1;TRINITY_DN14195_c0_g2;TRINI…
molecular_function	binding	GO:0005488	lipid binding	GO:0008289	isoprenoid binding	GO:0019840	27	0.00059952	TRINITY_DN20808_c0_g1;TRINITY_DN80737_c0_g1;TRINITY_DN64129_c0_g2;TRINITY_DN4942_c0_g1;TRINITY_DN51158_c0_g3;TRINITY_DN93143_c0_g1;TRINITY_DN84085_c0_g1;TRINITY_DN7695_c0_g3;TRINITY_DN87134_c0_g1;TRINITY_DN2317_c4_g1;TRINITY_DN8673_c0_g2;TRINITY_DN29439_c0_g1;TRINITY_DN10926_c0_g2;TRINITY_DN1737_c0_g1;TRINITY_DN16925_c0_g1;TRINITY_DN27212_c0_g1;TRINITY_DN48308_c1_g5;TRINITY_DN18022_c0_g1;TRINITY_…
molecular_function	binding	GO:0005488	lipid binding	GO:0008289	sphingolipid binding	GO:0046625	5	0.00011102	TRINITY_DN1049_c0_g1;TRINITY_DN2935_c0_g1;TRINITY_DN2935_c0_g2;TRINITY_DN5477_c0_g1;TRINITY_DN2049_c0_g1
molecular_function	binding	GO:0005488	organic cyclic compound binding	GO:0097159	nucleic acid binding	GO:0003676	9832	0.218314	TRINITY_DN957_c0_g1;TRINITY_DN13520_c0_g4;TRINITY_DN22790_c0_g2;TRINITY_DN44696_c0_g1;TRINITY_DN15249_c0_g1;TRINITY_DN3640_c0_g1;TRINITY_DN2180_c1_g2;TRINITY_DN2180_c1_g1;TRINITY_DN65806_c0_g1;TRINITY_DN88206_c0_g1;TRINITY_DN87411_c0_g1;TRINITY_DN83558_c0_g1;TRINITY_DN7426_c0_g1;TRINITY_DN3297_c0_g2;TRINITY_DN6117_c0_g1;TRINITY_DN13786_c2_g1;TRINITY_DN8275_c0_g1;TRINITY_DN41667_c0_g1;TRINITY_DN50…
ITY_DN7168_c0_g1;TRINITY_DN30056_c0_g1;TRINITY_DN43367_c0_g1;TRINITY_DN43367_c0_g2;TRINITY_DN26339_c0_g1;TRINITY_DN55324_c0_g1;TRINITY_DN36249_c0_g2;TRINITY_DN19425_c1_g1;TRINITY_DN34539_c0_g3;TRINITY_DN11202_c1_g1;TRINITY_DN30753_c0_g1;TRINITY_DN69209_c1_g1;TRINITY_DN55093_c0_g1;TRINITY_DN25833_c0_g1;TRINITY_DN38039_c0_g1;TRINITY_DN34270_c0_g1;TRINITY_DN80855_c0_g1;TRINITY_DN9339_c0_g1;TRINITY_D…
c0_g1;TRINITY_DN37960_c0_g1;TRINITY_DN72227_c0_g2;TRINITY_DN9406_c0_g2;TRINITY_DN87489_c0_g1;TRINITY_DN13409_c0_g1;TRINITY_DN30032_c0_g2;TRINITY_DN2334_c0_g2;TRINITY_DN2334_c0_g3;TRINITY_DN44486_c1_g1;TRINITY_DN7862_c0_g1;TRINITY_DN62645_c0_g1;TRINITY_DN62645_c0_g2;TRINITY_DN4575_c0_g2;TRINITY_DN17878_c1_g1;TRINITY_DN71292_c0_g2;TRINITY_DN44646_c1_g2;TRINITY_DN49718_c0_g1;TRINITY_DN49718_c0_g2;TR…
;TRINITY_DN34725_c0_g2;TRINITY_DN66656_c0_g3;TRINITY_DN4518_c0_g1;TRINITY_DN65690_c0_g2;TRINITY_DN11610_c3_g1;TRINITY_DN65690_c0_g1;TRINITY_DN7960_c1_g1;TRINITY_DN2411_c0_g1;TRINITY_DN18362_c0_g2;TRINITY_DN36340_c1_g2;TRINITY_DN350_c1_g1;TRINITY_DN35161_c0_g1;TRINITY_DN35161_c0_g2;TRINITY_DN9855_c0_g1;TRINITY_DN82500_c0_g1;TRINITY_DN28365_c0_g1;TRINITY_DN30551_c0_g2;TRINITY_DN38945_c0_g1;TRINITY_…
0_c2_g1;TRINITY_DN39097_c0_g1;TRINITY_DN10402_c1_g1;TRINITY_DN13570_c0_g1;TRINITY_DN30150_c0_g1;TRINITY_DN24451_c0_g1;TRINITY_DN54207_c0_g3;TRINITY_DN1538_c0_g1;TRINITY_DN13699_c0_g1;TRINITY_DN5333_c0_g2;TRINITY_DN64805_c1_g1;TRINITY_DN16241_c1_g1;TRINITY_DN422_c0_g1;TRINITY_DN20745_c0_g1;TRINITY_DN69080_c0_g2;TRINITY_DN69080_c0_g1;TRINITY_DN11124_c0_g1;TRINITY_DN11644_c0_g2;TRINITY_DN11644_c0_g1…
9_c0_g1;TRINITY_DN69954_c0_g2;TRINITY_DN24426_c0_g2;TRINITY_DN13665_c0_g1;TRINITY_DN7228_c0_g1;TRINITY_DN40456_c0_g1;TRINITY_DN88073_c0_g1;TRINITY_DN54372_c0_g2;TRINITY_DN4473_c0_g1;TRINITY_DN73216_c0_g1;TRINITY_DN7745_c0_g1;TRINITY_DN56260_c0_g1;TRINITY_DN6766_c0_g2;TRINITY_DN6766_c0_g1;TRINITY_DN27898_c0_g1;TRINITY_DN25599_c0_g1;TRINITY_DN34511_c0_g1;TRINITY_DN1813_c0_g1;TRINITY_DN33408_c0_g2;T…
1;TRINITY_DN70903_c0_g1;TRINITY_DN53175_c1_g1;TRINITY_DN70240_c0_g1;TRINITY_DN27161_c0_g2;TRINITY_DN6600_c0_g1;TRINITY_DN24298_c0_g1;TRINITY_DN770_c0_g1;TRINITY_DN7383_c0_g2;TRINITY_DN44291_c0_g1;TRINITY_DN93175_c0_g1;TRINITY_DN92670_c0_g1;TRINITY_DN78071_c0_g1;TRINITY_DN20161_c0_g1;TRINITY_DN6806_c0_g2;TRINITY_DN8877_c0_g2;TRINITY_DN70574_c0_g1;TRINITY_DN68048_c0_g1;TRINITY_DN68048_c0_g2;TRINITY…
molecular_function	binding	GO:0005488	organic cyclic compound binding	GO:0097159	folic acid binding	GO:0005542	3	6.661e-05	TRINITY_DN57645_c0_g1;TRINITY_DN7853_c0_g1;TRINITY_DN24919_c0_g1
molecular_function	binding	GO:0005488	organic cyclic compound binding	GO:0097159	biotin binding	GO:0009374	5	0.00011102	TRINITY_DN27440_c0_g4;TRINITY_DN27440_c0_g1;TRINITY_DN27440_c0_g3;TRINITY_DN17078_c0_g2;TRINITY_DN76044_c0_g1
molecular_function	binding	GO:0005488	organic cyclic compound binding	GO:0097159	nucleoside phosphate binding	GO:1901265	10869	0.24134	TRINITY_DN35350_c0_g4;TRINITY_DN16799_c0_g1;TRINITY_DN16799_c0_g2;TRINITY_DN12185_c0_g1;TRINITY_DN30461_c0_g1;TRINITY_DN13_c0_g1;TRINITY_DN29645_c0_g1;TRINITY_DN26838_c0_g1;TRINITY_DN11060_c0_g3;TRINITY_DN11060_c0_g2;TRINITY_DN18403_c0_g1;TRINITY_DN26646_c0_g1;TRINITY_DN88206_c0_g1;TRINITY_DN18403_c0_g2;TRINITY_DN7426_c0_g1;TRINITY_DN21481_c2_g1;TRINITY_DN20710_c0_g1;TRINITY_DN10495_c0_g1;TRINITY…
N4049_c0_g1;TRINITY_DN1536_c0_g1;TRINITY_DN59931_c0_g2;TRINITY_DN32349_c0_g1;TRINITY_DN25786_c0_g1;TRINITY_DN32258_c0_g2;TRINITY_DN69_c0_g1;TRINITY_DN10274_c0_g1;TRINITY_DN23871_c0_g2;TRINITY_DN23871_c0_g3;TRINITY_DN35889_c0_g2;TRINITY_DN17628_c0_g1;TRINITY_DN10521_c0_g1;TRINITY_DN8033_c0_g1;TRINITY_DN8227_c0_g1;TRINITY_DN2228_c0_g3;TRINITY_DN59471_c0_g2;TRINITY_DN12201_c0_g1;TRINITY_DN36726_c0_g…
NITY_DN50001_c0_g1;TRINITY_DN12004_c0_g5;TRINITY_DN12004_c0_g6;TRINITY_DN12004_c0_g1;TRINITY_DN12004_c0_g2;TRINITY_DN12004_c0_g3;TRINITY_DN48778_c0_g1;TRINITY_DN48778_c0_g2;TRINITY_DN55354_c0_g1;TRINITY_DN83129_c0_g1;TRINITY_DN55354_c0_g4;TRINITY_DN1573_c0_g1;TRINITY_DN11305_c0_g1;TRINITY_DN49519_c0_g3;TRINITY_DN49519_c0_g2;TRINITY_DN24870_c0_g1;TRINITY_DN14109_c0_g1;TRINITY_DN89979_c0_g1;TRINITY…
0992_c1_g1;TRINITY_DN5864_c0_g4;TRINITY_DN9858_c0_g2;TRINITY_DN62795_c2_g1;TRINITY_DN29606_c0_g2;TRINITY_DN29606_c0_g3;TRINITY_DN29606_c0_g1;TRINITY_DN29606_c0_g5;TRINITY_DN27460_c0_g2;TRINITY_DN1743_c1_g1;TRINITY_DN32659_c0_g1;TRINITY_DN77129_c0_g1;TRINITY_DN78879_c0_g1;TRINITY_DN4562_c0_g1;TRINITY_DN9054_c0_g2;TRINITY_DN9054_c0_g1;TRINITY_DN44498_c0_g1;TRINITY_DN48458_c0_g1;TRINITY_DN15952_c0_g…
NITY_DN1022_c0_g3;TRINITY_DN1022_c0_g4;TRINITY_DN52127_c0_g3;TRINITY_DN23298_c0_g1;TRINITY_DN5370_c1_g1;TRINITY_DN23_c0_g4;TRINITY_DN93158_c0_g1;TRINITY_DN28394_c0_g1;TRINITY_DN38747_c0_g1;TRINITY_DN14940_c0_g2;TRINITY_DN25425_c0_g1;TRINITY_DN41402_c0_g2;TRINITY_DN41402_c0_g1;TRINITY_DN9554_c1_g1;TRINITY_DN12188_c0_g1;TRINITY_DN67004_c0_g1;TRINITY_DN16086_c0_g1;TRINITY_DN7844_c0_g1;TRINITY_DN6133…
14509_c0_g1;TRINITY_DN25811_c0_g2;TRINITY_DN7676_c1_g1;TRINITY_DN7676_c1_g2;TRINITY_DN63817_c0_g1;TRINITY_DN32294_c0_g1;TRINITY_DN40309_c0_g1;TRINITY_DN4726_c0_g2;TRINITY_DN55794_c0_g1;TRINITY_DN40474_c3_g1;TRINITY_DN22625_c0_g1;TRINITY_DN11305_c0_g2;TRINITY_DN38731_c0_g2;TRINITY_DN17500_c0_g1;TRINITY_DN6670_c0_g1;TRINITY_DN19006_c0_g1;TRINITY_DN49497_c0_g1;TRINITY_DN6238_c0_g1;TRINITY_DN42117_c0…
TY_DN5218_c0_g1;TRINITY_DN1490_c7_g1;TRINITY_DN78416_c0_g1;TRINITY_DN55552_c1_g2;TRINITY_DN11750_c0_g1;TRINITY_DN25560_c0_g1;TRINITY_DN89607_c0_g1;TRINITY_DN9977_c0_g1;TRINITY_DN23304_c0_g1;TRINITY_DN31225_c0_g1;TRINITY_DN13867_c0_g1;TRINITY_DN2363_c0_g3;TRINITY_DN2363_c0_g1;TRINITY_DN93722_c0_g1;TRINITY_DN8403_c0_g3;TRINITY_DN8403_c0_g2;TRINITY_DN8403_c0_g4;TRINITY_DN22380_c0_g1;TRINITY_DN7600_c…
INITY_DN23986_c0_g3;TRINITY_DN23986_c0_g1;TRINITY_DN14201_c1_g1;TRINITY_DN6667_c0_g2;TRINITY_DN6667_c0_g1;TRINITY_DN2803_c0_g1;TRINITY_DN50161_c0_g2;TRINITY_DN50161_c0_g3;TRINITY_DN6544_c0_g1;TRINITY_DN1780_c0_g1;TRINITY_DN3282_c0_g2;TRINITY_DN74594_c0_g2;TRINITY_DN74594_c0_g1;TRINITY_DN52988_c0_g1;TRINITY_DN52988_c0_g2;TRINITY_DN4237_c0_g1;TRINITY_DN34223_c0_g1;TRINITY_DN11_c0_g1;TRINITY_DN439_c…
molecular_function	binding	GO:0005488	organic cyclic compound binding	GO:0097159	steroid binding	GO:0005496	16	0.00035527	TRINITY_DN3163_c0_g3;TRINITY_DN3163_c0_g1;TRINITY_DN5064_c0_g1;TRINITY_DN60784_c0_g2;TRINITY_DN6799_c0_g1;TRINITY_DN10747_c0_g1;TRINITY_DN68567_c0_g1;TRINITY_DN6360_c0_g1;TRINITY_DN13802_c0_g4;TRINITY_DN13802_c0_g3;TRINITY_DN2650_c0_g4;TRINITY_DN9699_c0_g2;TRINITY_DN16142_c0_g1;TRINITY_DN2650_c0_g2;TRINITY_DN6455_c0_g2;TRINITY_DN5578_c0_g1
molecular_function	binding	GO:0005488	organic cyclic compound binding	GO:0097159	nucleoside binding	GO:0001882	1108	0.0246025	TRINITY_DN24368_c0_g4;TRINITY_DN53303_c0_g1;TRINITY_DN9602_c0_g1;TRINITY_DN35836_c0_g1;TRINITY_DN6555_c0_g1;TRINITY_DN95456_c0_g1;TRINITY_DN15765_c0_g1;TRINITY_DN16817_c0_g3;TRINITY_DN68848_c0_g1;TRINITY_DN2192_c0_g2;TRINITY_DN38907_c0_g1;TRINITY_DN14453_c0_g2;TRINITY_DN31068_c1_g2;TRINITY_DN31068_c1_g1;TRINITY_DN42056_c0_g1;TRINITY_DN42056_c0_g2;TRINITY_DN59656_c0_g1;TRINITY_DN24721_c0_g1;TRINIT…
molecular_function	binding	GO:0005488	organic cyclic compound binding	GO:0097159	thiamine binding	GO:0030975	1	2.22e-05	TRINITY_DN6084_c0_g2
molecular_function	binding	GO:0005488	organic cyclic compound binding	GO:0097159	thiamine pyrophosphate binding	GO:0030976	57	0.00126565	TRINITY_DN49197_c0_g1;TRINITY_DN49197_c0_g2;TRINITY_DN33073_c0_g1;TRINITY_DN47791_c0_g1;TRINITY_DN22540_c0_g2;TRINITY_DN29354_c0_g1;TRINITY_DN52018_c0_g3;TRINITY_DN52018_c0_g1;TRINITY_DN41804_c0_g1;TRINITY_DN41804_c0_g2;TRINITY_DN19991_c0_g3;TRINITY_DN19991_c0_g1;TRINITY_DN30471_c0_g2;TRINITY_DN84310_c0_g1;TRINITY_DN46342_c0_g1;TRINITY_DN8779_c0_g1;TRINITY_DN41243_c0_g1;TRINITY_DN41243_c0_g2;TRIN…
molecular_function	binding	GO:0005488	organic cyclic compound binding	GO:0097159	tetrapyrrole binding	GO:0046906	1035	0.0229816	TRINITY_DN6089_c0_g1;TRINITY_DN6393_c0_g4;TRINITY_DN7705_c0_g1;TRINITY_DN7705_c0_g3;TRINITY_DN54485_c0_g2;TRINITY_DN18294_c0_g2;TRINITY_DN40543_c0_g1;TRINITY_DN39162_c0_g1;TRINITY_DN737_c0_g1;TRINITY_DN737_c0_g2;TRINITY_DN8439_c0_g2;TRINITY_DN22069_c1_g3;TRINITY_DN22069_c1_g2;TRINITY_DN22069_c1_g1;TRINITY_DN22069_c1_g4;TRINITY_DN13393_c0_g1;TRINITY_DN12864_c0_g2;TRINITY_DN12864_c0_g1;TRINITY_DN13…
molecular_function	binding	GO:0005488	organic cyclic compound binding	GO:0097159	camalexin binding	GO:2001147	4	8.882e-05	TRINITY_DN51999_c0_g3;TRINITY_DN51999_c0_g1;TRINITY_DN51999_c0_g2;TRINITY_DN83599_c0_g1
molecular_function	binding	GO:0005488	organic cyclic compound binding	GO:0097159	lipoic acid binding	GO:0031405	8	0.00017764	TRINITY_DN43203_c0_g1;TRINITY_DN19698_c0_g1;TRINITY_DN15741_c0_g1;TRINITY_DN43528_c0_g3;TRINITY_DN41100_c0_g2;TRINITY_DN14162_c0_g1;TRINITY_DN93699_c0_g1;TRINITY_DN40018_c0_g1
molecular_function	binding	GO:0005488	organic cyclic compound binding	GO:0097159	nucleobase binding	GO:0002054	1	2.22e-05	TRINITY_DN6818_c0_g1
molecular_function	binding	GO:0005488	organic cyclic compound binding	GO:0097159	molybdopterin cofactor binding	GO:0043546	26	0.00057732	TRINITY_DN48475_c0_g1;TRINITY_DN80125_c0_g1;TRINITY_DN69026_c0_g1;TRINITY_DN18682_c0_g2;TRINITY_DN81072_c0_g1;TRINITY_DN64963_c0_g1;TRINITY_DN85924_c0_g1;TRINITY_DN90100_c0_g1;TRINITY_DN1153_c0_g1;TRINITY_DN48512_c0_g1;TRINITY_DN32876_c0_g1;TRINITY_DN46044_c0_g1;TRINITY_DN43410_c0_g3;TRINITY_DN43410_c0_g2;TRINITY_DN95954_c0_g1;TRINITY_DN37645_c0_g1;TRINITY_DN8405_c0_g1;TRINITY_DN37780_c0_g1;TRINI…
molecular_function	binding	GO:0005488	organic cyclic compound binding	GO:0097159	vitamin B6 binding	GO:0070279	342	0.00759392	TRINITY_DN3658_c1_g1;TRINITY_DN54839_c0_g3;TRINITY_DN54839_c0_g1;TRINITY_DN71500_c0_g1;TRINITY_DN32463_c0_g3;TRINITY_DN32463_c0_g4;TRINITY_DN1973_c0_g1;TRINITY_DN6709_c0_g2;TRINITY_DN79266_c0_g1;TRINITY_DN68179_c1_g1;TRINITY_DN33678_c0_g2;TRINITY_DN33678_c0_g1;TRINITY_DN39964_c0_g2;TRINITY_DN39964_c0_g3;TRINITY_DN69780_c0_g1;TRINITY_DN43396_c0_g1;TRINITY_DN9821_c0_g2;TRINITY_DN85837_c0_g1;TRINITY…
molecular_function	binding	GO:0005488	small molecule binding	GO:0036094	oxygen binding	GO:0019825	6	0.00013323	TRINITY_DN2152_c0_g1;TRINITY_DN78092_c0_g1;TRINITY_DN16673_c0_g1;TRINITY_DN35864_c1_g1;TRINITY_DN78816_c0_g1;TRINITY_DN8678_c0_g1
molecular_function	binding	GO:0005488	small molecule binding	GO:0036094	monosaccharide binding	GO:0048029	64	0.00142109	TRINITY_DN57079_c0_g1;TRINITY_DN68138_c0_g1;TRINITY_DN91405_c0_g1;TRINITY_DN5730_c0_g1;TRINITY_DN25239_c1_g1;TRINITY_DN93038_c0_g1;TRINITY_DN11485_c0_g1;TRINITY_DN10313_c0_g1;TRINITY_DN47374_c0_g1;TRINITY_DN25397_c0_g2;TRINITY_DN178_c1_g3;TRINITY_DN89675_c0_g1;TRINITY_DN3961_c0_g1;TRINITY_DN33708_c0_g2;TRINITY_DN33708_c0_g1;TRINITY_DN140_c0_g1;TRINITY_DN72788_c0_g1;TRINITY_DN28035_c0_g1;TRINITY_D…
molecular_function	binding	GO:0005488	small molecule binding	GO:0036094	nucleoside binding	GO:0001882	1108	0.0246025	TRINITY_DN24368_c0_g4;TRINITY_DN53303_c0_g1;TRINITY_DN9602_c0_g1;TRINITY_DN35836_c0_g1;TRINITY_DN6555_c0_g1;TRINITY_DN95456_c0_g1;TRINITY_DN15765_c0_g1;TRINITY_DN16817_c0_g3;TRINITY_DN68848_c0_g1;TRINITY_DN2192_c0_g2;TRINITY_DN38907_c0_g1;TRINITY_DN14453_c0_g2;TRINITY_DN31068_c1_g2;TRINITY_DN31068_c1_g1;TRINITY_DN42056_c0_g1;TRINITY_DN42056_c0_g2;TRINITY_DN59656_c0_g1;TRINITY_DN24721_c0_g1;TRINIT…
molecular_function	binding	GO:0005488	small molecule binding	GO:0036094	organic acid binding	GO:0043177	137	0.00304201	TRINITY_DN20808_c0_g1;TRINITY_DN80737_c0_g1;TRINITY_DN33008_c0_g1;TRINITY_DN5782_c0_g1;TRINITY_DN37789_c0_g1;TRINITY_DN43203_c0_g1;TRINITY_DN64129_c0_g2;TRINITY_DN22315_c0_g1;TRINITY_DN4942_c0_g1;TRINITY_DN30450_c0_g1;TRINITY_DN28598_c0_g1;TRINITY_DN10378_c0_g1;TRINITY_DN7229_c0_g2;TRINITY_DN7229_c0_g1;TRINITY_DN51158_c0_g3;TRINITY_DN19698_c0_g1;TRINITY_DN11485_c0_g1;TRINITY_DN10313_c0_g1;TRINITY…
molecular_function	binding	GO:0005488	small molecule binding	GO:0036094	alcohol binding	GO:0043178	34	0.00075495	TRINITY_DN20808_c0_g1;TRINITY_DN80737_c0_g1;TRINITY_DN64129_c0_g2;TRINITY_DN4942_c0_g1;TRINITY_DN51158_c0_g3;TRINITY_DN15689_c0_g1;TRINITY_DN84085_c0_g1;TRINITY_DN7695_c0_g3;TRINITY_DN87134_c0_g1;TRINITY_DN11650_c0_g1;TRINITY_DN2317_c4_g1;TRINITY_DN8673_c0_g2;TRINITY_DN29439_c0_g1;TRINITY_DN15689_c0_g3;TRINITY_DN10926_c0_g2;TRINITY_DN1737_c0_g1;TRINITY_DN16925_c0_g1;TRINITY_DN27212_c0_g1;TRINITY_…
molecular_function	binding	GO:0005488	small molecule binding	GO:0036094	nucleobase binding	GO:0002054	1	2.22e-05	TRINITY_DN6818_c0_g1
molecular_function	binding	GO:0005488	small molecule binding	GO:0036094	vitamin binding	GO:0019842	441	0.00979217	TRINITY_DN3658_c1_g1;TRINITY_DN54839_c0_g3;TRINITY_DN54839_c0_g1;TRINITY_DN71500_c0_g1;TRINITY_DN6566_c0_g1;TRINITY_DN49197_c0_g1;TRINITY_DN49197_c0_g2;TRINITY_DN32463_c0_g3;TRINITY_DN32463_c0_g4;TRINITY_DN1973_c0_g1;TRINITY_DN6709_c0_g2;TRINITY_DN79266_c0_g1;TRINITY_DN68179_c1_g1;TRINITY_DN33073_c0_g1;TRINITY_DN52709_c1_g1;TRINITY_DN33678_c0_g2;TRINITY_DN33678_c0_g1;TRINITY_DN39964_c0_g2;TRINITY…
molecular_function	binding	GO:0005488	small molecule binding	GO:0036094	nucleotide binding	GO:0000166	10869	0.24134	TRINITY_DN35350_c0_g4;TRINITY_DN16799_c0_g1;TRINITY_DN16799_c0_g2;TRINITY_DN12185_c0_g1;TRINITY_DN30461_c0_g1;TRINITY_DN13_c0_g1;TRINITY_DN29645_c0_g1;TRINITY_DN26838_c0_g1;TRINITY_DN11060_c0_g3;TRINITY_DN11060_c0_g2;TRINITY_DN18403_c0_g1;TRINITY_DN26646_c0_g1;TRINITY_DN88206_c0_g1;TRINITY_DN18403_c0_g2;TRINITY_DN7426_c0_g1;TRINITY_DN21481_c2_g1;TRINITY_DN20710_c0_g1;TRINITY_DN10495_c0_g1;TRINITY…
N4049_c0_g1;TRINITY_DN1536_c0_g1;TRINITY_DN59931_c0_g2;TRINITY_DN32349_c0_g1;TRINITY_DN25786_c0_g1;TRINITY_DN32258_c0_g2;TRINITY_DN69_c0_g1;TRINITY_DN10274_c0_g1;TRINITY_DN23871_c0_g2;TRINITY_DN23871_c0_g3;TRINITY_DN35889_c0_g2;TRINITY_DN17628_c0_g1;TRINITY_DN10521_c0_g1;TRINITY_DN8033_c0_g1;TRINITY_DN8227_c0_g1;TRINITY_DN2228_c0_g3;TRINITY_DN59471_c0_g2;TRINITY_DN12201_c0_g1;TRINITY_DN36726_c0_g…
NITY_DN50001_c0_g1;TRINITY_DN12004_c0_g5;TRINITY_DN12004_c0_g6;TRINITY_DN12004_c0_g1;TRINITY_DN12004_c0_g2;TRINITY_DN12004_c0_g3;TRINITY_DN48778_c0_g1;TRINITY_DN48778_c0_g2;TRINITY_DN55354_c0_g1;TRINITY_DN83129_c0_g1;TRINITY_DN55354_c0_g4;TRINITY_DN1573_c0_g1;TRINITY_DN11305_c0_g1;TRINITY_DN49519_c0_g3;TRINITY_DN49519_c0_g2;TRINITY_DN24870_c0_g1;TRINITY_DN14109_c0_g1;TRINITY_DN89979_c0_g1;TRINITY…
0992_c1_g1;TRINITY_DN5864_c0_g4;TRINITY_DN9858_c0_g2;TRINITY_DN62795_c2_g1;TRINITY_DN29606_c0_g2;TRINITY_DN29606_c0_g3;TRINITY_DN29606_c0_g1;TRINITY_DN29606_c0_g5;TRINITY_DN27460_c0_g2;TRINITY_DN1743_c1_g1;TRINITY_DN32659_c0_g1;TRINITY_DN77129_c0_g1;TRINITY_DN78879_c0_g1;TRINITY_DN4562_c0_g1;TRINITY_DN9054_c0_g2;TRINITY_DN9054_c0_g1;TRINITY_DN44498_c0_g1;TRINITY_DN48458_c0_g1;TRINITY_DN15952_c0_g…
NITY_DN1022_c0_g3;TRINITY_DN1022_c0_g4;TRINITY_DN52127_c0_g3;TRINITY_DN23298_c0_g1;TRINITY_DN5370_c1_g1;TRINITY_DN23_c0_g4;TRINITY_DN93158_c0_g1;TRINITY_DN28394_c0_g1;TRINITY_DN38747_c0_g1;TRINITY_DN14940_c0_g2;TRINITY_DN25425_c0_g1;TRINITY_DN41402_c0_g2;TRINITY_DN41402_c0_g1;TRINITY_DN9554_c1_g1;TRINITY_DN12188_c0_g1;TRINITY_DN67004_c0_g1;TRINITY_DN16086_c0_g1;TRINITY_DN7844_c0_g1;TRINITY_DN6133…
14509_c0_g1;TRINITY_DN25811_c0_g2;TRINITY_DN7676_c1_g1;TRINITY_DN7676_c1_g2;TRINITY_DN63817_c0_g1;TRINITY_DN32294_c0_g1;TRINITY_DN40309_c0_g1;TRINITY_DN4726_c0_g2;TRINITY_DN55794_c0_g1;TRINITY_DN40474_c3_g1;TRINITY_DN22625_c0_g1;TRINITY_DN11305_c0_g2;TRINITY_DN38731_c0_g2;TRINITY_DN17500_c0_g1;TRINITY_DN6670_c0_g1;TRINITY_DN19006_c0_g1;TRINITY_DN49497_c0_g1;TRINITY_DN6238_c0_g1;TRINITY_DN42117_c0…
TY_DN5218_c0_g1;TRINITY_DN1490_c7_g1;TRINITY_DN78416_c0_g1;TRINITY_DN55552_c1_g2;TRINITY_DN11750_c0_g1;TRINITY_DN25560_c0_g1;TRINITY_DN89607_c0_g1;TRINITY_DN9977_c0_g1;TRINITY_DN23304_c0_g1;TRINITY_DN31225_c0_g1;TRINITY_DN13867_c0_g1;TRINITY_DN2363_c0_g3;TRINITY_DN2363_c0_g1;TRINITY_DN93722_c0_g1;TRINITY_DN8403_c0_g3;TRINITY_DN8403_c0_g2;TRINITY_DN8403_c0_g4;TRINITY_DN22380_c0_g1;TRINITY_DN7600_c…
INITY_DN23986_c0_g3;TRINITY_DN23986_c0_g1;TRINITY_DN14201_c1_g1;TRINITY_DN6667_c0_g2;TRINITY_DN6667_c0_g1;TRINITY_DN2803_c0_g1;TRINITY_DN50161_c0_g2;TRINITY_DN50161_c0_g3;TRINITY_DN6544_c0_g1;TRINITY_DN1780_c0_g1;TRINITY_DN3282_c0_g2;TRINITY_DN74594_c0_g2;TRINITY_DN74594_c0_g1;TRINITY_DN52988_c0_g1;TRINITY_DN52988_c0_g2;TRINITY_DN4237_c0_g1;TRINITY_DN34223_c0_g1;TRINITY_DN11_c0_g1;TRINITY_DN439_c…
molecular_function	binding	GO:0005488	carbohydrate binding	GO:0030246	monosaccharide binding	GO:0048029	64	0.00142109	TRINITY_DN57079_c0_g1;TRINITY_DN68138_c0_g1;TRINITY_DN91405_c0_g1;TRINITY_DN5730_c0_g1;TRINITY_DN25239_c1_g1;TRINITY_DN93038_c0_g1;TRINITY_DN11485_c0_g1;TRINITY_DN10313_c0_g1;TRINITY_DN47374_c0_g1;TRINITY_DN25397_c0_g2;TRINITY_DN178_c1_g3;TRINITY_DN89675_c0_g1;TRINITY_DN3961_c0_g1;TRINITY_DN33708_c0_g2;TRINITY_DN33708_c0_g1;TRINITY_DN140_c0_g1;TRINITY_DN72788_c0_g1;TRINITY_DN28035_c0_g1;TRINITY_D…
molecular_function	binding	GO:0005488	carbohydrate binding	GO:0030246	polysaccharide binding	GO:0030247	191	0.00424105	TRINITY_DN10973_c0_g1;TRINITY_DN22366_c0_g1;TRINITY_DN72128_c0_g1;TRINITY_DN20259_c0_g3;TRINITY_DN63420_c0_g1;TRINITY_DN75859_c0_g1;TRINITY_DN13724_c0_g1;TRINITY_DN48376_c0_g1;TRINITY_DN86770_c0_g1;TRINITY_DN11220_c0_g1;TRINITY_DN3132_c1_g2;TRINITY_DN18658_c0_g2;TRINITY_DN43286_c0_g1;TRINITY_DN35632_c0_g1;TRINITY_DN20699_c0_g1;TRINITY_DN45676_c0_g1;TRINITY_DN60631_c0_g1;TRINITY_DN7284_c0_g2;TRINI…
molecular_function	binding	GO:0005488	carbohydrate binding	GO:0030246	oligosaccharide binding	GO:0070492	1	2.22e-05	TRINITY_DN3968_c1_g1
molecular_function	binding	GO:0005488	fatty acid derivative binding	GO:1901567	fatty-acyl-CoA binding	GO:0000062	17	0.00037748	TRINITY_DN665_c0_g1;TRINITY_DN91932_c0_g1;TRINITY_DN9629_c0_g1;TRINITY_DN9629_c0_g3;TRINITY_DN85088_c0_g1;TRINITY_DN83779_c0_g1;TRINITY_DN80048_c0_g1;TRINITY_DN14923_c0_g3;TRINITY_DN49483_c0_g1;TRINITY_DN64400_c0_g1;TRINITY_DN2385_c0_g2;TRINITY_DN2385_c0_g1;TRINITY_DN91303_c0_g1;TRINITY_DN47915_c0_g1;TRINITY_DN1175_c0_g1;TRINITY_DN61184_c0_g1;TRINITY_DN1620_c0_g2
molecular_function	binding	GO:0005488	modified amino acid binding	GO:0072341	folic acid binding	GO:0005542	3	6.661e-05	TRINITY_DN57645_c0_g1;TRINITY_DN7853_c0_g1;TRINITY_DN24919_c0_g1
molecular_function	binding	GO:0005488	modified amino acid binding	GO:0072341	glutathione binding	GO:0043295	25	0.00055511	TRINITY_DN88477_c0_g1;TRINITY_DN51999_c0_g3;TRINITY_DN51999_c0_g1;TRINITY_DN82742_c0_g1;TRINITY_DN26195_c0_g1;TRINITY_DN45443_c0_g1;TRINITY_DN6804_c0_g1;TRINITY_DN20346_c0_g2;TRINITY_DN18316_c0_g5;TRINITY_DN52574_c0_g1;TRINITY_DN84256_c0_g1;TRINITY_DN87956_c0_g1;TRINITY_DN68656_c0_g1;TRINITY_DN9343_c0_g3;TRINITY_DN15679_c0_g1;TRINITY_DN52574_c0_g2;TRINITY_DN1851_c0_g2;TRINITY_DN1851_c0_g1;TRINITY…
molecular_function	binding	GO:0005488	modified amino acid binding	GO:0072341	phosphatidylserine binding	GO:0001786	4	8.882e-05	TRINITY_DN59128_c0_g2;TRINITY_DN59128_c0_g1;TRINITY_DN16477_c0_g2;TRINITY_DN16477_c0_g1
molecular_function	binding	GO:0005488	modified amino acid binding	GO:0072341	phosphopantetheine binding	GO:0031177	17	0.00037748	TRINITY_DN6566_c0_g1;TRINITY_DN52709_c1_g1;TRINITY_DN51551_c0_g1;TRINITY_DN61092_c0_g1;TRINITY_DN64806_c0_g1;TRINITY_DN4721_c0_g2;TRINITY_DN41698_c0_g1;TRINITY_DN41698_c0_g2;TRINITY_DN90164_c0_g1;TRINITY_DN4627_c0_g3;TRINITY_DN4627_c0_g2;TRINITY_DN7493_c0_g1;TRINITY_DN52709_c0_g6;TRINITY_DN52709_c0_g4;TRINITY_DN4627_c0_g1;TRINITY_DN60276_c0_g1;TRINITY_DN1433_c0_g1
molecular_function	binding	GO:0005488	pigment binding	GO:0031409	xanthophyll binding	GO:0051738	1	2.22e-05	TRINITY_DN93143_c0_g1
molecular_function	binding	GO:0005488	drug binding	GO:0008144	quercitrin binding	GO:2001227	4	8.882e-05	TRINITY_DN51999_c0_g3;TRINITY_DN51999_c0_g1;TRINITY_DN51999_c0_g2;TRINITY_DN83599_c0_g1
molecular_function	binding	GO:0005488	drug binding	GO:0008144	oxygen binding	GO:0019825	6	0.00013323	TRINITY_DN2152_c0_g1;TRINITY_DN78092_c0_g1;TRINITY_DN16673_c0_g1;TRINITY_DN35864_c1_g1;TRINITY_DN78816_c0_g1;TRINITY_DN8678_c0_g1
molecular_function	binding	GO:0005488	drug binding	GO:0008144	folic acid binding	GO:0005542	3	6.661e-05	TRINITY_DN57645_c0_g1;TRINITY_DN7853_c0_g1;TRINITY_DN24919_c0_g1
molecular_function	binding	GO:0005488	drug binding	GO:0008144	biotin binding	GO:0009374	5	0.00011102	TRINITY_DN27440_c0_g4;TRINITY_DN27440_c0_g1;TRINITY_DN27440_c0_g3;TRINITY_DN17078_c0_g2;TRINITY_DN76044_c0_g1
molecular_function	binding	GO:0005488	drug binding	GO:0008144	ATP binding	GO:0005524	6536	0.145128	TRINITY_DN16799_c0_g1;TRINITY_DN16799_c0_g2;TRINITY_DN12185_c0_g1;TRINITY_DN13_c0_g1;TRINITY_DN29645_c0_g1;TRINITY_DN11060_c0_g3;TRINITY_DN11060_c0_g2;TRINITY_DN18403_c0_g1;TRINITY_DN88206_c0_g1;TRINITY_DN18403_c0_g2;TRINITY_DN21481_c2_g1;TRINITY_DN10495_c0_g1;TRINITY_DN14226_c0_g1;TRINITY_DN35777_c0_g2;TRINITY_DN6282_c0_g1;TRINITY_DN11915_c2_g1;TRINITY_DN47001_c1_g2;TRINITY_DN14085_c0_g1;TRINITY…
N293_c0_g1;TRINITY_DN752_c0_g1;TRINITY_DN48486_c4_g1;TRINITY_DN309_c2_g1;TRINITY_DN2079_c1_g1;TRINITY_DN32744_c0_g4;TRINITY_DN32744_c0_g3;TRINITY_DN19095_c0_g3;TRINITY_DN68543_c2_g1;TRINITY_DN10347_c0_g2;TRINITY_DN55010_c2_g1;TRINITY_DN67304_c0_g1;TRINITY_DN24363_c0_g1;TRINITY_DN45283_c0_g1;TRINITY_DN45283_c0_g2;TRINITY_DN88172_c0_g1;TRINITY_DN822_c0_g1;TRINITY_DN64439_c0_g1;TRINITY_DN12875_c0_g1…
_g2;TRINITY_DN5040_c0_g1;TRINITY_DN636_c0_g1;TRINITY_DN636_c0_g2;TRINITY_DN4535_c0_g1;TRINITY_DN58667_c0_g1;TRINITY_DN31235_c0_g1;TRINITY_DN5880_c0_g3;TRINITY_DN33091_c0_g1;TRINITY_DN32840_c0_g1;TRINITY_DN49573_c0_g1;TRINITY_DN65819_c0_g1;TRINITY_DN57935_c2_g1;TRINITY_DN50468_c0_g1;TRINITY_DN50468_c0_g2;TRINITY_DN38337_c0_g2;TRINITY_DN75136_c0_g1;TRINITY_DN15206_c0_g2;TRINITY_DN25901_c0_g1;TRINIT…
ITY_DN49497_c0_g1;TRINITY_DN42117_c0_g1;TRINITY_DN86565_c0_g1;TRINITY_DN11397_c0_g1;TRINITY_DN85087_c0_g1;TRINITY_DN1484_c0_g1;TRINITY_DN40046_c0_g1;TRINITY_DN18549_c0_g1;TRINITY_DN52061_c0_g4;TRINITY_DN69737_c0_g3;TRINITY_DN69737_c0_g2;TRINITY_DN69737_c0_g1;TRINITY_DN1997_c5_g1;TRINITY_DN28050_c0_g1;TRINITY_DN35518_c0_g1;TRINITY_DN66818_c2_g1;TRINITY_DN133_c1_g1;TRINITY_DN17746_c0_g1;TRINITY_DN8…
;TRINITY_DN35844_c0_g1;TRINITY_DN95038_c0_g1;TRINITY_DN6842_c0_g3;TRINITY_DN41714_c1_g1;TRINITY_DN208_c0_g1;TRINITY_DN78585_c0_g1;TRINITY_DN410_c0_g1;TRINITY_DN5785_c0_g3;TRINITY_DN5785_c0_g2;TRINITY_DN4967_c5_g1;TRINITY_DN57613_c0_g1;TRINITY_DN56550_c2_g1;TRINITY_DN3077_c0_g1;TRINITY_DN25313_c1_g1;TRINITY_DN72787_c0_g1;TRINITY_DN31517_c0_g1;TRINITY_DN13874_c0_g1;TRINITY_DN19646_c0_g1;TRINITY_DN6…
molecular_function	binding	GO:0005488	drug binding	GO:0008144	thiamine binding	GO:0030975	1	2.22e-05	TRINITY_DN6084_c0_g2
molecular_function	binding	GO:0005488	drug binding	GO:0008144	cyclosporin A binding	GO:0016018	61	0.00135447	TRINITY_DN21139_c0_g2;TRINITY_DN18281_c1_g1;TRINITY_DN9887_c3_g1;TRINITY_DN40554_c1_g1;TRINITY_DN41017_c0_g1;TRINITY_DN69819_c0_g1;TRINITY_DN14761_c1_g3;TRINITY_DN14761_c1_g2;TRINITY_DN43434_c0_g1;TRINITY_DN19794_c1_g1;TRINITY_DN72932_c0_g1;TRINITY_DN16447_c0_g3;TRINITY_DN11659_c1_g2;TRINITY_DN12950_c0_g1;TRINITY_DN16921_c0_g1;TRINITY_DN64721_c0_g1;TRINITY_DN3912_c0_g4;TRINITY_DN3912_c0_g2;TRINIT…
molecular_function	binding	GO:0005488	drug binding	GO:0008144	AMP binding	GO:0016208	28	0.00062172	TRINITY_DN72944_c0_g1;TRINITY_DN91627_c0_g1;TRINITY_DN93649_c0_g1;TRINITY_DN76507_c0_g2;TRINITY_DN76507_c0_g3;TRINITY_DN76507_c1_g1;TRINITY_DN9243_c0_g1;TRINITY_DN76507_c0_g1;TRINITY_DN32798_c0_g2;TRINITY_DN32798_c0_g3;TRINITY_DN32798_c0_g1;TRINITY_DN42664_c0_g1;TRINITY_DN43364_c0_g2;TRINITY_DN43364_c0_g1;TRINITY_DN26934_c0_g3;TRINITY_DN26934_c0_g2;TRINITY_DN26934_c0_g1;TRINITY_DN26934_c0_g4;TRIN…
molecular_function	binding	GO:0005488	drug binding	GO:0008144	glycine binding	GO:0016594	4	8.882e-05	TRINITY_DN27015_c0_g8;TRINITY_DN27015_c0_g5;TRINITY_DN27015_c0_g3;TRINITY_DN72455_c0_g1
molecular_function	binding	GO:0005488	drug binding	GO:0008144	chitin binding	GO:0008061	26	0.00057732	TRINITY_DN15229_c0_g1;TRINITY_DN2170_c0_g1;TRINITY_DN9170_c0_g1;TRINITY_DN87633_c0_g1;TRINITY_DN30760_c0_g4;TRINITY_DN27458_c0_g1;TRINITY_DN94075_c0_g1;TRINITY_DN13355_c0_g1;TRINITY_DN39177_c0_g2;TRINITY_DN39177_c0_g4;TRINITY_DN64814_c0_g1;TRINITY_DN3797_c0_g1;TRINITY_DN19339_c0_g2;TRINITY_DN22421_c0_g1;TRINITY_DN4562_c0_g1;TRINITY_DN59951_c0_g1;TRINITY_DN9739_c0_g2;TRINITY_DN9739_c0_g1;TRINITY_D…
molecular_function	binding	GO:0005488	drug binding	GO:0008144	uracil binding	GO:0002058	1	2.22e-05	TRINITY_DN6818_c0_g1
molecular_function	binding	GO:0005488	drug binding	GO:0008144	inositol hexakisphosphate binding	GO:0000822	8	0.00017764	TRINITY_DN15689_c0_g1;TRINITY_DN11650_c0_g1;TRINITY_DN15689_c0_g3;TRINITY_DN8967_c0_g1;TRINITY_DN83305_c0_g1;TRINITY_DN4507_c0_g2;TRINITY_DN4507_c1_g1;TRINITY_DN17487_c0_g4
molecular_function	binding	GO:0005488	drug binding	GO:0008144	vitamin B6 binding	GO:0070279	342	0.00759392	TRINITY_DN3658_c1_g1;TRINITY_DN54839_c0_g3;TRINITY_DN54839_c0_g1;TRINITY_DN71500_c0_g1;TRINITY_DN32463_c0_g3;TRINITY_DN32463_c0_g4;TRINITY_DN1973_c0_g1;TRINITY_DN6709_c0_g2;TRINITY_DN79266_c0_g1;TRINITY_DN68179_c1_g1;TRINITY_DN33678_c0_g2;TRINITY_DN33678_c0_g1;TRINITY_DN39964_c0_g2;TRINITY_DN39964_c0_g3;TRINITY_DN69780_c0_g1;TRINITY_DN43396_c0_g1;TRINITY_DN9821_c0_g2;TRINITY_DN85837_c0_g1;TRINITY…
molecular_function	binding	GO:0005488	hormone binding	GO:0042562	auxin binding	GO:0010011	2	4.441e-05	TRINITY_DN3998_c0_g1;TRINITY_DN3998_c0_g3
molecular_function	binding	GO:0005488	hormone binding	GO:0042562	ethylene binding	GO:0051740	6	0.00013323	TRINITY_DN23262_c0_g1;TRINITY_DN850_c0_g2;TRINITY_DN10980_c0_g1;TRINITY_DN14829_c0_g1;TRINITY_DN27220_c0_g2;TRINITY_DN2580_c1_g1
molecular_function	binding	GO:0005488	hormone binding	GO:0042562	cytokinin binding	GO:0044373	1	2.22e-05	TRINITY_DN8673_c0_g2
molecular_function	binding	GO:0005488	hormone binding	GO:0042562	gibberellin binding	GO:0010331	2	4.441e-05	TRINITY_DN8673_c0_g2;TRINITY_DN7995_c0_g2
molecular_function	binding	GO:0005488	hormone binding	GO:0042562	abscisic acid binding	GO:0010427	25	0.00055511	TRINITY_DN20808_c0_g1;TRINITY_DN80737_c0_g1;TRINITY_DN64129_c0_g2;TRINITY_DN4942_c0_g1;TRINITY_DN51158_c0_g3;TRINITY_DN84085_c0_g1;TRINITY_DN7695_c0_g3;TRINITY_DN87134_c0_g1;TRINITY_DN2317_c4_g1;TRINITY_DN8673_c0_g2;TRINITY_DN29439_c0_g1;TRINITY_DN10926_c0_g2;TRINITY_DN1737_c0_g1;TRINITY_DN16925_c0_g1;TRINITY_DN27212_c0_g1;TRINITY_DN48308_c1_g5;TRINITY_DN18022_c0_g1;TRINITY_DN7629_c0_g1;TRINITY_D…
molecular_function	binding	GO:0005488	sulfur compound binding	GO:1901681	biotin binding	GO:0009374	5	0.00011102	TRINITY_DN27440_c0_g4;TRINITY_DN27440_c0_g1;TRINITY_DN27440_c0_g3;TRINITY_DN17078_c0_g2;TRINITY_DN76044_c0_g1
molecular_function	binding	GO:0005488	sulfur compound binding	GO:1901681	fatty-acyl-CoA binding	GO:0000062	17	0.00037748	TRINITY_DN665_c0_g1;TRINITY_DN91932_c0_g1;TRINITY_DN9629_c0_g1;TRINITY_DN9629_c0_g3;TRINITY_DN85088_c0_g1;TRINITY_DN83779_c0_g1;TRINITY_DN80048_c0_g1;TRINITY_DN14923_c0_g3;TRINITY_DN49483_c0_g1;TRINITY_DN64400_c0_g1;TRINITY_DN2385_c0_g2;TRINITY_DN2385_c0_g1;TRINITY_DN91303_c0_g1;TRINITY_DN47915_c0_g1;TRINITY_DN1175_c0_g1;TRINITY_DN61184_c0_g1;TRINITY_DN1620_c0_g2
molecular_function	binding	GO:0005488	sulfur compound binding	GO:1901681	glutathione binding	GO:0043295	25	0.00055511	TRINITY_DN88477_c0_g1;TRINITY_DN51999_c0_g3;TRINITY_DN51999_c0_g1;TRINITY_DN82742_c0_g1;TRINITY_DN26195_c0_g1;TRINITY_DN45443_c0_g1;TRINITY_DN6804_c0_g1;TRINITY_DN20346_c0_g2;TRINITY_DN18316_c0_g5;TRINITY_DN52574_c0_g1;TRINITY_DN84256_c0_g1;TRINITY_DN87956_c0_g1;TRINITY_DN68656_c0_g1;TRINITY_DN9343_c0_g3;TRINITY_DN15679_c0_g1;TRINITY_DN52574_c0_g2;TRINITY_DN1851_c0_g2;TRINITY_DN1851_c0_g1;TRINITY…
molecular_function	binding	GO:0005488	sulfur compound binding	GO:1901681	thiamine binding	GO:0030975	1	2.22e-05	TRINITY_DN6084_c0_g2
molecular_function	binding	GO:0005488	sulfur compound binding	GO:1901681	thiamine pyrophosphate binding	GO:0030976	57	0.00126565	TRINITY_DN49197_c0_g1;TRINITY_DN49197_c0_g2;TRINITY_DN33073_c0_g1;TRINITY_DN47791_c0_g1;TRINITY_DN22540_c0_g2;TRINITY_DN29354_c0_g1;TRINITY_DN52018_c0_g3;TRINITY_DN52018_c0_g1;TRINITY_DN41804_c0_g1;TRINITY_DN41804_c0_g2;TRINITY_DN19991_c0_g3;TRINITY_DN19991_c0_g1;TRINITY_DN30471_c0_g2;TRINITY_DN84310_c0_g1;TRINITY_DN46342_c0_g1;TRINITY_DN8779_c0_g1;TRINITY_DN41243_c0_g1;TRINITY_DN41243_c0_g2;TRIN…
molecular_function	binding	GO:0005488	sulfur compound binding	GO:1901681	camalexin binding	GO:2001147	4	8.882e-05	TRINITY_DN51999_c0_g3;TRINITY_DN51999_c0_g1;TRINITY_DN51999_c0_g2;TRINITY_DN83599_c0_g1
molecular_function	binding	GO:0005488	sulfur compound binding	GO:1901681	lipoic acid binding	GO:0031405	8	0.00017764	TRINITY_DN43203_c0_g1;TRINITY_DN19698_c0_g1;TRINITY_DN15741_c0_g1;TRINITY_DN43528_c0_g3;TRINITY_DN41100_c0_g2;TRINITY_DN14162_c0_g1;TRINITY_DN93699_c0_g1;TRINITY_DN40018_c0_g1
molecular_function	binding	GO:0005488	chromatin binding	GO:0003682	nucleosome binding	GO:0031491	48	0.00106581	TRINITY_DN78433_c0_g1;TRINITY_DN60159_c0_g1;TRINITY_DN27147_c0_g1;TRINITY_DN1134_c0_g5;TRINITY_DN815_c0_g1;TRINITY_DN6051_c0_g2;TRINITY_DN4833_c0_g2;TRINITY_DN29742_c3_g1;TRINITY_DN41848_c0_g1;TRINITY_DN46629_c0_g1;TRINITY_DN46629_c0_g2;TRINITY_DN40328_c0_g3;TRINITY_DN5526_c0_g1;TRINITY_DN6051_c3_g1;TRINITY_DN61833_c0_g1;TRINITY_DN4573_c0_g1;TRINITY_DN86930_c0_g1;TRINITY_DN17559_c0_g1;TRINITY_DN2…
molecular_function	binding	GO:0005488	chromatin binding	GO:0003682	chromatin DNA binding	GO:0031490	47	0.00104361	TRINITY_DN7167_c0_g2;TRINITY_DN7167_c0_g1;TRINITY_DN60159_c0_g1;TRINITY_DN27147_c0_g1;TRINITY_DN1134_c0_g5;TRINITY_DN6051_c0_g2;TRINITY_DN4833_c0_g2;TRINITY_DN29742_c3_g1;TRINITY_DN2364_c0_g3;TRINITY_DN11766_c0_g1;TRINITY_DN46629_c0_g1;TRINITY_DN46629_c0_g2;TRINITY_DN40328_c0_g3;TRINITY_DN39_c0_g1;TRINITY_DN15115_c0_g1;TRINITY_DN5526_c0_g1;TRINITY_DN6051_c3_g1;TRINITY_DN8921_c0_g2;TRINITY_DN17559…
molecular_function	binding	GO:0005488	chromatin binding	GO:0003682	promoter-specific chromatin binding	GO:1990841	1	2.22e-05	TRINITY_DN36038_c0_g1
molecular_function	binding	GO:0005488	chromatin binding	GO:0003682	euchromatin binding	GO:1990188	1	2.22e-05	TRINITY_DN10974_c0_g1
molecular_function	binding	GO:0005488	protein-containing complex binding	GO:0044877	retromer complex binding	GO:1905394	3	6.661e-05	TRINITY_DN530_c0_g3;TRINITY_DN10910_c0_g3;TRINITY_DN1743_c0_g3
molecular_function	binding	GO:0005488	protein-containing complex binding	GO:0044877	ribonucleoprotein complex binding	GO:0043021	295	0.00655032	TRINITY_DN15425_c0_g1;TRINITY_DN41714_c0_g1;TRINITY_DN17525_c0_g3;TRINITY_DN17525_c0_g2;TRINITY_DN49199_c0_g1;TRINITY_DN79149_c0_g1;TRINITY_DN21909_c1_g1;TRINITY_DN3647_c0_g2;TRINITY_DN29408_c0_g2;TRINITY_DN29408_c0_g3;TRINITY_DN29408_c0_g1;TRINITY_DN53811_c0_g1;TRINITY_DN18501_c2_g1;TRINITY_DN3104_c0_g2;TRINITY_DN15096_c0_g1;TRINITY_DN10756_c1_g1;TRINITY_DN36356_c0_g1;TRINITY_DN27620_c0_g1;TRINI…
molecular_function	binding	GO:0005488	protein-containing complex binding	GO:0044877	mediator complex binding	GO:0036033	3	6.661e-05	TRINITY_DN3282_c1_g1;TRINITY_DN51605_c0_g2;TRINITY_DN51605_c0_g1
molecular_function	binding	GO:0005488	protein-containing complex binding	GO:0044877	G-protein beta/gamma-subunit complex binding	GO:0031683	18	0.00039968	TRINITY_DN45874_c0_g1;TRINITY_DN45874_c0_g2;TRINITY_DN86892_c0_g1;TRINITY_DN44490_c0_g1;TRINITY_DN10591_c0_g1;TRINITY_DN7545_c0_g3;TRINITY_DN57259_c0_g5;TRINITY_DN57259_c0_g4;TRINITY_DN54680_c1_g1;TRINITY_DN31271_c0_g2;TRINITY_DN24531_c0_g1;TRINITY_DN21566_c0_g1;TRINITY_DN54680_c0_g1;TRINITY_DN57259_c0_g2;TRINITY_DN7545_c0_g1;TRINITY_DN25351_c0_g1;TRINITY_DN76103_c0_g1;TRINITY_DN67932_c0_g2
molecular_function	binding	GO:0005488	protein-containing complex binding	GO:0044877	nucleosome binding	GO:0031491	48	0.00106581	TRINITY_DN78433_c0_g1;TRINITY_DN60159_c0_g1;TRINITY_DN27147_c0_g1;TRINITY_DN1134_c0_g5;TRINITY_DN815_c0_g1;TRINITY_DN6051_c0_g2;TRINITY_DN4833_c0_g2;TRINITY_DN29742_c3_g1;TRINITY_DN41848_c0_g1;TRINITY_DN46629_c0_g1;TRINITY_DN46629_c0_g2;TRINITY_DN40328_c0_g3;TRINITY_DN5526_c0_g1;TRINITY_DN6051_c3_g1;TRINITY_DN61833_c0_g1;TRINITY_DN4573_c0_g1;TRINITY_DN86930_c0_g1;TRINITY_DN17559_c0_g1;TRINITY_DN2…
molecular_function	binding	GO:0005488	protein-containing complex binding	GO:0044877	TFIIH-class transcription factor complex binding	GO:0001097	2	4.441e-05	TRINITY_DN1825_c0_g3;TRINITY_DN5437_c1_g4
molecular_function	binding	GO:0005488	protein-containing complex binding	GO:0044877	proteasome binding	GO:0070628	24	0.00053291	TRINITY_DN93271_c0_g1;TRINITY_DN76031_c0_g1;TRINITY_DN3653_c0_g1;TRINITY_DN1050_c0_g2;TRINITY_DN1050_c0_g3;TRINITY_DN93304_c0_g1;TRINITY_DN85752_c0_g1;TRINITY_DN31526_c0_g2;TRINITY_DN31526_c0_g1;TRINITY_DN14261_c0_g2;TRINITY_DN14261_c0_g1;TRINITY_DN84571_c0_g1;TRINITY_DN1852_c0_g2;TRINITY_DN47812_c0_g1;TRINITY_DN48418_c0_g1;TRINITY_DN3440_c0_g2;TRINITY_DN23530_c0_g1;TRINITY_DN93315_c0_g1;TRINITY_…
molecular_function	binding	GO:0005488	protein-containing complex binding	GO:0044877	actin filament binding	GO:0051015	112	0.0024869	TRINITY_DN110_c0_g4;TRINITY_DN110_c0_g1;TRINITY_DN3426_c0_g1;TRINITY_DN66586_c0_g1;TRINITY_DN66674_c0_g5;TRINITY_DN94282_c0_g1;TRINITY_DN14018_c0_g2;TRINITY_DN42640_c0_g3;TRINITY_DN18506_c0_g2;TRINITY_DN17414_c0_g1;TRINITY_DN12850_c0_g2;TRINITY_DN12850_c0_g1;TRINITY_DN8584_c0_g1;TRINITY_DN60561_c0_g1;TRINITY_DN80156_c0_g1;TRINITY_DN32363_c0_g1;TRINITY_DN32363_c0_g4;TRINITY_DN21414_c0_g1;TRINITY_D…
molecular_function	binding	GO:0005488	protein-containing complex binding	GO:0044877	anaphase-promoting complex binding	GO:0010997	13	0.00028866	TRINITY_DN74017_c0_g1;TRINITY_DN1406_c0_g1;TRINITY_DN37055_c0_g1;TRINITY_DN21607_c1_g3;TRINITY_DN95642_c0_g1;TRINITY_DN26109_c0_g1;TRINITY_DN85293_c0_g1;TRINITY_DN86705_c0_g1;TRINITY_DN1997_c5_g1;TRINITY_DN20715_c0_g2;TRINITY_DN21607_c0_g1;TRINITY_DN21607_c0_g4;TRINITY_DN26993_c0_g1
molecular_function	binding	GO:0005488	metal cluster binding	GO:0051540	iron-sulfur cluster binding	GO:0051536	446	0.00990319	TRINITY_DN294_c0_g1;TRINITY_DN18294_c0_g2;TRINITY_DN62812_c0_g1;TRINITY_DN20923_c0_g1;TRINITY_DN20923_c0_g2;TRINITY_DN88328_c0_g1;TRINITY_DN53662_c0_g1;TRINITY_DN52393_c2_g1;TRINITY_DN32933_c1_g2;TRINITY_DN32933_c1_g1;TRINITY_DN26083_c0_g2;TRINITY_DN34509_c0_g1;TRINITY_DN10987_c0_g1;TRINITY_DN81583_c0_g1;TRINITY_DN87157_c0_g1;TRINITY_DN27852_c0_g1;TRINITY_DN27852_c0_g2;TRINITY_DN26193_c0_g1;TRINI…
molecular_function	binding	GO:0005488	quaternary ammonium group binding	GO:0050997	phosphatidylcholine binding	GO:0031210	13	0.00028866	TRINITY_DN28815_c0_g2;TRINITY_DN50048_c0_g1;TRINITY_DN9629_c0_g3;TRINITY_DN710_c0_g1;TRINITY_DN83779_c0_g1;TRINITY_DN91303_c0_g1;TRINITY_DN59128_c0_g2;TRINITY_DN59128_c0_g1;TRINITY_DN47245_c1_g1;TRINITY_DN891_c0_g1;TRINITY_DN16477_c0_g2;TRINITY_DN16477_c0_g1;TRINITY_DN45783_c0_g1
molecular_function	binding	GO:0005488	alkene binding	GO:0072328	ethylene binding	GO:0051740	6	0.00013323	TRINITY_DN23262_c0_g1;TRINITY_DN850_c0_g2;TRINITY_DN10980_c0_g1;TRINITY_DN14829_c0_g1;TRINITY_DN27220_c0_g2;TRINITY_DN2580_c1_g1
molecular_function	binding	GO:0005488	neurotransmitter binding	GO:0042165	glycine binding	GO:0016594	4	8.882e-05	TRINITY_DN27015_c0_g8;TRINITY_DN27015_c0_g5;TRINITY_DN27015_c0_g3;TRINITY_DN72455_c0_g1
molecular_function	molecular transducer activity	GO:0060089	cyclin-dependent protein kinase activity	GO:0097472	cyclin-dependent protein serine/threonine kinase activity	GO:0004693	32	0.00071054	TRINITY_DN5658_c0_g1;TRINITY_DN1668_c0_g1;TRINITY_DN8870_c0_g1;TRINITY_DN12952_c0_g1;TRINITY_DN3623_c0_g2;TRINITY_DN62398_c0_g1;TRINITY_DN64251_c0_g1;TRINITY_DN2389_c0_g1;TRINITY_DN17517_c0_g3;TRINITY_DN25433_c0_g1;TRINITY_DN6477_c0_g1;TRINITY_DN4987_c0_g2;TRINITY_DN86581_c0_g1;TRINITY_DN1573_c0_g1;TRINITY_DN17517_c0_g2;TRINITY_DN6422_c1_g2;TRINITY_DN1123_c0_g2;TRINITY_DN9046_c0_g1;TRINITY_DN4020…
molecular_function	molecular transducer activity	GO:0060089	cyclic nucleotide-dependent protein kinase activity	GO:0004690	cAMP-dependent protein kinase activity	GO:0004691	1	2.22e-05	TRINITY_DN12066_c0_g1
molecular_function	molecular transducer activity	GO:0060089	signaling receptor activity	GO:0038023	transmembrane signaling receptor activity	GO:0004888	283	0.00628386	TRINITY_DN13206_c0_g1;TRINITY_DN24783_c0_g1;TRINITY_DN14496_c0_g2;TRINITY_DN23090_c0_g1;TRINITY_DN8868_c0_g1;TRINITY_DN13724_c0_g1;TRINITY_DN41913_c0_g2;TRINITY_DN3656_c0_g1;TRINITY_DN21199_c0_g1;TRINITY_DN23569_c0_g1;TRINITY_DN74838_c0_g1;TRINITY_DN8710_c0_g2;TRINITY_DN36870_c0_g1;TRINITY_DN89013_c0_g1;TRINITY_DN37070_c0_g1;TRINITY_DN2060_c0_g2;TRINITY_DN2060_c0_g1;TRINITY_DN1854_c0_g1;TRINITY_D…
molecular_function	molecular transducer activity	GO:0060089	signaling receptor activity	GO:0038023	ethylene receptor activity	GO:0038199	6	0.00013323	TRINITY_DN23262_c0_g1;TRINITY_DN850_c0_g2;TRINITY_DN10980_c0_g1;TRINITY_DN14829_c0_g1;TRINITY_DN27220_c0_g2;TRINITY_DN2580_c1_g1
molecular_function	molecular transducer activity	GO:0060089	signaling receptor activity	GO:0038023	neurotransmitter receptor activity	GO:0030594	25	0.00055511	TRINITY_DN74838_c0_g1;TRINITY_DN8710_c0_g2;TRINITY_DN29266_c0_g2;TRINITY_DN13390_c0_g2;TRINITY_DN5856_c0_g1;TRINITY_DN88_c1_g1;TRINITY_DN48521_c0_g1;TRINITY_DN48521_c0_g2;TRINITY_DN650_c0_g1;TRINITY_DN1456_c0_g1;TRINITY_DN29266_c0_g1;TRINITY_DN5030_c0_g2;TRINITY_DN45188_c0_g4;TRINITY_DN45188_c0_g3;TRINITY_DN45188_c0_g2;TRINITY_DN14676_c0_g1;TRINITY_DN46031_c0_g1;TRINITY_DN27305_c0_g1;TRINITY_DN48…
molecular_function	molecular transducer activity	GO:0060089	signaling receptor activity	GO:0038023	photoreceptor activity	GO:0009881	6	0.00013323	TRINITY_DN17236_c0_g2;TRINITY_DN561_c0_g1;TRINITY_DN1770_c0_g1;TRINITY_DN9985_c0_g4;TRINITY_DN4123_c0_g1;TRINITY_DN13588_c0_g1
molecular_function	catalytic activity	GO:0003824	ligase activity	GO:0016874	ligase activity, forming carbon-oxygen bonds	GO:0016875	160	0.00355271	TRINITY_DN86608_c0_g1;TRINITY_DN70307_c0_g1;TRINITY_DN87613_c0_g1;TRINITY_DN78525_c0_g1;TRINITY_DN26769_c0_g2;TRINITY_DN37649_c0_g1;TRINITY_DN29408_c0_g1;TRINITY_DN27830_c0_g1;TRINITY_DN27830_c0_g2;TRINITY_DN9856_c0_g1;TRINITY_DN13881_c0_g1;TRINITY_DN8308_c0_g1;TRINITY_DN93209_c0_g1;TRINITY_DN5587_c1_g1;TRINITY_DN914_c0_g2;TRINITY_DN63780_c0_g1;TRINITY_DN94646_c0_g1;TRINITY_DN3008_c0_g1;TRINITY_D…
molecular_function	catalytic activity	GO:0003824	ligase activity	GO:0016874	ligase activity, forming carbon-sulfur bonds	GO:0016877	174	0.00386358	TRINITY_DN71861_c0_g1;TRINITY_DN44911_c0_g2;TRINITY_DN55317_c0_g2;TRINITY_DN55317_c0_g3;TRINITY_DN6741_c0_g1;TRINITY_DN37908_c0_g1;TRINITY_DN37908_c0_g2;TRINITY_DN40806_c0_g2;TRINITY_DN1924_c0_g1;TRINITY_DN5786_c0_g2;TRINITY_DN78408_c0_g1;TRINITY_DN26858_c0_g1;TRINITY_DN10397_c0_g1;TRINITY_DN72944_c0_g1;TRINITY_DN36123_c0_g1;TRINITY_DN29550_c0_g3;TRINITY_DN8249_c0_g1;TRINITY_DN91627_c0_g1;TRINITY…
molecular_function	catalytic activity	GO:0003824	ligase activity	GO:0016874	ligase activity, forming nitrogen-metal bonds	GO:0051002	6	0.00013323	TRINITY_DN1977_c0_g1;TRINITY_DN7816_c0_g1;TRINITY_DN40942_c0_g1;TRINITY_DN40942_c0_g2;TRINITY_DN11215_c0_g2;TRINITY_DN44455_c0_g3
molecular_function	catalytic activity	GO:0003824	ligase activity	GO:0016874	ligase activity, forming carbon-nitrogen bonds	GO:0016879	336	0.0074607	TRINITY_DN21481_c2_g1;TRINITY_DN29956_c1_g1;TRINITY_DN40816_c0_g2;TRINITY_DN40816_c0_g1;TRINITY_DN8080_c0_g2;TRINITY_DN8080_c0_g1;TRINITY_DN5335_c1_g1;TRINITY_DN6709_c0_g1;TRINITY_DN23335_c0_g1;TRINITY_DN11559_c0_g1;TRINITY_DN26193_c0_g1;TRINITY_DN12028_c0_g1;TRINITY_DN3867_c0_g1;TRINITY_DN45785_c0_g2;TRINITY_DN5928_c0_g1;TRINITY_DN48137_c0_g1;TRINITY_DN7934_c0_g4;TRINITY_DN63741_c0_g1;TRINITY_DN…
molecular_function	catalytic activity	GO:0003824	ligase activity	GO:0016874	ligase activity, forming carbon-carbon bonds	GO:0016885	33	0.00073275	TRINITY_DN54780_c0_g2;TRINITY_DN72706_c0_g1;TRINITY_DN47211_c0_g1;TRINITY_DN54780_c0_g4;TRINITY_DN27440_c0_g4;TRINITY_DN27440_c0_g1;TRINITY_DN27440_c0_g3;TRINITY_DN21561_c2_g1;TRINITY_DN5118_c0_g4;TRINITY_DN33718_c0_g2;TRINITY_DN33030_c0_g1;TRINITY_DN175_c0_g2;TRINITY_DN75847_c0_g1;TRINITY_DN17078_c0_g2;TRINITY_DN3684_c0_g1;TRINITY_DN1290_c0_g1;TRINITY_DN69853_c0_g1;TRINITY_DN27054_c0_g3;TRINITY_…
molecular_function	catalytic activity	GO:0003824	ligase activity	GO:0016874	ligase activity, forming phosphoric ester bonds	GO:0016886	13	0.00028866	TRINITY_DN10495_c0_g1;TRINITY_DN6625_c0_g1;TRINITY_DN38592_c0_g1;TRINITY_DN13544_c0_g1;TRINITY_DN67303_c0_g1;TRINITY_DN30241_c0_g3;TRINITY_DN1281_c0_g1;TRINITY_DN3547_c0_g1;TRINITY_DN6609_c0_g3;TRINITY_DN28431_c1_g2;TRINITY_DN47761_c0_g1;TRINITY_DN13544_c1_g1;TRINITY_DN16131_c0_g1
molecular_function	catalytic activity	GO:0003824	lyase activity	GO:0016829	ferrochelatase activity	GO:0004325	12	0.00026645	TRINITY_DN87155_c0_g1;TRINITY_DN85849_c0_g1;TRINITY_DN12380_c0_g1;TRINITY_DN65582_c0_g1;TRINITY_DN28268_c1_g3;TRINITY_DN28268_c1_g4;TRINITY_DN28268_c1_g5;TRINITY_DN2208_c0_g1;TRINITY_DN18161_c0_g1;TRINITY_DN6303_c0_g1;TRINITY_DN28268_c0_g1;TRINITY_DN31305_c0_g2
molecular_function	catalytic activity	GO:0003824	lyase activity	GO:0016829	carbon-sulfur lyase activity	GO:0016846	69	0.00153211	TRINITY_DN73751_c0_g1;TRINITY_DN32463_c0_g4;TRINITY_DN79266_c0_g1;TRINITY_DN33678_c0_g2;TRINITY_DN33678_c0_g1;TRINITY_DN39964_c0_g2;TRINITY_DN39964_c0_g3;TRINITY_DN83513_c0_g1;TRINITY_DN17399_c0_g1;TRINITY_DN31867_c1_g2;TRINITY_DN31867_c1_g3;TRINITY_DN23852_c0_g1;TRINITY_DN12187_c0_g1;TRINITY_DN48321_c0_g2;TRINITY_DN48321_c0_g1;TRINITY_DN85010_c0_g1;TRINITY_DN25744_c0_g1;TRINITY_DN9975_c0_g1;TRIN…
molecular_function	catalytic activity	GO:0003824	lyase activity	GO:0016829	carbon-nitrogen lyase activity	GO:0016840	70	0.00155431	TRINITY_DN20067_c0_g1;TRINITY_DN32497_c1_g1;TRINITY_DN15075_c1_g2;TRINITY_DN15075_c1_g1;TRINITY_DN39384_c0_g2;TRINITY_DN56174_c0_g1;TRINITY_DN71702_c0_g1;TRINITY_DN44746_c1_g1;TRINITY_DN56250_c0_g1;TRINITY_DN56250_c0_g2;TRINITY_DN23391_c0_g1;TRINITY_DN78354_c0_g1;TRINITY_DN5709_c1_g1;TRINITY_DN9134_c0_g1;TRINITY_DN15075_c0_g1;TRINITY_DN54971_c0_g1;TRINITY_DN23638_c0_g1;TRINITY_DN1207_c0_g1;TRINIT…
molecular_function	catalytic activity	GO:0003824	lyase activity	GO:0016829	phosphorus-oxygen lyase activity	GO:0016849	11	0.00024425	TRINITY_DN22968_c1_g2;TRINITY_DN11954_c0_g1;TRINITY_DN47946_c0_g1;TRINITY_DN13125_c0_g4;TRINITY_DN8634_c0_g1;TRINITY_DN12223_c0_g2;TRINITY_DN80831_c0_g1;TRINITY_DN67481_c0_g3;TRINITY_DN2150_c0_g1;TRINITY_DN21685_c0_g1;TRINITY_DN7956_c0_g2
molecular_function	catalytic activity	GO:0003824	lyase activity	GO:0016829	carbon-oxygen lyase activity	GO:0016835	425	0.00943689	TRINITY_DN77214_c0_g1;TRINITY_DN60892_c0_g2;TRINITY_DN22120_c1_g1;TRINITY_DN60205_c0_g1;TRINITY_DN10367_c0_g2;TRINITY_DN53662_c0_g1;TRINITY_DN32933_c1_g2;TRINITY_DN32933_c1_g1;TRINITY_DN58730_c0_g1;TRINITY_DN31046_c0_g2;TRINITY_DN21289_c0_g2;TRINITY_DN58944_c0_g2;TRINITY_DN682_c0_g1;TRINITY_DN36461_c0_g3;TRINITY_DN32933_c0_g2;TRINITY_DN20608_c0_g2;TRINITY_DN2998_c0_g2;TRINITY_DN2998_c0_g3;TRINITY…
molecular_function	catalytic activity	GO:0003824	lyase activity	GO:0016829	carbon-carbon lyase activity	GO:0016830	467	0.0103695	TRINITY_DN45895_c2_g1;TRINITY_DN45895_c2_g2;TRINITY_DN24255_c0_g1;TRINITY_DN24255_c0_g2;TRINITY_DN54839_c0_g3;TRINITY_DN54839_c0_g1;TRINITY_DN24641_c1_g1;TRINITY_DN22596_c0_g1;TRINITY_DN31040_c0_g2;TRINITY_DN1973_c0_g1;TRINITY_DN22095_c0_g1;TRINITY_DN22095_c0_g2;TRINITY_DN1430_c0_g1;TRINITY_DN12968_c0_g4;TRINITY_DN4353_c0_g1;TRINITY_DN15171_c0_g1;TRINITY_DN80628_c0_g1;TRINITY_DN38143_c0_g2;TRINIT…
molecular_function	catalytic activity	GO:0003824	lyase activity	GO:0016829	sirohydrochlorin cobaltochelatase activity	GO:0016852	1	2.22e-05	TRINITY_DN50321_c0_g3
molecular_function	catalytic activity	GO:0003824	catalytic activity, acting on RNA	GO:0140098	ribonuclease activity	GO:0004540	628	0.0139444	TRINITY_DN17540_c0_g3;TRINITY_DN46675_c0_g3;TRINITY_DN7705_c0_g3;TRINITY_DN15425_c0_g1;TRINITY_DN6112_c0_g1;TRINITY_DN47533_c0_g2;TRINITY_DN69045_c0_g1;TRINITY_DN44056_c0_g4;TRINITY_DN8158_c0_g3;TRINITY_DN10315_c0_g1;TRINITY_DN93653_c0_g1;TRINITY_DN3572_c0_g1;TRINITY_DN76467_c0_g1;TRINITY_DN27690_c0_g2;TRINITY_DN31189_c0_g1;TRINITY_DN2274_c0_g1;TRINITY_DN12810_c0_g1;TRINITY_DN78966_c0_g1;TRINITY_…
molecular_function	catalytic activity	GO:0003824	catalytic activity, acting on RNA	GO:0140098	catalytic activity, acting on a tRNA	GO:0140101	285	0.00632827	TRINITY_DN86608_c0_g1;TRINITY_DN92725_c0_g1;TRINITY_DN5335_c1_g1;TRINITY_DN70307_c0_g1;TRINITY_DN87613_c0_g1;TRINITY_DN78525_c0_g1;TRINITY_DN26769_c0_g2;TRINITY_DN37649_c0_g1;TRINITY_DN3698_c0_g1;TRINITY_DN29408_c0_g1;TRINITY_DN27830_c0_g1;TRINITY_DN27830_c0_g2;TRINITY_DN1807_c0_g2;TRINITY_DN36161_c0_g2;TRINITY_DN9856_c0_g1;TRINITY_DN13881_c0_g1;TRINITY_DN2168_c0_g2;TRINITY_DN8308_c0_g1;TRINITY_D…
molecular_function	catalytic activity	GO:0003824	catalytic activity, acting on RNA	GO:0140098	RNA helicase activity	GO:0003724	7	0.00015543	TRINITY_DN7518_c0_g1;TRINITY_DN74505_c0_g1;TRINITY_DN2031_c0_g1;TRINITY_DN5053_c1_g1;TRINITY_DN30402_c1_g1;TRINITY_DN86625_c0_g1;TRINITY_DN4788_c0_g1
molecular_function	catalytic activity	GO:0003824	catalytic activity, acting on RNA	GO:0140098	second spliceosomal transesterification activity	GO:0000386	5	0.00011102	TRINITY_DN12116_c0_g4;TRINITY_DN12116_c0_g1;TRINITY_DN84886_c0_g1;TRINITY_DN30028_c0_g1;TRINITY_DN86274_c0_g1
molecular_function	catalytic activity	GO:0003824	catalytic activity, acting on RNA	GO:0140098	catalytic activity, acting on a rRNA	GO:0140102	53	0.00117684	TRINITY_DN15917_c0_g1;TRINITY_DN36372_c0_g1;TRINITY_DN1317_c0_g1;TRINITY_DN74300_c0_g4;TRINITY_DN3801_c0_g1;TRINITY_DN5155_c0_g2;TRINITY_DN2097_c0_g1;TRINITY_DN1507_c0_g2;TRINITY_DN1507_c0_g1;TRINITY_DN82884_c0_g1;TRINITY_DN43885_c0_g4;TRINITY_DN43885_c0_g2;TRINITY_DN85456_c0_g1;TRINITY_DN55075_c0_g1;TRINITY_DN55075_c0_g2;TRINITY_DN41120_c0_g1;TRINITY_DN32340_c0_g1;TRINITY_DN58959_c0_g1;TRINITY_D…
molecular_function	catalytic activity	GO:0003824	catalytic activity, acting on RNA	GO:0140098	RNA polymerase activity	GO:0097747	168	0.00373035	TRINITY_DN11809_c1_g1;TRINITY_DN21245_c0_g5;TRINITY_DN39212_c0_g2;TRINITY_DN17341_c0_g4;TRINITY_DN78445_c0_g1;TRINITY_DN7952_c0_g2;TRINITY_DN58384_c0_g4;TRINITY_DN20_c0_g1;TRINITY_DN7952_c0_g3;TRINITY_DN2015_c0_g2;TRINITY_DN3515_c0_g2;TRINITY_DN58608_c0_g2;TRINITY_DN87228_c0_g1;TRINITY_DN70350_c0_g1;TRINITY_DN93100_c0_g1;TRINITY_DN82731_c0_g1;TRINITY_DN4635_c0_g1;TRINITY_DN8729_c0_g2;TRINITY_DN93…
molecular_function	catalytic activity	GO:0003824	catalytic activity, acting on RNA	GO:0140098	RNA methyltransferase activity	GO:0008173	98	0.00217604	TRINITY_DN1807_c0_g2;TRINITY_DN2344_c0_g1;TRINITY_DN36161_c0_g2;TRINITY_DN6625_c0_g1;TRINITY_DN15917_c0_g1;TRINITY_DN36372_c0_g1;TRINITY_DN1317_c0_g1;TRINITY_DN9421_c1_g1;TRINITY_DN15994_c0_g2;TRINITY_DN74300_c0_g4;TRINITY_DN3801_c0_g1;TRINITY_DN35278_c1_g1;TRINITY_DN47783_c0_g1;TRINITY_DN5155_c0_g2;TRINITY_DN2097_c0_g1;TRINITY_DN1507_c0_g2;TRINITY_DN1507_c0_g1;TRINITY_DN82884_c0_g1;TRINITY_DN438…
molecular_function	catalytic activity	GO:0003824	catalytic activity, acting on RNA	GO:0140098	RNA glycosylase activity	GO:0030597	1	2.22e-05	TRINITY_DN32340_c0_g1
molecular_function	catalytic activity	GO:0003824	catalytic activity, acting on RNA	GO:0140098	RNA ligase activity	GO:0008452	1	2.22e-05	TRINITY_DN16131_c0_g1
molecular_function	catalytic activity	GO:0003824	catalytic activity, acting on RNA	GO:0140098	RNA uridylyltransferase activity	GO:0050265	1	2.22e-05	TRINITY_DN6856_c0_g1
molecular_function	catalytic activity	GO:0003824	catalytic activity, acting on RNA	GO:0140098	rRNA pseudouridine synthase activity	GO:0120159	2	4.441e-05	TRINITY_DN47051_c0_g1;TRINITY_DN10392_c0_g1
molecular_function	catalytic activity	GO:0003824	catalytic activity, acting on a protein	GO:0140096	protein prenyltransferase activity	GO:0008318	8	0.00017764	TRINITY_DN2472_c0_g1;TRINITY_DN9384_c0_g1;TRINITY_DN2753_c0_g1;TRINITY_DN5889_c0_g1;TRINITY_DN2384_c0_g1;TRINITY_DN21558_c0_g1;TRINITY_DN83466_c0_g1;TRINITY_DN5892_c0_g1
molecular_function	catalytic activity	GO:0003824	catalytic activity, acting on a protein	GO:0140096	palmitoyl-(protein) hydrolase activity	GO:0008474	1	2.22e-05	TRINITY_DN2185_c0_g1
molecular_function	catalytic activity	GO:0003824	catalytic activity, acting on a protein	GO:0140096	protein ADP-ribosylase activity	GO:1990404	2	4.441e-05	TRINITY_DN1940_c0_g1;TRINITY_DN6968_c0_g1
molecular_function	catalytic activity	GO:0003824	catalytic activity, acting on a protein	GO:0140096	protein methylesterase activity	GO:0051723	4	8.882e-05	TRINITY_DN6466_c0_g1;TRINITY_DN91524_c0_g1;TRINITY_DN3531_c0_g2;TRINITY_DN6466_c1_g2
molecular_function	catalytic activity	GO:0003824	catalytic activity, acting on a protein	GO:0140096	peptidyl-aspartic acid 3-dioxygenase activity	GO:0062101	1	2.22e-05	TRINITY_DN45759_c0_g1
molecular_function	catalytic activity	GO:0003824	catalytic activity, acting on a protein	GO:0140096	protein-ribulosamine 3-kinase activity	GO:0102193	3	6.661e-05	TRINITY_DN5808_c0_g1;TRINITY_DN5808_c0_g3;TRINITY_DN37010_c0_g1
molecular_function	catalytic activity	GO:0003824	catalytic activity, acting on a protein	GO:0140096	microtubule-severing ATPase activity	GO:0008568	64	0.00142109	TRINITY_DN15293_c0_g1;TRINITY_DN77801_c0_g1;TRINITY_DN24011_c0_g1;TRINITY_DN7935_c0_g2;TRINITY_DN28483_c0_g1;TRINITY_DN89721_c0_g1;TRINITY_DN47967_c0_g2;TRINITY_DN37786_c0_g1;TRINITY_DN26569_c0_g3;TRINITY_DN26569_c0_g2;TRINITY_DN16941_c0_g1;TRINITY_DN5604_c0_g1;TRINITY_DN18739_c0_g1;TRINITY_DN60979_c0_g1;TRINITY_DN37686_c0_g1;TRINITY_DN16482_c0_g1;TRINITY_DN32521_c0_g1;TRINITY_DN15525_c0_g1;TRINI…
molecular_function	catalytic activity	GO:0003824	catalytic activity, acting on a protein	GO:0140096	protein methyltransferase activity	GO:0008276	110	0.00244249	TRINITY_DN38404_c0_g1;TRINITY_DN38404_c0_g2;TRINITY_DN14560_c0_g1;TRINITY_DN34099_c0_g1;TRINITY_DN362_c0_g2;TRINITY_DN16095_c0_g3;TRINITY_DN7818_c0_g1;TRINITY_DN35786_c0_g1;TRINITY_DN3543_c1_g6;TRINITY_DN10661_c0_g1;TRINITY_DN11044_c0_g1;TRINITY_DN19635_c0_g1;TRINITY_DN9881_c0_g3;TRINITY_DN7027_c0_g2;TRINITY_DN3765_c0_g1;TRINITY_DN11535_c0_g1;TRINITY_DN1507_c0_g2;TRINITY_DN1507_c0_g1;TRINITY_DN54…
molecular_function	catalytic activity	GO:0003824	catalytic activity, acting on a protein	GO:0140096	ubiquitinyl hydrolase activity	GO:0101005	116	0.00257572	TRINITY_DN576_c0_g1;TRINITY_DN12434_c0_g1;TRINITY_DN14651_c0_g3;TRINITY_DN4967_c0_g1;TRINITY_DN759_c0_g1;TRINITY_DN759_c0_g2;TRINITY_DN10882_c3_g1;TRINITY_DN1033_c0_g1;TRINITY_DN2468_c1_g1;TRINITY_DN18053_c0_g2;TRINITY_DN8810_c0_g2;TRINITY_DN21093_c0_g1;TRINITY_DN4755_c0_g2;TRINITY_DN32269_c0_g1;TRINITY_DN1716_c0_g2;TRINITY_DN1716_c0_g1;TRINITY_DN19910_c0_g2;TRINITY_DN76031_c0_g1;TRINITY_DN7648_c…
molecular_function	catalytic activity	GO:0003824	catalytic activity, acting on a protein	GO:0140096	phosphoprotein phosphatase activity	GO:0004721	300	0.00666134	TRINITY_DN17367_c0_g1;TRINITY_DN13520_c0_g4;TRINITY_DN17292_c0_g1;TRINITY_DN17292_c0_g3;TRINITY_DN42269_c0_g2;TRINITY_DN42269_c0_g3;TRINITY_DN14325_c0_g2;TRINITY_DN22948_c0_g1;TRINITY_DN23930_c1_g1;TRINITY_DN20896_c0_g1;TRINITY_DN11195_c1_g3;TRINITY_DN56552_c0_g4;TRINITY_DN274_c0_g3;TRINITY_DN274_c0_g1;TRINITY_DN17698_c0_g2;TRINITY_DN15829_c0_g1;TRINITY_DN28012_c0_g2;TRINITY_DN12821_c0_g1;TRINITY…
molecular_function	catalytic activity	GO:0003824	catalytic activity, acting on a protein	GO:0140096	protein deglycase activity	GO:0036524	2	4.441e-05	TRINITY_DN2286_c0_g2;TRINITY_DN4181_c0_g1
molecular_function	catalytic activity	GO:0003824	catalytic activity, acting on a protein	GO:0140096	protein xylosyltransferase activity	GO:0030158	2	4.441e-05	TRINITY_DN1459_c1_g1;TRINITY_DN4714_c0_g1
molecular_function	catalytic activity	GO:0003824	catalytic activity, acting on a protein	GO:0140096	protein-cysteine S-acyltransferase activity	GO:0019707	23	0.0005107	TRINITY_DN2325_c0_g1;TRINITY_DN30711_c0_g2;TRINITY_DN3276_c1_g1;TRINITY_DN1586_c0_g1;TRINITY_DN5249_c0_g1;TRINITY_DN11534_c1_g1;TRINITY_DN3758_c0_g2;TRINITY_DN95768_c0_g1;TRINITY_DN3694_c0_g1;TRINITY_DN6652_c0_g3;TRINITY_DN5404_c0_g1;TRINITY_DN9085_c0_g1;TRINITY_DN2565_c0_g1;TRINITY_DN36089_c1_g2;TRINITY_DN37925_c0_g2;TRINITY_DN33005_c0_g1;TRINITY_DN21466_c0_g1;TRINITY_DN13996_c0_g2;TRINITY_DN139…
molecular_function	catalytic activity	GO:0003824	catalytic activity, acting on a protein	GO:0140096	ubiquitin-like protein transferase activity	GO:0019787	358	0.0079492	TRINITY_DN11800_c0_g1;TRINITY_DN63455_c0_g1;TRINITY_DN39409_c0_g1;TRINITY_DN79975_c0_g1;TRINITY_DN7321_c0_g1;TRINITY_DN6194_c0_g1;TRINITY_DN48456_c0_g1;TRINITY_DN43840_c0_g1;TRINITY_DN3876_c2_g1;TRINITY_DN4227_c0_g2;TRINITY_DN3671_c0_g1;TRINITY_DN1355_c0_g1;TRINITY_DN1443_c0_g1;TRINITY_DN6074_c0_g2;TRINITY_DN69803_c0_g1;TRINITY_DN15875_c0_g1;TRINITY_DN81898_c0_g1;TRINITY_DN13074_c0_g1;TRINITY_DN3…
molecular_function	catalytic activity	GO:0003824	catalytic activity, acting on a protein	GO:0140096	catalytic activity, acting on a glycoprotein	GO:0140103	20	0.00044409	TRINITY_DN5050_c0_g5;TRINITY_DN5050_c0_g1;TRINITY_DN6942_c0_g1;TRINITY_DN1865_c0_g1;TRINITY_DN20390_c0_g1;TRINITY_DN91342_c0_g1;TRINITY_DN93341_c0_g1;TRINITY_DN3108_c0_g2;TRINITY_DN5870_c0_g1;TRINITY_DN8145_c0_g2;TRINITY_DN14801_c0_g2;TRINITY_DN4120_c0_g1;TRINITY_DN10658_c0_g1;TRINITY_DN61983_c0_g1;TRINITY_DN3770_c0_g2;TRINITY_DN3865_c0_g1;TRINITY_DN1235_c1_g1;TRINITY_DN26828_c0_g1;TRINITY_DN5966…
molecular_function	catalytic activity	GO:0003824	catalytic activity, acting on a protein	GO:0140096	dihydrolipoyllysine-residue acetyltransferase activity	GO:0004742	19	0.00042188	TRINITY_DN43203_c0_g1;TRINITY_DN21117_c0_g2;TRINITY_DN21117_c0_g1;TRINITY_DN64731_c0_g1;TRINITY_DN5115_c0_g2;TRINITY_DN26141_c0_g2;TRINITY_DN26141_c0_g1;TRINITY_DN15741_c0_g3;TRINITY_DN15741_c0_g1;TRINITY_DN19481_c0_g1;TRINITY_DN43528_c0_g4;TRINITY_DN43528_c0_g3;TRINITY_DN41100_c0_g2;TRINITY_DN14162_c0_g1;TRINITY_DN14633_c0_g1;TRINITY_DN93699_c0_g1;TRINITY_DN40018_c0_g1;TRINITY_DN55289_c0_g2;TRIN…
molecular_function	catalytic activity	GO:0003824	catalytic activity, acting on a protein	GO:0140096	peptidyl-proline dioxygenase activity	GO:0031543	5	0.00011102	TRINITY_DN10313_c0_g1;TRINITY_DN996_c1_g2;TRINITY_DN3719_c0_g1;TRINITY_DN4093_c0_g1;TRINITY_DN38323_c0_g3
molecular_function	catalytic activity	GO:0003824	catalytic activity, acting on a protein	GO:0140096	transferase activity, transferring amino-acyl groups	GO:0016755	12	0.00026645	TRINITY_DN1497_c0_g1;TRINITY_DN20066_c0_g2;TRINITY_DN9394_c0_g1;TRINITY_DN6753_c0_g1;TRINITY_DN14564_c0_g1;TRINITY_DN3989_c0_g3;TRINITY_DN21757_c0_g4;TRINITY_DN17443_c0_g3;TRINITY_DN4770_c0_g1;TRINITY_DN62048_c0_g1;TRINITY_DN45889_c0_g1;TRINITY_DN18608_c0_g2
molecular_function	catalytic activity	GO:0003824	catalytic activity, acting on a protein	GO:0140096	peptidyl-lysine 5-dioxygenase activity	GO:0070815	1	2.22e-05	TRINITY_DN4787_c0_g2
molecular_function	catalytic activity	GO:0003824	catalytic activity, acting on a protein	GO:0140096	protein deacetylase activity	GO:0033558	13	0.00028866	TRINITY_DN5195_c0_g2;TRINITY_DN25249_c0_g1;TRINITY_DN3849_c0_g2;TRINITY_DN3461_c0_g2;TRINITY_DN5620_c0_g1;TRINITY_DN5620_c0_g2;TRINITY_DN14055_c0_g1;TRINITY_DN9832_c0_g2;TRINITY_DN86717_c0_g1;TRINITY_DN43060_c0_g3;TRINITY_DN1254_c0_g1;TRINITY_DN1653_c0_g1;TRINITY_DN6346_c0_g1
molecular_function	catalytic activity	GO:0003824	catalytic activity, acting on a protein	GO:0140096	protein kinase activity	GO:0004672	2475	0.054956	TRINITY_DN12185_c0_g1;TRINITY_DN29645_c0_g1;TRINITY_DN11060_c0_g3;TRINITY_DN11060_c0_g2;TRINITY_DN6282_c0_g1;TRINITY_DN11915_c2_g1;TRINITY_DN14085_c0_g1;TRINITY_DN20017_c0_g1;TRINITY_DN1640_c0_g1;TRINITY_DN50891_c0_g4;TRINITY_DN546_c0_g1;TRINITY_DN88624_c0_g1;TRINITY_DN89374_c0_g1;TRINITY_DN7321_c0_g1;TRINITY_DN16556_c0_g2;TRINITY_DN1021_c7_g1;TRINITY_DN10973_c0_g1;TRINITY_DN13206_c0_g1;TRINITY_D…
;TRINITY_DN69956_c0_g2;TRINITY_DN2307_c0_g1;TRINITY_DN8137_c0_g2;TRINITY_DN802_c0_g1;TRINITY_DN16940_c0_g1;TRINITY_DN4849_c1_g1;TRINITY_DN52061_c0_g2;TRINITY_DN52061_c0_g1;TRINITY_DN3151_c0_g1;TRINITY_DN2485_c0_g2;TRINITY_DN62539_c1_g1;TRINITY_DN36328_c0_g2;TRINITY_DN36328_c0_g1;TRINITY_DN1528_c1_g1;TRINITY_DN692_c3_g1;TRINITY_DN60576_c0_g2;TRINITY_DN1754_c1_g1;TRINITY_DN10763_c1_g3;TRINITY_DN107…
molecular_function	catalytic activity	GO:0003824	catalytic activity, acting on a protein	GO:0140096	peptidase activity	GO:0008233	1703	0.0378142	TRINITY_DN576_c0_g1;TRINITY_DN4255_c0_g1;TRINITY_DN12434_c0_g1;TRINITY_DN3198_c0_g1;TRINITY_DN35673_c0_g1;TRINITY_DN91603_c0_g1;TRINITY_DN32456_c0_g1;TRINITY_DN56297_c0_g1;TRINITY_DN18837_c0_g1;TRINITY_DN38404_c0_g1;TRINITY_DN42203_c0_g1;TRINITY_DN29956_c1_g2;TRINITY_DN3288_c0_g1;TRINITY_DN1790_c1_g1;TRINITY_DN47533_c0_g1;TRINITY_DN47533_c0_g2;TRINITY_DN36968_c0_g1;TRINITY_DN8675_c0_g2;TRINITY_DN…
RINITY_DN17568_c0_g2;TRINITY_DN17568_c0_g3;TRINITY_DN17375_c1_g1;TRINITY_DN76066_c1_g1;TRINITY_DN3479_c0_g1;TRINITY_DN17427_c0_g1;TRINITY_DN20933_c0_g1;TRINITY_DN6473_c0_g1;TRINITY_DN4472_c0_g1;TRINITY_DN10189_c0_g2;TRINITY_DN37837_c0_g3;TRINITY_DN37837_c0_g6;TRINITY_DN37837_c0_g5;TRINITY_DN5805_c1_g3;TRINITY_DN47266_c0_g1;TRINITY_DN3098_c0_g1;TRINITY_DN30082_c0_g1;TRINITY_DN56905_c0_g1;TRINITY_D…
molecular_function	catalytic activity	GO:0003824	catalytic activity, acting on a protein	GO:0140096	protein disulfide isomerase activity	GO:0003756	50	0.00111022	TRINITY_DN46813_c0_g1;TRINITY_DN45932_c0_g2;TRINITY_DN15503_c0_g1;TRINITY_DN23756_c3_g1;TRINITY_DN80616_c0_g1;TRINITY_DN16931_c0_g1;TRINITY_DN13187_c0_g1;TRINITY_DN75842_c0_g1;TRINITY_DN6284_c0_g1;TRINITY_DN60240_c1_g1;TRINITY_DN80081_c0_g1;TRINITY_DN19996_c0_g3;TRINITY_DN66422_c0_g1;TRINITY_DN23756_c0_g2;TRINITY_DN23756_c0_g3;TRINITY_DN23756_c0_g1;TRINITY_DN23756_c0_g4;TRINITY_DN23756_c0_g5;TRIN…
molecular_function	catalytic activity	GO:0003824	catalytic activity, acting on a protein	GO:0140096	peptidyl-prolyl cis-trans isomerase activity	GO:0003755	219	0.00486278	TRINITY_DN45313_c0_g1;TRINITY_DN21139_c0_g2;TRINITY_DN18281_c1_g1;TRINITY_DN9887_c3_g1;TRINITY_DN40554_c1_g1;TRINITY_DN41017_c0_g1;TRINITY_DN11239_c0_g4;TRINITY_DN69819_c0_g1;TRINITY_DN30928_c0_g1;TRINITY_DN14761_c1_g3;TRINITY_DN14761_c1_g2;TRINITY_DN89871_c0_g1;TRINITY_DN88452_c0_g1;TRINITY_DN25868_c0_g1;TRINITY_DN3354_c0_g2;TRINITY_DN22018_c0_g2;TRINITY_DN27735_c1_g1;TRINITY_DN43434_c0_g1;TRINI…
molecular_function	catalytic activity	GO:0003824	catalytic activity, acting on a protein	GO:0140096	[protein-PII] uridylyltransferase activity	GO:0008773	4	8.882e-05	TRINITY_DN63829_c0_g1;TRINITY_DN502_c0_g2;TRINITY_DN67057_c0_g1;TRINITY_DN7653_c0_g1
molecular_function	catalytic activity	GO:0003824	catalytic activity, acting on a protein	GO:0140096	histone demethylase activity	GO:0032452	15	0.00033307	TRINITY_DN7167_c0_g2;TRINITY_DN7167_c0_g1;TRINITY_DN3589_c0_g1;TRINITY_DN15073_c0_g1;TRINITY_DN39_c0_g1;TRINITY_DN15115_c0_g1;TRINITY_DN1068_c0_g1;TRINITY_DN11818_c0_g1;TRINITY_DN349_c0_g2;TRINITY_DN349_c0_g1;TRINITY_DN3465_c0_g2;TRINITY_DN6198_c0_g1;TRINITY_DN6743_c0_g1;TRINITY_DN17640_c0_g4;TRINITY_DN9265_c0_g1
molecular_function	catalytic activity	GO:0003824	catalytic activity, acting on a protein	GO:0140096	peptide-O-fucosyltransferase activity	GO:0046922	1	2.22e-05	TRINITY_DN9180_c0_g1
molecular_function	catalytic activity	GO:0003824	catalytic activity, acting on a protein	GO:0140096	dihydrolipoyllysine-residue succinyltransferase activity	GO:0004149	17	0.00037748	TRINITY_DN31074_c0_g2;TRINITY_DN31074_c0_g1;TRINITY_DN53050_c0_g1;TRINITY_DN999_c1_g1;TRINITY_DN46608_c0_g1;TRINITY_DN40608_c1_g1;TRINITY_DN38884_c0_g1;TRINITY_DN81890_c0_g1;TRINITY_DN49663_c0_g2;TRINITY_DN40608_c0_g1;TRINITY_DN40608_c0_g3;TRINITY_DN40608_c0_g2;TRINITY_DN40608_c0_g4;TRINITY_DN40608_c0_g7;TRINITY_DN999_c0_g3;TRINITY_DN999_c0_g1;TRINITY_DN46608_c1_g2
molecular_function	catalytic activity	GO:0003824	catalytic activity, acting on a protein	GO:0140096	polypeptide N-acetylgalactosaminyltransferase activity	GO:0004653	5	0.00011102	TRINITY_DN11180_c0_g1;TRINITY_DN3401_c0_g1;TRINITY_DN15960_c0_g1;TRINITY_DN8025_c0_g1;TRINITY_DN46160_c1_g1
molecular_function	catalytic activity	GO:0003824	catalytic activity, acting on a protein	GO:0140096	peptide-aspartate beta-dioxygenase activity	GO:0004597	1	2.22e-05	TRINITY_DN45759_c0_g1
molecular_function	catalytic activity	GO:0003824	catalytic activity, acting on DNA	GO:0140097	DNA helicase activity	GO:0003678	76	0.00168754	TRINITY_DN80959_c0_g1;TRINITY_DN9380_c0_g2;TRINITY_DN33959_c0_g1;TRINITY_DN7518_c0_g1;TRINITY_DN24386_c0_g2;TRINITY_DN38416_c0_g3;TRINITY_DN14934_c0_g1;TRINITY_DN75963_c0_g1;TRINITY_DN55180_c0_g1;TRINITY_DN6018_c0_g1;TRINITY_DN7008_c0_g1;TRINITY_DN4107_c0_g1;TRINITY_DN12105_c0_g2;TRINITY_DN18093_c0_g3;TRINITY_DN2093_c0_g2;TRINITY_DN5086_c0_g1;TRINITY_DN2439_c0_g2;TRINITY_DN2439_c0_g3;TRINITY_DN41…
molecular_function	catalytic activity	GO:0003824	catalytic activity, acting on DNA	GO:0140097	DNA polymerase activity	GO:0034061	819	0.0181854	TRINITY_DN4090_c0_g1;TRINITY_DN9498_c0_g1;TRINITY_DN15425_c0_g1;TRINITY_DN29956_c1_g1;TRINITY_DN8803_c1_g1;TRINITY_DN3291_c0_g1;TRINITY_DN11058_c0_g1;TRINITY_DN5863_c0_g1;TRINITY_DN768_c3_g2;TRINITY_DN42772_c0_g1;TRINITY_DN93653_c0_g1;TRINITY_DN76467_c0_g1;TRINITY_DN33959_c0_g1;TRINITY_DN3126_c0_g4;TRINITY_DN2354_c0_g2;TRINITY_DN65504_c0_g1;TRINITY_DN73470_c0_g2;TRINITY_DN3432_c0_g1;TRINITY_DN269…
molecular_function	catalytic activity	GO:0003824	catalytic activity, acting on DNA	GO:0140097	annealing helicase activity	GO:0036310	2	4.441e-05	TRINITY_DN12857_c0_g1;TRINITY_DN22400_c0_g1
molecular_function	catalytic activity	GO:0003824	catalytic activity, acting on DNA	GO:0140097	transposase activity	GO:0004803	7	0.00015543	TRINITY_DN31463_c0_g1;TRINITY_DN87279_c0_g1;TRINITY_DN23015_c1_g1;TRINITY_DN23015_c1_g2;TRINITY_DN88343_c0_g1;TRINITY_DN70520_c0_g1;TRINITY_DN15222_c0_g2
molecular_function	catalytic activity	GO:0003824	catalytic activity, acting on DNA	GO:0140097	tyrosyl-DNA phosphodiesterase activity	GO:0070259	10	0.00022204	TRINITY_DN28453_c0_g4;TRINITY_DN77311_c0_g2;TRINITY_DN38748_c0_g1;TRINITY_DN51236_c0_g1;TRINITY_DN18646_c0_g1;TRINITY_DN9772_c0_g1;TRINITY_DN745_c0_g1;TRINITY_DN28453_c0_g2;TRINITY_DN23819_c0_g1;TRINITY_DN22888_c0_g1
molecular_function	catalytic activity	GO:0003824	catalytic activity, acting on DNA	GO:0140097	DNA topoisomerase activity	GO:0003916	31	0.00068834	TRINITY_DN70307_c0_g1;TRINITY_DN41832_c0_g1;TRINITY_DN15044_c0_g1;TRINITY_DN63062_c0_g5;TRINITY_DN63062_c0_g6;TRINITY_DN12946_c0_g1;TRINITY_DN25911_c0_g1;TRINITY_DN48744_c0_g1;TRINITY_DN3825_c0_g1;TRINITY_DN12429_c0_g1;TRINITY_DN11799_c0_g2;TRINITY_DN32438_c0_g4;TRINITY_DN15641_c0_g4;TRINITY_DN1741_c0_g2;TRINITY_DN15641_c2_g1;TRINITY_DN8183_c0_g1;TRINITY_DN37845_c0_g1;TRINITY_DN14948_c0_g3;TRINIT…
molecular_function	catalytic activity	GO:0003824	catalytic activity, acting on DNA	GO:0140097	DNA photolyase activity	GO:0003913	7	0.00015543	TRINITY_DN15821_c0_g2;TRINITY_DN69597_c1_g4;TRINITY_DN33738_c0_g1;TRINITY_DN69597_c1_g3;TRINITY_DN69597_c0_g1;TRINITY_DN57141_c0_g1;TRINITY_DN4639_c0_g1
molecular_function	catalytic activity	GO:0003824	catalytic activity, acting on DNA	GO:0140097	DNA-methyltransferase activity	GO:0009008	18	0.00039968	TRINITY_DN19274_c0_g1;TRINITY_DN7181_c0_g4;TRINITY_DN19455_c0_g1;TRINITY_DN563_c0_g1;TRINITY_DN26797_c0_g1;TRINITY_DN13511_c0_g3;TRINITY_DN20523_c0_g1;TRINITY_DN2613_c0_g1;TRINITY_DN19455_c2_g1;TRINITY_DN10034_c0_g1;TRINITY_DN20730_c0_g3;TRINITY_DN54589_c0_g2;TRINITY_DN9071_c0_g1;TRINITY_DN20730_c0_g1;TRINITY_DN14691_c0_g2;TRINITY_DN12039_c0_g1;TRINITY_DN21741_c0_g1;TRINITY_DN17009_c0_g3
molecular_function	catalytic activity	GO:0003824	catalytic activity, acting on DNA	GO:0140097	recombinase activity	GO:0000150	2	4.441e-05	TRINITY_DN20182_c0_g2;TRINITY_DN19223_c0_g1
molecular_function	catalytic activity	GO:0003824	catalytic activity, acting on DNA	GO:0140097	deoxyribonuclease activity	GO:0004536	70	0.00155431	TRINITY_DN8275_c0_g1;TRINITY_DN5050_c0_g5;TRINITY_DN47966_c0_g1;TRINITY_DN4318_c0_g1;TRINITY_DN9804_c0_g3;TRINITY_DN15044_c0_g1;TRINITY_DN63062_c0_g5;TRINITY_DN63062_c0_g6;TRINITY_DN4858_c0_g2;TRINITY_DN37429_c0_g3;TRINITY_DN10428_c0_g1;TRINITY_DN464_c0_g1;TRINITY_DN12931_c0_g1;TRINITY_DN12946_c0_g1;TRINITY_DN38592_c0_g6;TRINITY_DN40877_c0_g1;TRINITY_DN14875_c0_g3;TRINITY_DN1714_c0_g1;TRINITY_DN9…
molecular_function	catalytic activity	GO:0003824	catalytic activity, acting on DNA	GO:0140097	DNA demethylase activity	GO:0035514	1	2.22e-05	TRINITY_DN3999_c0_g1
molecular_function	catalytic activity	GO:0003824	catalytic activity, acting on DNA	GO:0140097	DNA N-glycosylase activity	GO:0019104	35	0.00077716	TRINITY_DN21773_c0_g1;TRINITY_DN8781_c0_g1;TRINITY_DN55299_c0_g1;TRINITY_DN44324_c0_g1;TRINITY_DN12030_c0_g2;TRINITY_DN5345_c0_g2;TRINITY_DN5345_c0_g1;TRINITY_DN104_c0_g1;TRINITY_DN30577_c0_g2;TRINITY_DN30577_c0_g1;TRINITY_DN6622_c1_g1;TRINITY_DN9829_c0_g2;TRINITY_DN15925_c1_g1;TRINITY_DN48249_c0_g1;TRINITY_DN2200_c0_g1;TRINITY_DN93668_c0_g1;TRINITY_DN56039_c0_g1;TRINITY_DN11697_c0_g1;TRINITY_DN3…
molecular_function	catalytic activity	GO:0003824	catalytic activity, acting on DNA	GO:0140097	DNA-(apurinic or apyrimidinic site) endonuclease activity	GO:0003906	26	0.00057732	TRINITY_DN21773_c0_g1;TRINITY_DN47966_c0_g1;TRINITY_DN55299_c0_g1;TRINITY_DN6339_c0_g2;TRINITY_DN44324_c0_g1;TRINITY_DN38592_c0_g6;TRINITY_DN12030_c0_g2;TRINITY_DN30577_c0_g2;TRINITY_DN30577_c0_g1;TRINITY_DN22586_c0_g1;TRINITY_DN9829_c0_g2;TRINITY_DN15925_c1_g1;TRINITY_DN2200_c0_g1;TRINITY_DN3058_c0_g2;TRINITY_DN5584_c0_g1;TRINITY_DN172_c0_g4;TRINITY_DN172_c0_g1;TRINITY_DN6384_c0_g1;TRINITY_DN177…
molecular_function	catalytic activity	GO:0003824	catalytic activity, acting on DNA	GO:0140097	DNA ligase activity	GO:0003909	12	0.00026645	TRINITY_DN10495_c0_g1;TRINITY_DN6625_c0_g1;TRINITY_DN38592_c0_g1;TRINITY_DN13544_c0_g1;TRINITY_DN67303_c0_g1;TRINITY_DN30241_c0_g3;TRINITY_DN1281_c0_g1;TRINITY_DN3547_c0_g1;TRINITY_DN6609_c0_g3;TRINITY_DN28431_c1_g2;TRINITY_DN47761_c0_g1;TRINITY_DN13544_c1_g1
molecular_function	catalytic activity	GO:0003824	hydrolase activity	GO:0016787	hydrolase activity, acting on glycosyl bonds	GO:0016798	777	0.0172529	TRINITY_DN1640_c0_g3;TRINITY_DN5050_c0_g5;TRINITY_DN5050_c0_g1;TRINITY_DN34674_c0_g1;TRINITY_DN38370_c0_g1;TRINITY_DN6586_c1_g1;TRINITY_DN15243_c0_g1;TRINITY_DN371_c0_g1;TRINITY_DN25802_c0_g1;TRINITY_DN21319_c1_g1;TRINITY_DN21773_c0_g1;TRINITY_DN17046_c0_g3;TRINITY_DN1276_c0_g1;TRINITY_DN20971_c0_g1;TRINITY_DN1629_c0_g3;TRINITY_DN2638_c0_g1;TRINITY_DN48376_c0_g1;TRINITY_DN79634_c0_g1;TRINITY_DN73…
molecular_function	catalytic activity	GO:0003824	hydrolase activity	GO:0016787	hydrolase activity, acting on acid carbon-carbon bonds	GO:0016822	8	0.00017764	TRINITY_DN33708_c0_g2;TRINITY_DN5173_c0_g1;TRINITY_DN14289_c0_g1;TRINITY_DN95195_c0_g1;TRINITY_DN5375_c0_g1;TRINITY_DN12342_c0_g1;TRINITY_DN22580_c0_g2;TRINITY_DN52743_c0_g1
molecular_function	catalytic activity	GO:0003824	hydrolase activity	GO:0016787	hydrolase activity, acting on acid phosphorus-nitrogen bonds	GO:0016825	334	0.00741629	TRINITY_DN4144_c0_g1;TRINITY_DN84934_c0_g1;TRINITY_DN6268_c0_g4;TRINITY_DN6268_c0_g2;TRINITY_DN41389_c0_g2;TRINITY_DN41389_c0_g1;TRINITY_DN9964_c0_g2;TRINITY_DN9964_c0_g1;TRINITY_DN548_c0_g2;TRINITY_DN20600_c0_g1;TRINITY_DN38318_c0_g1;TRINITY_DN10586_c0_g1;TRINITY_DN68838_c0_g1;TRINITY_DN24386_c0_g1;TRINITY_DN6585_c0_g1;TRINITY_DN5879_c0_g1;TRINITY_DN80638_c0_g1;TRINITY_DN32206_c0_g1;TRINITY_DN74…
molecular_function	catalytic activity	GO:0003824	hydrolase activity	GO:0016787	hydrolase activity, acting on acid halide bonds	GO:0016824	2	4.441e-05	TRINITY_DN16118_c0_g1;TRINITY_DN80077_c0_g1
molecular_function	catalytic activity	GO:0003824	hydrolase activity	GO:0016787	hydrolase activity, acting on carbon-nitrogen (but not peptide) bonds	GO:0016810	235	0.00521805	TRINITY_DN35502_c0_g1;TRINITY_DN53029_c1_g1;TRINITY_DN6460_c0_g1;TRINITY_DN6460_c0_g4;TRINITY_DN4353_c0_g1;TRINITY_DN30771_c0_g2;TRINITY_DN28105_c0_g3;TRINITY_DN20066_c0_g2;TRINITY_DN16219_c0_g1;TRINITY_DN16219_c0_g2;TRINITY_DN14377_c1_g1;TRINITY_DN45647_c0_g1;TRINITY_DN19583_c0_g1;TRINITY_DN7715_c0_g1;TRINITY_DN12734_c0_g2;TRINITY_DN6579_c0_g2;TRINITY_DN76650_c0_g1;TRINITY_DN344_c0_g1;TRINITY_DN…
molecular_function	catalytic activity	GO:0003824	hydrolase activity	GO:0016787	hydrolase activity, acting on acid anhydrides	GO:0016817	2785	0.0618394	TRINITY_DN16799_c0_g1;TRINITY_DN16799_c0_g2;TRINITY_DN27542_c0_g1;TRINITY_DN11770_c2_g4;TRINITY_DN11770_c2_g1;TRINITY_DN11770_c2_g2;TRINITY_DN24368_c0_g4;TRINITY_DN47001_c1_g2;TRINITY_DN53303_c0_g1;TRINITY_DN9602_c0_g1;TRINITY_DN2064_c0_g6;TRINITY_DN25793_c0_g1;TRINITY_DN36500_c0_g1;TRINITY_DN35836_c0_g1;TRINITY_DN6555_c0_g1;TRINITY_DN95456_c0_g1;TRINITY_DN15765_c0_g1;TRINITY_DN38171_c0_g3;TRINIT…
ITY_DN18634_c0_g1;TRINITY_DN18634_c0_g3;TRINITY_DN18634_c0_g6;TRINITY_DN40144_c0_g2;TRINITY_DN40144_c0_g1;TRINITY_DN58495_c0_g1;TRINITY_DN1022_c0_g1;TRINITY_DN1022_c0_g3;TRINITY_DN1022_c0_g4;TRINITY_DN23298_c0_g1;TRINITY_DN61334_c0_g1;TRINITY_DN66254_c0_g2;TRINITY_DN9226_c0_g1;TRINITY_DN32250_c0_g2;TRINITY_DN19305_c0_g1;TRINITY_DN77254_c0_g1;TRINITY_DN32250_c0_g1;TRINITY_DN93871_c0_g1;TRINITY_DN1…
molecular_function	catalytic activity	GO:0003824	hydrolase activity	GO:0016787	ubiquitinyl hydrolase activity	GO:0101005	116	0.00257572	TRINITY_DN576_c0_g1;TRINITY_DN12434_c0_g1;TRINITY_DN14651_c0_g3;TRINITY_DN4967_c0_g1;TRINITY_DN759_c0_g1;TRINITY_DN759_c0_g2;TRINITY_DN10882_c3_g1;TRINITY_DN1033_c0_g1;TRINITY_DN2468_c1_g1;TRINITY_DN18053_c0_g2;TRINITY_DN8810_c0_g2;TRINITY_DN21093_c0_g1;TRINITY_DN4755_c0_g2;TRINITY_DN32269_c0_g1;TRINITY_DN1716_c0_g2;TRINITY_DN1716_c0_g1;TRINITY_DN19910_c0_g2;TRINITY_DN76031_c0_g1;TRINITY_DN7648_c…
molecular_function	catalytic activity	GO:0003824	hydrolase activity	GO:0016787	hydrolase activity, acting on carbon-sulfur bonds	GO:0046508	1	2.22e-05	TRINITY_DN13712_c0_g2
molecular_function	catalytic activity	GO:0003824	hydrolase activity	GO:0016787	hydrolase activity, acting on ester bonds	GO:0016788	2010	0.044631	TRINITY_DN17367_c0_g1;TRINITY_DN13520_c0_g4;TRINITY_DN7282_c0_g1;TRINITY_DN8275_c0_g1;TRINITY_DN17540_c0_g3;TRINITY_DN6393_c0_g5;TRINITY_DN7987_c0_g2;TRINITY_DN17292_c0_g1;TRINITY_DN17292_c0_g3;TRINITY_DN55196_c0_g1;TRINITY_DN46675_c0_g3;TRINITY_DN7705_c0_g3;TRINITY_DN57022_c0_g3;TRINITY_DN15425_c0_g1;TRINITY_DN22120_c1_g1;TRINITY_DN6112_c0_g1;TRINITY_DN39553_c0_g1;TRINITY_DN5050_c0_g5;TRINITY_DN…
INITY_DN2156_c0_g1;TRINITY_DN5874_c0_g1;TRINITY_DN8680_c0_g1;TRINITY_DN58548_c0_g1;TRINITY_DN8297_c2_g1;TRINITY_DN57130_c0_g2;TRINITY_DN27028_c0_g2;TRINITY_DN27028_c0_g1;TRINITY_DN32834_c0_g3;TRINITY_DN32834_c0_g5;TRINITY_DN50105_c0_g2;TRINITY_DN50105_c0_g3;TRINITY_DN50105_c0_g1;TRINITY_DN1703_c0_g1;TRINITY_DN1703_c0_g2;TRINITY_DN10476_c0_g1;TRINITY_DN43512_c0_g1;TRINITY_DN7477_c1_g1;TRINITY_DN40…
molecular_function	catalytic activity	GO:0003824	hydrolase activity	GO:0016787	peptidase activity	GO:0008233	1703	0.0378142	TRINITY_DN576_c0_g1;TRINITY_DN4255_c0_g1;TRINITY_DN12434_c0_g1;TRINITY_DN3198_c0_g1;TRINITY_DN35673_c0_g1;TRINITY_DN91603_c0_g1;TRINITY_DN32456_c0_g1;TRINITY_DN56297_c0_g1;TRINITY_DN18837_c0_g1;TRINITY_DN38404_c0_g1;TRINITY_DN42203_c0_g1;TRINITY_DN29956_c1_g2;TRINITY_DN3288_c0_g1;TRINITY_DN1790_c1_g1;TRINITY_DN47533_c0_g1;TRINITY_DN47533_c0_g2;TRINITY_DN36968_c0_g1;TRINITY_DN8675_c0_g2;TRINITY_DN…
RINITY_DN17568_c0_g2;TRINITY_DN17568_c0_g3;TRINITY_DN17375_c1_g1;TRINITY_DN76066_c1_g1;TRINITY_DN3479_c0_g1;TRINITY_DN17427_c0_g1;TRINITY_DN20933_c0_g1;TRINITY_DN6473_c0_g1;TRINITY_DN4472_c0_g1;TRINITY_DN10189_c0_g2;TRINITY_DN37837_c0_g3;TRINITY_DN37837_c0_g6;TRINITY_DN37837_c0_g5;TRINITY_DN5805_c1_g3;TRINITY_DN47266_c0_g1;TRINITY_DN3098_c0_g1;TRINITY_DN30082_c0_g1;TRINITY_DN56905_c0_g1;TRINITY_D…
molecular_function	catalytic activity	GO:0003824	hydrolase activity	GO:0016787	deacetylase activity	GO:0019213	17	0.00037748	TRINITY_DN5195_c0_g2;TRINITY_DN25249_c0_g1;TRINITY_DN30898_c0_g1;TRINITY_DN3849_c0_g2;TRINITY_DN1888_c0_g1;TRINITY_DN3461_c0_g2;TRINITY_DN5620_c0_g1;TRINITY_DN5620_c0_g2;TRINITY_DN11855_c0_g1;TRINITY_DN14055_c0_g1;TRINITY_DN6482_c0_g7;TRINITY_DN9832_c0_g2;TRINITY_DN86717_c0_g1;TRINITY_DN43060_c0_g3;TRINITY_DN1254_c0_g1;TRINITY_DN1653_c0_g1;TRINITY_DN6346_c0_g1
molecular_function	catalytic activity	GO:0003824	hydrolase activity	GO:0016787	deaminase activity	GO:0019239	39	0.00086597	TRINITY_DN80874_c0_g1;TRINITY_DN14377_c1_g1;TRINITY_DN12734_c0_g2;TRINITY_DN24132_c0_g1;TRINITY_DN31168_c1_g1;TRINITY_DN91076_c0_g1;TRINITY_DN2162_c0_g1;TRINITY_DN5980_c0_g1;TRINITY_DN58804_c0_g1;TRINITY_DN49816_c0_g2;TRINITY_DN34703_c0_g1;TRINITY_DN44838_c0_g1;TRINITY_DN58457_c0_g2;TRINITY_DN58457_c0_g1;TRINITY_DN5090_c0_g1;TRINITY_DN2144_c0_g1;TRINITY_DN2144_c0_g2;TRINITY_DN2144_c0_g4;TRINITY_D…
molecular_function	catalytic activity	GO:0003824	hydrolase activity	GO:0016787	cytosine C-5 DNA demethylase activity	GO:0051747	1	2.22e-05	TRINITY_DN3999_c0_g1
molecular_function	catalytic activity	GO:0003824	hydrolase activity	GO:0016787	palmitoyl hydrolase activity	GO:0098599	4	8.882e-05	TRINITY_DN2185_c0_g1;TRINITY_DN74572_c0_g1;TRINITY_DN7898_c0_g1;TRINITY_DN67240_c0_g1
molecular_function	catalytic activity	GO:0003824	hydrolase activity	GO:0016787	hydrolase activity, acting on ether bonds	GO:0016801	60	0.00133227	TRINITY_DN20685_c0_g2;TRINITY_DN20685_c0_g3;TRINITY_DN20685_c0_g1;TRINITY_DN49776_c0_g1;TRINITY_DN49776_c0_g2;TRINITY_DN41037_c2_g1;TRINITY_DN49776_c1_g1;TRINITY_DN19190_c0_g4;TRINITY_DN19190_c0_g3;TRINITY_DN19190_c0_g2;TRINITY_DN19190_c0_g1;TRINITY_DN1704_c1_g4;TRINITY_DN1704_c1_g2;TRINITY_DN17558_c0_g1;TRINITY_DN123_c0_g3;TRINITY_DN123_c0_g2;TRINITY_DN305_c0_g1;TRINITY_DN51695_c0_g1;TRINITY_DN8…
molecular_function	catalytic activity	GO:0003824	glycogen debranching enzyme activity	GO:0004133	4-alpha-glucanotransferase activity	GO:0004134	6	0.00013323	TRINITY_DN3132_c1_g2;TRINITY_DN9612_c0_g1;TRINITY_DN17328_c0_g1;TRINITY_DN6877_c0_g1;TRINITY_DN63654_c0_g1;TRINITY_DN5895_c1_g1
molecular_function	catalytic activity	GO:0003824	glycogen debranching enzyme activity	GO:0004133	isoamylase activity	GO:0019156	1	2.22e-05	TRINITY_DN1985_c0_g1
molecular_function	catalytic activity	GO:0003824	cyclase activity	GO:0009975	lycopene epsilon cyclase activity	GO:0045435	1	2.22e-05	TRINITY_DN11797_c0_g1
molecular_function	catalytic activity	GO:0003824	cyclase activity	GO:0009975	lycopene beta cyclase activity	GO:0045436	1	2.22e-05	TRINITY_DN7410_c0_g1
molecular_function	catalytic activity	GO:0003824	cyclase activity	GO:0009975	tocopherol cyclase activity	GO:0009976	4	8.882e-05	TRINITY_DN13434_c1_g2;TRINITY_DN24310_c0_g1;TRINITY_DN5396_c0_g1;TRINITY_DN12493_c0_g1
molecular_function	catalytic activity	GO:0003824	cyclase activity	GO:0009975	adenylate cyclase activity	GO:0004016	8	0.00017764	TRINITY_DN22968_c1_g2;TRINITY_DN47946_c0_g1;TRINITY_DN8634_c0_g1;TRINITY_DN12223_c0_g2;TRINITY_DN67481_c0_g3;TRINITY_DN2150_c0_g1;TRINITY_DN21685_c0_g1;TRINITY_DN7956_c0_g2
molecular_function	catalytic activity	GO:0003824	cyclase activity	GO:0009975	allene-oxide cyclase activity	GO:0046423	4	8.882e-05	TRINITY_DN87960_c0_g1;TRINITY_DN46120_c0_g1;TRINITY_DN10001_c0_g2;TRINITY_DN5403_c0_g1
molecular_function	catalytic activity	GO:0003824	oxidoreductase activity	GO:0016491	oxidoreductase activity, acting on CH-OH group of donors	GO:0016614	1138	0.0252687	TRINITY_DN35350_c0_g4;TRINITY_DN28444_c0_g1;TRINITY_DN28444_c0_g3;TRINITY_DN75780_c0_g1;TRINITY_DN79840_c0_g1;TRINITY_DN60892_c0_g1;TRINITY_DN13782_c1_g1;TRINITY_DN72596_c0_g1;TRINITY_DN41851_c0_g1;TRINITY_DN93845_c0_g1;TRINITY_DN38412_c0_g1;TRINITY_DN38412_c0_g2;TRINITY_DN22261_c0_g1;TRINITY_DN36492_c0_g1;TRINITY_DN8225_c0_g2;TRINITY_DN23150_c1_g4;TRINITY_DN59313_c2_g1;TRINITY_DN26288_c0_g1;TRIN…
molecular_function	catalytic activity	GO:0003824	oxidoreductase activity	GO:0016491	NADPH-adrenodoxin reductase activity	GO:0015039	1	2.22e-05	TRINITY_DN6030_c0_g2
molecular_function	catalytic activity	GO:0003824	oxidoreductase activity	GO:0016491	oxidoreductase activity, acting on the aldehyde or oxo group of donors	GO:0016903	761	0.0168976	TRINITY_DN29721_c1_g3;TRINITY_DN29721_c1_g2;TRINITY_DN2064_c0_g6;TRINITY_DN25814_c0_g1;TRINITY_DN25814_c0_g2;TRINITY_DN57511_c0_g1;TRINITY_DN27599_c1_g4;TRINITY_DN27599_c1_g1;TRINITY_DN27599_c1_g2;TRINITY_DN27599_c1_g3;TRINITY_DN49197_c0_g1;TRINITY_DN49197_c0_g2;TRINITY_DN39286_c0_g1;TRINITY_DN25785_c0_g3;TRINITY_DN92181_c0_g1;TRINITY_DN26500_c0_g1;TRINITY_DN13277_c0_g2;TRINITY_DN13277_c0_g1;TRIN…
molecular_function	catalytic activity	GO:0003824	oxidoreductase activity	GO:0016491	oxidoreductase activity, acting on a heme group of donors	GO:0016675	41	0.00091038	TRINITY_DN91679_c0_g1;TRINITY_DN55286_c0_g1;TRINITY_DN14530_c0_g4;TRINITY_DN93919_c0_g1;TRINITY_DN93993_c0_g1;TRINITY_DN72562_c0_g2;TRINITY_DN7_c0_g1;TRINITY_DN63895_c0_g5;TRINITY_DN63895_c0_g2;TRINITY_DN63895_c0_g1;TRINITY_DN39439_c1_g1;TRINITY_DN94018_c0_g1;TRINITY_DN2640_c0_g2;TRINITY_DN80819_c0_g1;TRINITY_DN43077_c0_g1;TRINITY_DN43077_c0_g2;TRINITY_DN60332_c0_g1;TRINITY_DN40124_c0_g1;TRINITY_…
molecular_function	catalytic activity	GO:0003824	oxidoreductase activity	GO:0016491	oxidoreductase activity, acting on diphenols and related substances as donors	GO:0016679	104	0.00230926	TRINITY_DN52393_c2_g1;TRINITY_DN87157_c0_g1;TRINITY_DN47033_c0_g2;TRINITY_DN13119_c0_g1;TRINITY_DN12984_c0_g1;TRINITY_DN21261_c0_g1;TRINITY_DN32931_c0_g2;TRINITY_DN65473_c0_g1;TRINITY_DN65473_c0_g2;TRINITY_DN11780_c0_g1;TRINITY_DN13105_c0_g1;TRINITY_DN28809_c0_g1;TRINITY_DN50738_c1_g4;TRINITY_DN50738_c1_g2;TRINITY_DN50738_c1_g1;TRINITY_DN19873_c0_g2;TRINITY_DN19873_c0_g1;TRINITY_DN20755_c1_g1;TRI…
molecular_function	catalytic activity	GO:0003824	oxidoreductase activity	GO:0016491	fatty acid alpha-hydroxylase activity	GO:0080132	4	8.882e-05	TRINITY_DN53409_c0_g1;TRINITY_DN21060_c0_g1;TRINITY_DN830_c0_g1;TRINITY_DN16554_c0_g2
molecular_function	catalytic activity	GO:0003824	oxidoreductase activity	GO:0016491	oxidoreductase activity, acting on the CH-NH group of donors	GO:0016645	78	0.00173195	TRINITY_DN33787_c0_g3;TRINITY_DN33787_c0_g2;TRINITY_DN11106_c0_g2;TRINITY_DN25785_c0_g3;TRINITY_DN66768_c0_g2;TRINITY_DN66768_c0_g1;TRINITY_DN4835_c0_g2;TRINITY_DN4835_c0_g3;TRINITY_DN4835_c0_g5;TRINITY_DN86311_c0_g1;TRINITY_DN85081_c0_g1;TRINITY_DN7378_c0_g1;TRINITY_DN18795_c0_g1;TRINITY_DN13120_c0_g1;TRINITY_DN29499_c0_g1;TRINITY_DN1969_c0_g1;TRINITY_DN32093_c0_g1;TRINITY_DN40601_c0_g2;TRINITY_…
molecular_function	catalytic activity	GO:0003824	oxidoreductase activity	GO:0016491	dioxygenase activity	GO:0051213	289	0.00641709	TRINITY_DN55401_c0_g3;TRINITY_DN15224_c0_g4;TRINITY_DN15224_c0_g3;TRINITY_DN31599_c0_g2;TRINITY_DN31599_c0_g3;TRINITY_DN3572_c0_g1;TRINITY_DN29126_c0_g1;TRINITY_DN26794_c0_g1;TRINITY_DN10332_c0_g1;TRINITY_DN10369_c0_g1;TRINITY_DN9874_c0_g1;TRINITY_DN3999_c0_g1;TRINITY_DN19042_c1_g1;TRINITY_DN42199_c0_g1;TRINITY_DN19324_c0_g2;TRINITY_DN6341_c2_g1;TRINITY_DN42322_c0_g1;TRINITY_DN628_c1_g1;TRINITY_D…
molecular_function	catalytic activity	GO:0003824	oxidoreductase activity	GO:0016491	steroid dehydrogenase activity	GO:0016229	32	0.00071054	TRINITY_DN75780_c0_g1;TRINITY_DN35655_c0_g2;TRINITY_DN3373_c0_g1;TRINITY_DN55106_c0_g1;TRINITY_DN2448_c0_g2;TRINITY_DN8797_c0_g1;TRINITY_DN32713_c0_g2;TRINITY_DN11520_c0_g1;TRINITY_DN55015_c0_g1;TRINITY_DN68532_c0_g1;TRINITY_DN83749_c0_g1;TRINITY_DN6570_c0_g2;TRINITY_DN8177_c0_g1;TRINITY_DN10795_c0_g3;TRINITY_DN28722_c0_g2;TRINITY_DN28722_c0_g1;TRINITY_DN20880_c0_g1;TRINITY_DN16859_c0_g1;TRINITY_…
molecular_function	catalytic activity	GO:0003824	oxidoreductase activity	GO:0016491	sphingosine hydroxylase activity	GO:0000170	6	0.00013323	TRINITY_DN606_c0_g1;TRINITY_DN4334_c0_g1;TRINITY_DN606_c0_g2;TRINITY_DN67640_c0_g2;TRINITY_DN4161_c0_g1;TRINITY_DN4161_c0_g2
molecular_function	catalytic activity	GO:0003824	oxidoreductase activity	GO:0016491	oxygen evolving activity	GO:0010242	13	0.00028866	TRINITY_DN378_c0_g3;TRINITY_DN378_c0_g1;TRINITY_DN89806_c0_g1;TRINITY_DN16544_c0_g1;TRINITY_DN16460_c0_g2;TRINITY_DN16460_c0_g1;TRINITY_DN57795_c0_g1;TRINITY_DN57795_c0_g2;TRINITY_DN60069_c0_g2;TRINITY_DN60069_c0_g1;TRINITY_DN57795_c0_g3;TRINITY_DN12365_c0_g1;TRINITY_DN16544_c1_g1
molecular_function	catalytic activity	GO:0003824	oxidoreductase activity	GO:0016491	oxidoreductase activity, acting on iron-sulfur proteins as donors	GO:0016730	16	0.00035527	TRINITY_DN36922_c0_g2;TRINITY_DN36922_c0_g1;TRINITY_DN247_c0_g1;TRINITY_DN247_c0_g2;TRINITY_DN85_c0_g3;TRINITY_DN85_c0_g2;TRINITY_DN204_c0_g2;TRINITY_DN204_c0_g1;TRINITY_DN58589_c0_g2;TRINITY_DN7453_c0_g1;TRINITY_DN23127_c0_g1;TRINITY_DN74827_c0_g1;TRINITY_DN74827_c0_g2;TRINITY_DN7033_c0_g1;TRINITY_DN52267_c0_g2;TRINITY_DN58589_c0_g1
molecular_function	catalytic activity	GO:0003824	oxidoreductase activity	GO:0016491	electron transfer activity	GO:0009055	509	0.0113021	TRINITY_DN30461_c0_g1;TRINITY_DN33787_c0_g3;TRINITY_DN33787_c0_g2;TRINITY_DN40543_c0_g1;TRINITY_DN75135_c0_g1;TRINITY_DN42832_c0_g3;TRINITY_DN39989_c0_g2;TRINITY_DN39989_c0_g1;TRINITY_DN22069_c1_g3;TRINITY_DN22069_c1_g2;TRINITY_DN22069_c1_g1;TRINITY_DN22069_c1_g4;TRINITY_DN52393_c2_g1;TRINITY_DN6087_c0_g4;TRINITY_DN87417_c0_g1;TRINITY_DN81583_c0_g1;TRINITY_DN87157_c0_g1;TRINITY_DN18019_c0_g2;TRIN…
molecular_function	catalytic activity	GO:0003824	oxidoreductase activity	GO:0016491	oxidoreductase activity, acting on paired donors, with incorporation or reduction of molecular oxygen	GO:0016705	697	0.0154765	TRINITY_DN6393_c0_g4;TRINITY_DN7705_c0_g1;TRINITY_DN7705_c0_g3;TRINITY_DN54485_c0_g2;TRINITY_DN39162_c0_g1;TRINITY_DN737_c0_g1;TRINITY_DN737_c0_g2;TRINITY_DN21245_c0_g1;TRINITY_DN21245_c0_g5;TRINITY_DN13393_c0_g1;TRINITY_DN12864_c0_g2;TRINITY_DN12864_c0_g1;TRINITY_DN1378_c0_g3;TRINITY_DN54049_c0_g1;TRINITY_DN81184_c0_g1;TRINITY_DN84250_c0_g1;TRINITY_DN88154_c0_g1;TRINITY_DN12534_c0_g3;TRINITY_DN1…
molecular_function	catalytic activity	GO:0003824	oxidoreductase activity	GO:0016491	oxidoreductase activity, acting on single donors with incorporation of molecular oxygen	GO:0016701	144	0.00319744	TRINITY_DN55401_c0_g3;TRINITY_DN15224_c0_g4;TRINITY_DN15224_c0_g3;TRINITY_DN35502_c0_g1;TRINITY_DN31599_c0_g2;TRINITY_DN31599_c0_g3;TRINITY_DN26794_c0_g1;TRINITY_DN10332_c0_g1;TRINITY_DN10369_c0_g1;TRINITY_DN6975_c0_g1;TRINITY_DN19042_c1_g1;TRINITY_DN42199_c0_g1;TRINITY_DN42322_c0_g1;TRINITY_DN10914_c0_g1;TRINITY_DN36432_c0_g1;TRINITY_DN17772_c0_g1;TRINITY_DN67462_c0_g1;TRINITY_DN16343_c0_g1;TRIN…
molecular_function	catalytic activity	GO:0003824	oxidoreductase activity	GO:0016491	oxidoreductase activity, acting on the CH-CH group of donors	GO:0016627	441	0.00979217	TRINITY_DN35777_c0_g2;TRINITY_DN62267_c0_g1;TRINITY_DN53701_c0_g1;TRINITY_DN21033_c0_g1;TRINITY_DN71729_c0_g1;TRINITY_DN21821_c2_g1;TRINITY_DN72213_c0_g1;TRINITY_DN74688_c0_g1;TRINITY_DN3852_c0_g2;TRINITY_DN81583_c0_g1;TRINITY_DN62267_c0_g2;TRINITY_DN38847_c0_g1;TRINITY_DN5606_c0_g1;TRINITY_DN78592_c0_g1;TRINITY_DN37789_c0_g1;TRINITY_DN55083_c0_g1;TRINITY_DN40447_c0_g1;TRINITY_DN18302_c0_g2;TRINI…
molecular_function	catalytic activity	GO:0003824	oxidoreductase activity	GO:0016491	geranylgeranyl reductase activity	GO:0045550	5	0.00011102	TRINITY_DN82945_c0_g1;TRINITY_DN16526_c0_g2;TRINITY_DN28876_c0_g1;TRINITY_DN10827_c0_g1;TRINITY_DN78033_c0_g1
molecular_function	catalytic activity	GO:0003824	oxidoreductase activity	GO:0016491	oxidoreductase activity, acting on hydrogen as donor	GO:0016695	1	2.22e-05	TRINITY_DN2831_c0_g1
molecular_function	catalytic activity	GO:0003824	oxidoreductase activity	GO:0016491	oxidoreductase activity, acting on NAD(P)H	GO:0016651	501	0.0111244	TRINITY_DN30461_c0_g1;TRINITY_DN79830_c0_g1;TRINITY_DN34883_c0_g2;TRINITY_DN18294_c0_g2;TRINITY_DN51468_c1_g1;TRINITY_DN58516_c0_g1;TRINITY_DN82653_c0_g1;TRINITY_DN39989_c0_g2;TRINITY_DN39989_c0_g1;TRINITY_DN26083_c0_g2;TRINITY_DN87417_c0_g1;TRINITY_DN3432_c0_g1;TRINITY_DN3432_c0_g2;TRINITY_DN27852_c0_g1;TRINITY_DN27852_c0_g2;TRINITY_DN66545_c0_g1;TRINITY_DN78592_c0_g1;TRINITY_DN87312_c0_g1;TRINI…
molecular_function	catalytic activity	GO:0003824	oxidoreductase activity	GO:0016491	oxidoreductase activity, acting on superoxide radicals as acceptor	GO:0016721	68	0.0015099	TRINITY_DN51726_c0_g4;TRINITY_DN51726_c0_g2;TRINITY_DN32531_c0_g1;TRINITY_DN12175_c1_g2;TRINITY_DN72595_c0_g1;TRINITY_DN72595_c0_g2;TRINITY_DN18231_c0_g1;TRINITY_DN82660_c0_g1;TRINITY_DN34254_c0_g1;TRINITY_DN40772_c0_g1;TRINITY_DN85224_c0_g1;TRINITY_DN89715_c0_g1;TRINITY_DN15742_c0_g1;TRINITY_DN15742_c0_g2;TRINITY_DN73106_c0_g1;TRINITY_DN78683_c0_g1;TRINITY_DN4462_c0_g1;TRINITY_DN28914_c0_g1;TRIN…
molecular_function	catalytic activity	GO:0003824	oxidoreductase activity	GO:0016491	oxidoreductase activity, oxidizing metal ions	GO:0016722	19	0.00042188	TRINITY_DN48070_c0_g1;TRINITY_DN91518_c0_g1;TRINITY_DN80157_c0_g1;TRINITY_DN4962_c0_g2;TRINITY_DN18052_c0_g1;TRINITY_DN16827_c0_g3;TRINITY_DN6500_c0_g1;TRINITY_DN6500_c0_g2;TRINITY_DN901_c0_g1;TRINITY_DN10222_c0_g3;TRINITY_DN17620_c0_g1;TRINITY_DN48070_c0_g2;TRINITY_DN16069_c0_g1;TRINITY_DN12937_c0_g2;TRINITY_DN12937_c0_g1;TRINITY_DN83215_c0_g1;TRINITY_DN901_c1_g2;TRINITY_DN901_c1_g1;TRINITY_DN28…
molecular_function	catalytic activity	GO:0003824	oxidoreductase activity	GO:0016491	oxidoreductase activity, acting on CH or CH2 groups	GO:0016725	21	0.00046629	TRINITY_DN83742_c0_g1;TRINITY_DN1479_c0_g1;TRINITY_DN73119_c0_g8;TRINITY_DN26566_c0_g1;TRINITY_DN56988_c0_g1;TRINITY_DN853_c0_g1;TRINITY_DN23157_c0_g3;TRINITY_DN1428_c0_g1;TRINITY_DN2987_c0_g1;TRINITY_DN29341_c0_g2;TRINITY_DN68496_c0_g1;TRINITY_DN68496_c0_g3;TRINITY_DN3223_c0_g1;TRINITY_DN5065_c0_g1;TRINITY_DN37040_c0_g1;TRINITY_DN37040_c0_g2;TRINITY_DN10135_c0_g3;TRINITY_DN23157_c1_g1;TRINITY_DN…
molecular_function	catalytic activity	GO:0003824	oxidoreductase activity	GO:0016491	heme-copper terminal oxidase activity	GO:0015002	45	0.0009992	TRINITY_DN91679_c0_g1;TRINITY_DN55286_c0_g1;TRINITY_DN14530_c0_g4;TRINITY_DN93919_c0_g1;TRINITY_DN93993_c0_g1;TRINITY_DN72562_c0_g2;TRINITY_DN7_c0_g1;TRINITY_DN63895_c0_g5;TRINITY_DN63895_c0_g2;TRINITY_DN63895_c0_g1;TRINITY_DN39439_c1_g1;TRINITY_DN48486_c1_g1;TRINITY_DN94018_c0_g1;TRINITY_DN2640_c0_g2;TRINITY_DN80819_c0_g1;TRINITY_DN43077_c0_g1;TRINITY_DN43077_c0_g2;TRINITY_DN56550_c3_g1;TRINITY_…
molecular_function	catalytic activity	GO:0003824	oxidoreductase activity	GO:0016491	oxidoreductase activity, acting on peroxide as acceptor	GO:0016684	393	0.00872635	TRINITY_DN51468_c1_g1;TRINITY_DN47533_c0_g4;TRINITY_DN90721_c0_g1;TRINITY_DN8439_c0_g2;TRINITY_DN12595_c0_g1;TRINITY_DN32633_c0_g10;TRINITY_DN23090_c0_g1;TRINITY_DN27097_c0_g4;TRINITY_DN27097_c0_g6;TRINITY_DN27097_c0_g2;TRINITY_DN27097_c0_g3;TRINITY_DN34988_c0_g1;TRINITY_DN44736_c0_g3;TRINITY_DN44736_c0_g1;TRINITY_DN44736_c0_g4;TRINITY_DN43804_c0_g1;TRINITY_DN67163_c0_g2;TRINITY_DN5341_c0_g4;TRIN…
molecular_function	catalytic activity	GO:0003824	oxidoreductase activity	GO:0016491	monooxygenase activity	GO:0004497	494	0.010969	TRINITY_DN6393_c0_g4;TRINITY_DN7705_c0_g1;TRINITY_DN7705_c0_g3;TRINITY_DN35502_c0_g1;TRINITY_DN39162_c0_g1;TRINITY_DN737_c0_g1;TRINITY_DN737_c0_g2;TRINITY_DN4311_c0_g1;TRINITY_DN24641_c1_g1;TRINITY_DN21245_c0_g1;TRINITY_DN21245_c0_g5;TRINITY_DN41890_c0_g1;TRINITY_DN13393_c0_g1;TRINITY_DN12864_c0_g2;TRINITY_DN12864_c0_g1;TRINITY_DN1378_c0_g3;TRINITY_DN54049_c0_g1;TRINITY_DN88154_c0_g1;TRINITY_DN12…
molecular_function	catalytic activity	GO:0003824	oxidoreductase activity	GO:0016491	oxidoreductase activity, acting on the CH-NH2 group of donors	GO:0016638	132	0.00293099	TRINITY_DN27895_c0_g1;TRINITY_DN16928_c0_g2;TRINITY_DN16928_c0_g1;TRINITY_DN17601_c0_g1;TRINITY_DN86128_c0_g1;TRINITY_DN59050_c0_g2;TRINITY_DN59050_c0_g1;TRINITY_DN44931_c0_g1;TRINITY_DN67085_c0_g1;TRINITY_DN32468_c1_g1;TRINITY_DN1397_c0_g1;TRINITY_DN71574_c1_g1;TRINITY_DN3197_c0_g1;TRINITY_DN36726_c0_g1;TRINITY_DN40089_c0_g2;TRINITY_DN40089_c0_g1;TRINITY_DN27015_c0_g6;TRINITY_DN27015_c0_g8;TRINI…
molecular_function	catalytic activity	GO:0003824	oxidoreductase activity	GO:0016491	oxidoreductase activity, acting on X-H and Y-H to form an X-Y bond	GO:0046992	1	2.22e-05	TRINITY_DN50858_c0_g1
molecular_function	catalytic activity	GO:0003824	oxidoreductase activity	GO:0016491	alpha-ketoacid dehydrogenase activity	GO:0003826	4	8.882e-05	TRINITY_DN6128_c0_g1;TRINITY_DN49685_c0_g1;TRINITY_DN1622_c0_g1;TRINITY_DN1702_c2_g1
molecular_function	catalytic activity	GO:0003824	oxidoreductase activity	GO:0016491	oxidoreductase activity, acting on other nitrogenous compounds as donors	GO:0016661	83	0.00184297	TRINITY_DN34883_c0_g2;TRINITY_DN58516_c0_g1;TRINITY_DN9430_c0_g1;TRINITY_DN9430_c0_g3;TRINITY_DN78592_c0_g1;TRINITY_DN41113_c0_g2;TRINITY_DN41113_c0_g4;TRINITY_DN25176_c0_g1;TRINITY_DN25176_c0_g2;TRINITY_DN14020_c0_g3;TRINITY_DN23871_c0_g2;TRINITY_DN23871_c0_g3;TRINITY_DN48475_c0_g1;TRINITY_DN9400_c0_g1;TRINITY_DN9400_c0_g2;TRINITY_DN47237_c0_g2;TRINITY_DN47237_c0_g1;TRINITY_DN49999_c0_g1;TRINITY…
molecular_function	catalytic activity	GO:0003824	oxidoreductase activity	GO:0016491	oxidoreductase activity, acting on a sulfur group of donors	GO:0016667	416	0.00923705	TRINITY_DN30461_c0_g1;TRINITY_DN34883_c0_g2;TRINITY_DN18294_c0_g2;TRINITY_DN91126_c0_g1;TRINITY_DN8500_c0_g1;TRINITY_DN58516_c0_g1;TRINITY_DN88477_c0_g1;TRINITY_DN42832_c0_g3;TRINITY_DN82653_c0_g1;TRINITY_DN39989_c0_g2;TRINITY_DN39989_c0_g1;TRINITY_DN6087_c0_g4;TRINITY_DN87417_c0_g1;TRINITY_DN9700_c0_g1;TRINITY_DN27852_c0_g1;TRINITY_DN27852_c0_g2;TRINITY_DN18019_c0_g2;TRINITY_DN73713_c0_g1;TRINIT…
molecular_function	catalytic activity	GO:0003824	oxidoreductase activity	GO:0016491	violaxanthin de-epoxidase activity	GO:0046422	2	4.441e-05	TRINITY_DN15421_c0_g1;TRINITY_DN4805_c0_g1
molecular_function	catalytic activity	GO:0003824	peptidoglycan muralytic activity	GO:0061783	lysozyme activity	GO:0003796	1	2.22e-05	TRINITY_DN1921_c0_g5
molecular_function	catalytic activity	GO:0003824	isomerase activity	GO:0016853	intramolecular lyase activity	GO:0016872	31	0.00068834	TRINITY_DN22879_c0_g1;TRINITY_DN5782_c0_g1;TRINITY_DN90836_c0_g1;TRINITY_DN30450_c0_g1;TRINITY_DN26697_c0_g2;TRINITY_DN23717_c0_g3;TRINITY_DN41190_c0_g1;TRINITY_DN32883_c0_g3;TRINITY_DN51335_c0_g2;TRINITY_DN93836_c0_g1;TRINITY_DN1420_c0_g1;TRINITY_DN2469_c0_g1;TRINITY_DN71947_c0_g1;TRINITY_DN29221_c0_g1;TRINITY_DN4321_c0_g2;TRINITY_DN4321_c0_g1;TRINITY_DN20733_c0_g1;TRINITY_DN72421_c0_g1;TRINITY_…
molecular_function	catalytic activity	GO:0003824	isomerase activity	GO:0016853	DNA topoisomerase activity	GO:0003916	31	0.00068834	TRINITY_DN70307_c0_g1;TRINITY_DN41832_c0_g1;TRINITY_DN15044_c0_g1;TRINITY_DN63062_c0_g5;TRINITY_DN63062_c0_g6;TRINITY_DN12946_c0_g1;TRINITY_DN25911_c0_g1;TRINITY_DN48744_c0_g1;TRINITY_DN3825_c0_g1;TRINITY_DN12429_c0_g1;TRINITY_DN11799_c0_g2;TRINITY_DN32438_c0_g4;TRINITY_DN15641_c0_g4;TRINITY_DN1741_c0_g2;TRINITY_DN15641_c2_g1;TRINITY_DN8183_c0_g1;TRINITY_DN37845_c0_g1;TRINITY_DN14948_c0_g3;TRINIT…
molecular_function	catalytic activity	GO:0003824	isomerase activity	GO:0016853	intramolecular transferase activity	GO:0016866	188	0.00417444	TRINITY_DN17160_c0_g4;TRINITY_DN35777_c0_g2;TRINITY_DN92725_c0_g1;TRINITY_DN55885_c0_g1;TRINITY_DN68138_c0_g1;TRINITY_DN4631_c0_g1;TRINITY_DN83873_c0_g1;TRINITY_DN73783_c0_g2;TRINITY_DN14124_c0_g1;TRINITY_DN62047_c1_g3;TRINITY_DN62047_c1_g1;TRINITY_DN12699_c0_g1;TRINITY_DN9090_c0_g1;TRINITY_DN27733_c0_g1;TRINITY_DN72079_c0_g1;TRINITY_DN9411_c0_g1;TRINITY_DN25239_c1_g1;TRINITY_DN41273_c1_g3;TRINIT…
molecular_function	catalytic activity	GO:0003824	isomerase activity	GO:0016853	intramolecular oxidoreductase activity	GO:0016860	171	0.00379696	TRINITY_DN95380_c0_g1;TRINITY_DN2064_c0_g4;TRINITY_DN87960_c0_g1;TRINITY_DN22120_c1_g1;TRINITY_DN64106_c0_g1;TRINITY_DN68138_c0_g1;TRINITY_DN24795_c0_g1;TRINITY_DN46813_c0_g1;TRINITY_DN23581_c1_g2;TRINITY_DN45932_c0_g2;TRINITY_DN15503_c0_g1;TRINITY_DN90898_c0_g1;TRINITY_DN23756_c3_g1;TRINITY_DN92095_c0_g1;TRINITY_DN25239_c1_g1;TRINITY_DN46120_c0_g1;TRINITY_DN55514_c0_g1;TRINITY_DN10428_c0_g1;TRIN…
molecular_function	catalytic activity	GO:0003824	isomerase activity	GO:0016853	racemase and epimerase activity	GO:0016854	104	0.00230926	TRINITY_DN60892_c0_g1;TRINITY_DN21355_c0_g1;TRINITY_DN20602_c0_g1;TRINITY_DN5842_c1_g1;TRINITY_DN93335_c0_g1;TRINITY_DN10035_c0_g1;TRINITY_DN87258_c0_g1;TRINITY_DN18352_c0_g2;TRINITY_DN911_c0_g4;TRINITY_DN20755_c1_g1;TRINITY_DN9485_c0_g1;TRINITY_DN55192_c0_g1;TRINITY_DN54390_c0_g3;TRINITY_DN87585_c0_g1;TRINITY_DN83347_c0_g1;TRINITY_DN64_c0_g1;TRINITY_DN51667_c0_g1;TRINITY_DN6184_c0_g2;TRINITY_DN1…
molecular_function	catalytic activity	GO:0003824	isomerase activity	GO:0016853	cis-trans isomerase activity	GO:0016859	221	0.00490719	TRINITY_DN45313_c0_g1;TRINITY_DN21139_c0_g2;TRINITY_DN18281_c1_g1;TRINITY_DN9887_c3_g1;TRINITY_DN40554_c1_g1;TRINITY_DN41017_c0_g1;TRINITY_DN11239_c0_g4;TRINITY_DN69819_c0_g1;TRINITY_DN30928_c0_g1;TRINITY_DN14761_c1_g3;TRINITY_DN14761_c1_g2;TRINITY_DN89871_c0_g1;TRINITY_DN88452_c0_g1;TRINITY_DN25868_c0_g1;TRINITY_DN3354_c0_g2;TRINITY_DN22018_c0_g2;TRINITY_DN27735_c1_g1;TRINITY_DN43434_c0_g1;TRINI…
molecular_function	catalytic activity	GO:0003824	isomerase activity	GO:0016853	hexulose-6-phosphate isomerase activity	GO:0043800	1	2.22e-05	TRINITY_DN11399_c0_g1
molecular_function	catalytic activity	GO:0003824	demethylase activity	GO:0032451	sterol 14-demethylase activity	GO:0008398	2	4.441e-05	TRINITY_DN19319_c0_g2;TRINITY_DN23788_c0_g2
molecular_function	catalytic activity	GO:0003824	demethylase activity	GO:0032451	DNA demethylase activity	GO:0035514	1	2.22e-05	TRINITY_DN3999_c0_g1
molecular_function	catalytic activity	GO:0003824	demethylase activity	GO:0032451	histone demethylase activity	GO:0032452	15	0.00033307	TRINITY_DN7167_c0_g2;TRINITY_DN7167_c0_g1;TRINITY_DN3589_c0_g1;TRINITY_DN15073_c0_g1;TRINITY_DN39_c0_g1;TRINITY_DN15115_c0_g1;TRINITY_DN1068_c0_g1;TRINITY_DN11818_c0_g1;TRINITY_DN349_c0_g2;TRINITY_DN349_c0_g1;TRINITY_DN3465_c0_g2;TRINITY_DN6198_c0_g1;TRINITY_DN6743_c0_g1;TRINITY_DN17640_c0_g4;TRINITY_DN9265_c0_g1
molecular_function	catalytic activity	GO:0003824	transferase activity	GO:0016740	transferase activity, transferring alkyl or aryl (other than methyl) groups	GO:0016765	333	0.00739408	TRINITY_DN19690_c0_g2;TRINITY_DN40543_c0_g1;TRINITY_DN32463_c0_g3;TRINITY_DN32463_c0_g4;TRINITY_DN88477_c0_g1;TRINITY_DN56428_c0_g1;TRINITY_DN82653_c0_g1;TRINITY_DN93842_c0_g1;TRINITY_DN79984_c0_g1;TRINITY_DN28708_c0_g1;TRINITY_DN37681_c1_g1;TRINITY_DN64948_c0_g4;TRINITY_DN64948_c0_g1;TRINITY_DN64948_c0_g2;TRINITY_DN2943_c1_g1;TRINITY_DN2943_c1_g3;TRINITY_DN26829_c0_g2;TRINITY_DN26829_c0_g3;TRINI…
molecular_function	catalytic activity	GO:0003824	transferase activity	GO:0016740	transferase activity, transferring nitrogenous groups	GO:0016769	193	0.00428546	TRINITY_DN86014_c0_g1;TRINITY_DN44933_c0_g1;TRINITY_DN81780_c0_g1;TRINITY_DN68179_c1_g1;TRINITY_DN24676_c0_g1;TRINITY_DN91088_c0_g1;TRINITY_DN18481_c0_g2;TRINITY_DN18481_c0_g1;TRINITY_DN84889_c0_g1;TRINITY_DN9821_c0_g2;TRINITY_DN85837_c0_g1;TRINITY_DN33337_c0_g1;TRINITY_DN33337_c0_g4;TRINITY_DN25182_c1_g1;TRINITY_DN46352_c0_g2;TRINITY_DN68179_c0_g1;TRINITY_DN25691_c0_g1;TRINITY_DN53978_c0_g4;TRIN…
molecular_function	catalytic activity	GO:0003824	transferase activity	GO:0016740	transferase activity, transferring sulfur-containing groups	GO:0016782	68	0.0015099	TRINITY_DN3658_c1_g1;TRINITY_DN71500_c0_g1;TRINITY_DN93796_c0_g1;TRINITY_DN20908_c0_g2;TRINITY_DN20908_c0_g3;TRINITY_DN36543_c0_g1;TRINITY_DN43396_c0_g1;TRINITY_DN15756_c0_g3;TRINITY_DN82305_c0_g1;TRINITY_DN94_c1_g1;TRINITY_DN80080_c0_g1;TRINITY_DN3881_c0_g1;TRINITY_DN7406_c0_g1;TRINITY_DN5159_c0_g1;TRINITY_DN13583_c0_g1;TRINITY_DN52474_c0_g1;TRINITY_DN15756_c0_g1;TRINITY_DN66172_c0_g2;TRINITY_DN…
molecular_function	catalytic activity	GO:0003824	transferase activity	GO:0016740	ubiquitin-like protein transferase activity	GO:0019787	358	0.0079492	TRINITY_DN11800_c0_g1;TRINITY_DN63455_c0_g1;TRINITY_DN39409_c0_g1;TRINITY_DN79975_c0_g1;TRINITY_DN7321_c0_g1;TRINITY_DN6194_c0_g1;TRINITY_DN48456_c0_g1;TRINITY_DN43840_c0_g1;TRINITY_DN3876_c2_g1;TRINITY_DN4227_c0_g2;TRINITY_DN3671_c0_g1;TRINITY_DN1355_c0_g1;TRINITY_DN1443_c0_g1;TRINITY_DN6074_c0_g2;TRINITY_DN69803_c0_g1;TRINITY_DN15875_c0_g1;TRINITY_DN81898_c0_g1;TRINITY_DN13074_c0_g1;TRINITY_DN3…
molecular_function	catalytic activity	GO:0003824	transferase activity	GO:0016740	transferase activity, transferring glycosyl groups	GO:0016757	986	0.0218936	TRINITY_DN2561_c0_g1;TRINITY_DN3450_c0_g1;TRINITY_DN1713_c0_g2;TRINITY_DN1713_c0_g1;TRINITY_DN2687_c0_g1;TRINITY_DN14335_c0_g4;TRINITY_DN30786_c0_g2;TRINITY_DN93845_c0_g1;TRINITY_DN1199_c0_g2;TRINITY_DN1199_c0_g1;TRINITY_DN95382_c0_g1;TRINITY_DN1227_c0_g1;TRINITY_DN33794_c0_g1;TRINITY_DN2821_c0_g2;TRINITY_DN36539_c0_g1;TRINITY_DN5018_c0_g2;TRINITY_DN7195_c0_g1;TRINITY_DN41825_c0_g1;TRINITY_DN8338…
molecular_function	catalytic activity	GO:0003824	transferase activity	GO:0016740	transferase activity, transferring aldehyde or ketonic groups	GO:0016744	164	0.00364153	TRINITY_DN91870_c0_g1;TRINITY_DN54840_c1_g1;TRINITY_DN62003_c0_g1;TRINITY_DN13330_c4_g1;TRINITY_DN54444_c0_g1;TRINITY_DN60518_c0_g3;TRINITY_DN60518_c0_g2;TRINITY_DN60518_c0_g1;TRINITY_DN2755_c0_g1;TRINITY_DN21544_c0_g6;TRINITY_DN21544_c0_g5;TRINITY_DN21544_c0_g4;TRINITY_DN21544_c0_g1;TRINITY_DN18327_c0_g1;TRINITY_DN32736_c0_g2;TRINITY_DN70689_c0_g1;TRINITY_DN37191_c0_g1;TRINITY_DN22540_c0_g2;TRIN…
molecular_function	catalytic activity	GO:0003824	transferase activity	GO:0016740	molybdopterin molybdotransferase activity	GO:0061599	1	2.22e-05	TRINITY_DN3206_c0_g1
molecular_function	catalytic activity	GO:0003824	transferase activity	GO:0016740	Atg8 ligase activity	GO:0019776	3	6.661e-05	TRINITY_DN9482_c0_g1;TRINITY_DN18650_c0_g1;TRINITY_DN46361_c0_g2
molecular_function	catalytic activity	GO:0003824	transferase activity	GO:0016740	transferase activity, transferring phosphorus-containing groups	GO:0016772	4706	0.104494	TRINITY_DN12185_c0_g1;TRINITY_DN29645_c0_g1;TRINITY_DN11060_c0_g3;TRINITY_DN11060_c0_g2;TRINITY_DN6282_c0_g1;TRINITY_DN11915_c2_g1;TRINITY_DN14085_c0_g1;TRINITY_DN20017_c0_g1;TRINITY_DN1995_c0_g1;TRINITY_DN1640_c0_g1;TRINITY_DN50891_c0_g4;TRINITY_DN203_c0_g1;TRINITY_DN76532_c0_g1;TRINITY_DN76532_c0_g2;TRINITY_DN4090_c0_g1;TRINITY_DN9498_c0_g1;TRINITY_DN4903_c0_g1;TRINITY_DN5866_c0_g1;TRINITY_DN54…
TY_DN33771_c0_g1;TRINITY_DN10196_c0_g1;TRINITY_DN95108_c0_g1;TRINITY_DN12531_c0_g2;TRINITY_DN17798_c0_g4;TRINITY_DN20170_c0_g1;TRINITY_DN91342_c0_g1;TRINITY_DN47277_c0_g1;TRINITY_DN1630_c0_g1;TRINITY_DN53307_c0_g1;TRINITY_DN25666_c0_g1;TRINITY_DN25666_c0_g2;TRINITY_DN65209_c0_g1;TRINITY_DN29305_c0_g1;TRINITY_DN23262_c0_g1;TRINITY_DN16229_c0_g5;TRINITY_DN16229_c0_g1;TRINITY_DN28218_c0_g1;TRINITY_D…
TRINITY_DN5463_c0_g2;TRINITY_DN33544_c0_g1;TRINITY_DN18550_c0_g1;TRINITY_DN60583_c0_g1;TRINITY_DN28296_c0_g1;TRINITY_DN41286_c0_g2;TRINITY_DN8287_c0_g1;TRINITY_DN10259_c0_g1;TRINITY_DN70_c0_g1;TRINITY_DN66577_c0_g1;TRINITY_DN3585_c0_g3;TRINITY_DN33121_c0_g1;TRINITY_DN84183_c0_g1;TRINITY_DN55585_c0_g2;TRINITY_DN36314_c0_g4;TRINITY_DN3766_c0_g2;TRINITY_DN33195_c0_g1;TRINITY_DN21988_c0_g3;TRINITY_DN…
ITY_DN2085_c0_g1;TRINITY_DN69934_c0_g1;TRINITY_DN23592_c0_g1;TRINITY_DN16027_c0_g1;TRINITY_DN2803_c0_g1;TRINITY_DN6544_c0_g1;TRINITY_DN52307_c0_g1;TRINITY_DN52307_c0_g2;TRINITY_DN35910_c0_g1;TRINITY_DN42772_c1_g1;TRINITY_DN5547_c0_g1;TRINITY_DN6904_c0_g1;TRINITY_DN43111_c0_g1;TRINITY_DN23116_c0_g1;TRINITY_DN43111_c0_g3;TRINITY_DN52776_c0_g2;TRINITY_DN4083_c0_g3;TRINITY_DN75494_c0_g1;TRINITY_DN380…
molecular_function	catalytic activity	GO:0003824	transferase activity	GO:0016740	transferase activity, transferring one-carbon groups	GO:0016741	794	0.0176303	TRINITY_DN21775_c1_g1;TRINITY_DN38404_c0_g1;TRINITY_DN38404_c0_g2;TRINITY_DN53029_c1_g1;TRINITY_DN33917_c0_g2;TRINITY_DN81780_c0_g1;TRINITY_DN11439_c0_g1;TRINITY_DN4632_c0_g1;TRINITY_DN6709_c0_g2;TRINITY_DN605_c0_g2;TRINITY_DN605_c0_g1;TRINITY_DN85323_c0_g1;TRINITY_DN5289_c0_g1;TRINITY_DN81258_c0_g1;TRINITY_DN14560_c0_g1;TRINITY_DN3999_c0_g1;TRINITY_DN34099_c0_g1;TRINITY_DN9117_c0_g1;TRINITY_DN29…
molecular_function	catalytic activity	GO:0003824	transferase activity	GO:0016740	transferase activity, transferring acyl groups	GO:0016746	877	0.0194733	TRINITY_DN79840_c0_g1;TRINITY_DN92818_c0_g1;TRINITY_DN2064_c0_g7;TRINITY_DN13782_c1_g1;TRINITY_DN80162_c0_g1;TRINITY_DN12805_c0_g2;TRINITY_DN7358_c0_g1;TRINITY_DN93501_c0_g1;TRINITY_DN23492_c0_g1;TRINITY_DN59313_c2_g1;TRINITY_DN44572_c0_g1;TRINITY_DN44572_c0_g2;TRINITY_DN1069_c0_g1;TRINITY_DN9253_c0_g1;TRINITY_DN7940_c0_g1;TRINITY_DN4144_c0_g1;TRINITY_DN6709_c0_g1;TRINITY_DN33162_c0_g3;TRINITY_DN…
cellular_component	membrane-enclosed lumen	GO:0031974	organelle lumen	GO:0043233	intracellular organelle lumen	GO:0070013	381	0.0084599	TRINITY_DN35777_c0_g2;TRINITY_DN18837_c0_g1;TRINITY_DN62812_c0_g1;TRINITY_DN28995_c0_g1;TRINITY_DN22021_c0_g1;TRINITY_DN22069_c1_g3;TRINITY_DN22069_c1_g2;TRINITY_DN22069_c1_g1;TRINITY_DN22069_c1_g4;TRINITY_DN26500_c0_g1;TRINITY_DN72213_c0_g1;TRINITY_DN10442_c1_g1;TRINITY_DN29894_c0_g1;TRINITY_DN41389_c0_g2;TRINITY_DN41389_c0_g1;TRINITY_DN30677_c0_g1;TRINITY_DN13171_c0_g3;TRINITY_DN28865_c0_g1;TRI…
cellular_component	protein-containing complex	GO:0032991	ER membrane insertion complex	GO:0072379	TRC complex	GO:0072380	1	2.22e-05	TRINITY_DN5193_c0_g1
cellular_component	protein-containing complex	GO:0032991	ER membrane insertion complex	GO:0072379	BAT3 complex	GO:0071818	3	6.661e-05	TRINITY_DN8827_c1_g1;TRINITY_DN742_c0_g1;TRINITY_DN14675_c0_g1
cellular_component	protein-containing complex	GO:0032991	mRNA cleavage factor complex	GO:0005849	mRNA cleavage and polyadenylation specificity factor complex	GO:0005847	9	0.00019984	TRINITY_DN91219_c0_g1;TRINITY_DN5270_c0_g1;TRINITY_DN43423_c0_g1;TRINITY_DN2939_c0_g1;TRINITY_DN23002_c0_g2;TRINITY_DN10044_c0_g3;TRINITY_DN1908_c0_g1;TRINITY_DN32104_c0_g1;TRINITY_DN41351_c0_g1
cellular_component	protein-containing complex	GO:0032991	protein-DNA complex	GO:0032993	telomere cap complex	GO:0000782	3	6.661e-05	TRINITY_DN6876_c0_g2;TRINITY_DN27252_c0_g1;TRINITY_DN1982_c0_g1
cellular_component	protein-containing complex	GO:0032991	protein-DNA complex	GO:0032993	nucleosome	GO:0000786	220	0.00488498	TRINITY_DN40273_c0_g2;TRINITY_DN40273_c0_g1;TRINITY_DN20392_c0_g1;TRINITY_DN36230_c0_g3;TRINITY_DN41036_c0_g2;TRINITY_DN30573_c0_g2;TRINITY_DN30573_c0_g1;TRINITY_DN15225_c0_g1;TRINITY_DN10811_c1_g1;TRINITY_DN36356_c0_g1;TRINITY_DN30320_c0_g1;TRINITY_DN30320_c0_g2;TRINITY_DN53705_c0_g1;TRINITY_DN21707_c1_g1;TRINITY_DN38063_c0_g2;TRINITY_DN13072_c0_g1;TRINITY_DN13072_c0_g2;TRINITY_DN13072_c0_g3;TRI…
cellular_component	protein-containing complex	GO:0032991	protein-DNA complex	GO:0032993	pre-replicative complex	GO:0036387	4	8.882e-05	TRINITY_DN8006_c0_g1;TRINITY_DN18623_c0_g2;TRINITY_DN55180_c0_g1;TRINITY_DN47433_c0_g2
cellular_component	protein-containing complex	GO:0032991	protein-DNA complex	GO:0032993	transcriptional preinitiation complex	GO:0097550	7	0.00015543	TRINITY_DN3514_c0_g1;TRINITY_DN81571_c0_g1;TRINITY_DN44710_c0_g2;TRINITY_DN10772_c0_g2;TRINITY_DN9172_c0_g2;TRINITY_DN14879_c0_g1;TRINITY_DN73114_c0_g1
cellular_component	protein-containing complex	GO:0032991	protein-DNA complex	GO:0032993	DNA replication preinitiation complex	GO:0031261	5	0.00011102	TRINITY_DN18623_c0_g2;TRINITY_DN55180_c0_g1;TRINITY_DN9035_c0_g1;TRINITY_DN12297_c0_g1;TRINITY_DN12140_c0_g1
cellular_component	protein-containing complex	GO:0032991	gamma-tubulin complex	GO:0000930	gamma-tubulin large complex	GO:0000931	7	0.00015543	TRINITY_DN2815_c0_g1;TRINITY_DN10329_c0_g1;TRINITY_DN15744_c0_g1;TRINITY_DN2491_c0_g1;TRINITY_DN6568_c0_g1;TRINITY_DN66767_c0_g1;TRINITY_DN8002_c0_g1
cellular_component	protein-containing complex	GO:0032991	gamma-tubulin complex	GO:0000930	gamma-tubulin small complex	GO:0008275	2	4.441e-05	TRINITY_DN41629_c0_g2;TRINITY_DN12533_c0_g1
cellular_component	protein-containing complex	GO:0032991	Pex17p-Pex14p docking complex	GO:1990415	peroxisomal importomer complex	GO:1990429	3	6.661e-05	TRINITY_DN258_c1_g1;TRINITY_DN593_c0_g1;TRINITY_DN1157_c0_g1
cellular_component	protein-containing complex	GO:0032991	light-harvesting complex	GO:0030076	thylakoid light-harvesting complex	GO:0009503	8	0.00017764	TRINITY_DN26180_c0_g1;TRINITY_DN11008_c0_g2;TRINITY_DN93143_c0_g1;TRINITY_DN90910_c0_g1;TRINITY_DN63327_c0_g3;TRINITY_DN32229_c0_g1;TRINITY_DN9149_c0_g1;TRINITY_DN20417_c0_g5
cellular_component	protein-containing complex	GO:0032991	DNA packaging complex	GO:0044815	nucleosome	GO:0000786	220	0.00488498	TRINITY_DN40273_c0_g2;TRINITY_DN40273_c0_g1;TRINITY_DN20392_c0_g1;TRINITY_DN36230_c0_g3;TRINITY_DN41036_c0_g2;TRINITY_DN30573_c0_g2;TRINITY_DN30573_c0_g1;TRINITY_DN15225_c0_g1;TRINITY_DN10811_c1_g1;TRINITY_DN36356_c0_g1;TRINITY_DN30320_c0_g1;TRINITY_DN30320_c0_g2;TRINITY_DN53705_c0_g1;TRINITY_DN21707_c1_g1;TRINITY_DN38063_c0_g2;TRINITY_DN13072_c0_g1;TRINITY_DN13072_c0_g2;TRINITY_DN13072_c0_g3;TRI…
cellular_component	protein-containing complex	GO:0032991	DNA packaging complex	GO:0044815	condensin complex	GO:0000796	15	0.00033307	TRINITY_DN36731_c0_g1;TRINITY_DN36731_c0_g3;TRINITY_DN36731_c0_g2;TRINITY_DN36731_c0_g4;TRINITY_DN45967_c0_g2;TRINITY_DN24878_c0_g1;TRINITY_DN24878_c0_g2;TRINITY_DN24878_c0_g3;TRINITY_DN24878_c0_g4;TRINITY_DN52283_c0_g1;TRINITY_DN52283_c0_g2;TRINITY_DN32746_c0_g2;TRINITY_DN32746_c0_g1;TRINITY_DN33476_c1_g1;TRINITY_DN58548_c0_g1
cellular_component	protein-containing complex	GO:0032991	chaperone complex	GO:0101031	chaperonin-containing T-complex	GO:0005832	87	0.00193179	TRINITY_DN27951_c0_g2;TRINITY_DN56376_c0_g1;TRINITY_DN56376_c0_g2;TRINITY_DN23657_c0_g3;TRINITY_DN23657_c0_g1;TRINITY_DN50803_c0_g1;TRINITY_DN21678_c0_g1;TRINITY_DN68121_c0_g4;TRINITY_DN68121_c0_g3;TRINITY_DN68121_c0_g2;TRINITY_DN68121_c0_g1;TRINITY_DN36144_c0_g3;TRINITY_DN23657_c0_g4;TRINITY_DN23657_c0_g2;TRINITY_DN24833_c0_g5;TRINITY_DN24833_c0_g3;TRINITY_DN24833_c0_g2;TRINITY_DN20618_c0_g6;TRI…
cellular_component	protein-containing complex	GO:0032991	transcription elongation factor complex	GO:0008023	elongin complex	GO:0070449	3	6.661e-05	TRINITY_DN3337_c0_g1;TRINITY_DN3397_c0_g6;TRINITY_DN77924_c0_g1
cellular_component	protein-containing complex	GO:0032991	transcription elongation factor complex	GO:0008023	ELL-EAF complex	GO:0032783	1	2.22e-05	TRINITY_DN16961_c0_g3
cellular_component	protein-containing complex	GO:0032991	transcription elongation factor complex	GO:0008023	cyclin/CDK positive transcription elongation factor complex	GO:0008024	4	8.882e-05	TRINITY_DN8524_c0_g1;TRINITY_DN8524_c0_g3;TRINITY_DN996_c0_g1;TRINITY_DN8209_c0_g1
cellular_component	protein-containing complex	GO:0032991	transcription elongation factor complex	GO:0008023	Cdc73/Paf1 complex	GO:0016593	10	0.00022204	TRINITY_DN643_c0_g1;TRINITY_DN5035_c0_g2;TRINITY_DN3916_c0_g2;TRINITY_DN3916_c0_g1;TRINITY_DN1129_c0_g1;TRINITY_DN643_c1_g1;TRINITY_DN5934_c0_g1;TRINITY_DN3916_c1_g1;TRINITY_DN12333_c0_g1;TRINITY_DN8623_c0_g2
cellular_component	protein-containing complex	GO:0032991	transcription elongation factor complex	GO:0008023	DSIF complex	GO:0032044	4	8.882e-05	TRINITY_DN24178_c0_g1;TRINITY_DN5150_c0_g1;TRINITY_DN23023_c0_g1;TRINITY_DN4660_c0_g1
cellular_component	protein-containing complex	GO:0032991	transcription elongation factor complex	GO:0008023	FACT complex	GO:0035101	18	0.00039968	TRINITY_DN78433_c0_g1;TRINITY_DN56607_c0_g3;TRINITY_DN56607_c0_g2;TRINITY_DN18861_c0_g2;TRINITY_DN41848_c0_g1;TRINITY_DN61833_c0_g1;TRINITY_DN24583_c0_g1;TRINITY_DN14670_c0_g1;TRINITY_DN16488_c0_g2;TRINITY_DN14784_c0_g1;TRINITY_DN79255_c0_g1;TRINITY_DN21234_c0_g1;TRINITY_DN69893_c0_g1;TRINITY_DN19218_c0_g1;TRINITY_DN16488_c1_g1;TRINITY_DN43410_c0_g2;TRINITY_DN76358_c2_g1;TRINITY_DN83756_c0_g1
cellular_component	protein-containing complex	GO:0032991	DNA polymerase processivity factor complex	GO:0044796	PCNA complex	GO:0043626	5	0.00011102	TRINITY_DN55953_c0_g1;TRINITY_DN15240_c0_g1;TRINITY_DN70229_c0_g1;TRINITY_DN12676_c0_g1;TRINITY_DN62873_c0_g1
cellular_component	protein-containing complex	GO:0032991	ESCRT complex	GO:0036452	ESCRT III complex	GO:0000815	11	0.00024425	TRINITY_DN69385_c0_g1;TRINITY_DN41204_c0_g2;TRINITY_DN46173_c0_g1;TRINITY_DN41204_c0_g1;TRINITY_DN10908_c0_g1;TRINITY_DN41204_c1_g1;TRINITY_DN41204_c1_g2;TRINITY_DN3691_c0_g1;TRINITY_DN10757_c0_g4;TRINITY_DN40464_c0_g1;TRINITY_DN17007_c0_g1
cellular_component	protein-containing complex	GO:0032991	ESCRT complex	GO:0036452	ESCRT II complex	GO:0000814	6	0.00013323	TRINITY_DN83662_c0_g1;TRINITY_DN35846_c1_g1;TRINITY_DN36331_c0_g1;TRINITY_DN26232_c0_g1;TRINITY_DN35622_c0_g1;TRINITY_DN5614_c0_g2
cellular_component	protein-containing complex	GO:0032991	ESCRT complex	GO:0036452	ESCRT I complex	GO:0000813	7	0.00015543	TRINITY_DN5272_c0_g3;TRINITY_DN3876_c1_g1;TRINITY_DN13146_c0_g3;TRINITY_DN30808_c2_g1;TRINITY_DN21618_c0_g1;TRINITY_DN11530_c0_g1;TRINITY_DN6495_c0_g1
cellular_component	protein-containing complex	GO:0032991	cytochrome complex	GO:0070069	cytochrome b6f complex	GO:0009512	5	0.00011102	TRINITY_DN83242_c0_g1;TRINITY_DN89774_c0_g1;TRINITY_DN23727_c0_g1;TRINITY_DN93232_c0_g1;TRINITY_DN77811_c0_g1
cellular_component	protein-containing complex	GO:0032991	cytochrome complex	GO:0070069	respiratory chain complex IV	GO:0045277	13	0.00028866	TRINITY_DN91679_c0_g1;TRINITY_DN55286_c0_g1;TRINITY_DN60332_c0_g1;TRINITY_DN14619_c0_g1;TRINITY_DN35224_c0_g2;TRINITY_DN70526_c0_g1;TRINITY_DN70526_c0_g2;TRINITY_DN16692_c0_g2;TRINITY_DN16692_c0_g1;TRINITY_DN55033_c0_g2;TRINITY_DN78494_c0_g1;TRINITY_DN13986_c0_g1;TRINITY_DN35224_c0_g1
cellular_component	protein-containing complex	GO:0032991	cytochrome complex	GO:0070069	respiratory chain complex III	GO:0045275	31	0.00068834	TRINITY_DN92381_c0_g1;TRINITY_DN87157_c0_g1;TRINITY_DN65473_c0_g2;TRINITY_DN11780_c0_g1;TRINITY_DN4964_c0_g1;TRINITY_DN4964_c0_g2;TRINITY_DN86456_c0_g1;TRINITY_DN7701_c0_g1;TRINITY_DN80224_c0_g1;TRINITY_DN74543_c0_g2;TRINITY_DN15017_c0_g2;TRINITY_DN81167_c0_g1;TRINITY_DN7701_c1_g3;TRINITY_DN7701_c1_g1;TRINITY_DN80893_c0_g1;TRINITY_DN4718_c0_g2;TRINITY_DN25234_c0_g1;TRINITY_DN16830_c1_g3;TRINITY_D…
cellular_component	protein-containing complex	GO:0032991	kinetochore	GO:0000776	condensed chromosome kinetochore	GO:0000777	8	0.00017764	TRINITY_DN7105_c0_g1;TRINITY_DN1392_c0_g1;TRINITY_DN7727_c0_g1;TRINITY_DN10560_c0_g1;TRINITY_DN36328_c0_g2;TRINITY_DN36328_c0_g1;TRINITY_DN13820_c0_g2;TRINITY_DN23423_c0_g1
cellular_component	protein-containing complex	GO:0032991	MIS12/MIND type complex	GO:0000444	nuclear MIS12/MIND complex	GO:0000818	1	2.22e-05	TRINITY_DN13484_c0_g1
cellular_component	protein-containing complex	GO:0032991	transporter complex	GO:1990351	mitochondrial intermembrane space protein transporter complex	GO:0042719	5	0.00011102	TRINITY_DN80809_c0_g1;TRINITY_DN88074_c0_g1;TRINITY_DN44564_c0_g1;TRINITY_DN31193_c0_g1;TRINITY_DN43737_c0_g1
cellular_component	protein-containing complex	GO:0032991	transporter complex	GO:1990351	transmembrane transporter complex	GO:1902495	1	2.22e-05	TRINITY_DN3137_c0_g1
cellular_component	protein-containing complex	GO:0032991	transporter complex	GO:1990351	peroxisomal importomer complex	GO:1990429	3	6.661e-05	TRINITY_DN258_c1_g1;TRINITY_DN593_c0_g1;TRINITY_DN1157_c0_g1
cellular_component	protein-containing complex	GO:0032991	SMC loading complex	GO:0032116	Scc2-Scc4 cohesin loading complex	GO:0090694	1	2.22e-05	TRINITY_DN39277_c0_g1
cellular_component	protein-containing complex	GO:0032991	nucleocytoplasmic transport complex	GO:0031074	RNA nuclear export complex	GO:0042565	4	8.882e-05	TRINITY_DN10160_c0_g3;TRINITY_DN25084_c0_g2;TRINITY_DN25084_c0_g1;TRINITY_DN35922_c0_g1
cellular_component	protein-containing complex	GO:0032991	catalytic complex	GO:1902494	phenylalanine-tRNA ligase complex	GO:0009328	4	8.882e-05	TRINITY_DN81666_c0_g1;TRINITY_DN21225_c0_g1;TRINITY_DN85835_c0_g1;TRINITY_DN5093_c0_g1
cellular_component	protein-containing complex	GO:0032991	catalytic complex	GO:1902494	phosphopyruvate hydratase complex	GO:0000015	42	0.00093259	TRINITY_DN53530_c0_g1;TRINITY_DN10192_c0_g3;TRINITY_DN7885_c0_g1;TRINITY_DN7246_c1_g1;TRINITY_DN7246_c1_g2;TRINITY_DN13342_c1_g1;TRINITY_DN13342_c1_g2;TRINITY_DN69205_c0_g1;TRINITY_DN13342_c2_g1;TRINITY_DN15393_c0_g1;TRINITY_DN75334_c0_g1;TRINITY_DN44431_c0_g1;TRINITY_DN70556_c0_g1;TRINITY_DN86188_c0_g1;TRINITY_DN42500_c0_g1;TRINITY_DN42500_c0_g2;TRINITY_DN81069_c0_g1;TRINITY_DN77949_c0_g1;TRINIT…
cellular_component	protein-containing complex	GO:0032991	catalytic complex	GO:1902494	dynein complex	GO:0030286	16	0.00035527	TRINITY_DN72429_c0_g1;TRINITY_DN28775_c0_g1;TRINITY_DN21143_c0_g1;TRINITY_DN12895_c0_g2;TRINITY_DN24200_c0_g2;TRINITY_DN74524_c0_g1;TRINITY_DN926_c0_g1;TRINITY_DN12895_c1_g1;TRINITY_DN30156_c0_g4;TRINITY_DN30156_c0_g3;TRINITY_DN32674_c0_g1;TRINITY_DN14913_c0_g2;TRINITY_DN91675_c0_g1;TRINITY_DN78032_c0_g1;TRINITY_DN35544_c0_g1;TRINITY_DN51229_c0_g1
cellular_component	protein-containing complex	GO:0032991	catalytic complex	GO:1902494	catalytic step 2 spliceosome	GO:0071013	81	0.00179856	TRINITY_DN954_c0_g2;TRINITY_DN84032_c0_g1;TRINITY_DN35415_c0_g2;TRINITY_DN78417_c0_g1;TRINITY_DN1631_c0_g1;TRINITY_DN75820_c0_g1;TRINITY_DN91567_c0_g1;TRINITY_DN18370_c0_g1;TRINITY_DN1821_c0_g2;TRINITY_DN1821_c0_g1;TRINITY_DN44038_c0_g1;TRINITY_DN88826_c0_g1;TRINITY_DN88027_c0_g1;TRINITY_DN90091_c0_g1;TRINITY_DN16820_c0_g1;TRINITY_DN90302_c0_g1;TRINITY_DN26339_c0_g1;TRINITY_DN20759_c0_g1;TRINITY_…
cellular_component	protein-containing complex	GO:0032991	catalytic complex	GO:1902494	histone deacetylase complex	GO:0000118	12	0.00026645	TRINITY_DN89409_c0_g1;TRINITY_DN13631_c0_g2;TRINITY_DN3557_c0_g1;TRINITY_DN5620_c0_g1;TRINITY_DN5620_c0_g2;TRINITY_DN12438_c0_g1;TRINITY_DN4134_c0_g1;TRINITY_DN14055_c0_g1;TRINITY_DN86717_c0_g1;TRINITY_DN50106_c0_g2;TRINITY_DN8567_c0_g1;TRINITY_DN1254_c0_g1
cellular_component	protein-containing complex	GO:0032991	catalytic complex	GO:1902494	GPI-anchor transamidase complex	GO:0042765	6	0.00013323	TRINITY_DN9358_c0_g2;TRINITY_DN63672_c1_g1;TRINITY_DN6545_c0_g1;TRINITY_DN3657_c0_g1;TRINITY_DN1748_c0_g1;TRINITY_DN95623_c0_g1
cellular_component	protein-containing complex	GO:0032991	catalytic complex	GO:1902494	catalytic step 1 spliceosome	GO:0071012	10	0.00022204	TRINITY_DN954_c0_g2;TRINITY_DN35415_c0_g2;TRINITY_DN91567_c0_g1;TRINITY_DN40846_c0_g1;TRINITY_DN55922_c0_g1;TRINITY_DN4143_c1_g1;TRINITY_DN56203_c0_g1;TRINITY_DN83289_c0_g1;TRINITY_DN7026_c0_g1;TRINITY_DN24060_c0_g2
cellular_component	protein-containing complex	GO:0032991	catalytic complex	GO:1902494	ribonuclease MRP complex	GO:0000172	5	0.00011102	TRINITY_DN7669_c0_g1;TRINITY_DN15576_c0_g1;TRINITY_DN28800_c0_g1;TRINITY_DN6269_c0_g1;TRINITY_DN10423_c0_g1
cellular_component	protein-containing complex	GO:0032991	catalytic complex	GO:1902494	GTPase complex	GO:1905360	18	0.00039968	TRINITY_DN45874_c0_g1;TRINITY_DN45874_c0_g2;TRINITY_DN86892_c0_g1;TRINITY_DN23743_c0_g1;TRINITY_DN10591_c0_g1;TRINITY_DN57259_c0_g5;TRINITY_DN57259_c0_g4;TRINITY_DN69058_c0_g1;TRINITY_DN54680_c1_g1;TRINITY_DN31271_c0_g2;TRINITY_DN3075_c0_g1;TRINITY_DN24531_c0_g1;TRINITY_DN21566_c0_g1;TRINITY_DN54680_c0_g1;TRINITY_DN7545_c0_g1;TRINITY_DN25351_c0_g1;TRINITY_DN76103_c0_g1;TRINITY_DN67932_c0_g2
cellular_component	protein-containing complex	GO:0032991	catalytic complex	GO:1902494	SUMO activating enzyme complex	GO:0031510	3	6.661e-05	TRINITY_DN4513_c0_g2;TRINITY_DN37773_c0_g2;TRINITY_DN2729_c0_g1
cellular_component	protein-containing complex	GO:0032991	catalytic complex	GO:1902494	phosphatase complex	GO:1903293	53	0.00117684	TRINITY_DN7519_c0_g1;TRINITY_DN18898_c0_g2;TRINITY_DN32784_c0_g1;TRINITY_DN32784_c0_g6;TRINITY_DN17339_c0_g1;TRINITY_DN50483_c0_g1;TRINITY_DN18898_c0_g3;TRINITY_DN42992_c0_g1;TRINITY_DN15292_c0_g2;TRINITY_DN895_c0_g1;TRINITY_DN34019_c0_g2;TRINITY_DN50521_c2_g1;TRINITY_DN2585_c0_g1;TRINITY_DN7077_c1_g1;TRINITY_DN53286_c0_g1;TRINITY_DN45741_c0_g2;TRINITY_DN5158_c0_g1;TRINITY_DN7397_c0_g2;TRINITY_DN…
cellular_component	protein-containing complex	GO:0032991	catalytic complex	GO:1902494	acetyl-CoA carboxylase complex	GO:0009317	8	0.00017764	TRINITY_DN47211_c0_g1;TRINITY_DN21561_c2_g1;TRINITY_DN5118_c0_g4;TRINITY_DN1290_c0_g1;TRINITY_DN69853_c0_g1;TRINITY_DN19922_c0_g1;TRINITY_DN8714_c0_g1;TRINITY_DN59659_c0_g1
cellular_component	protein-containing complex	GO:0032991	catalytic complex	GO:1902494	methylcrotonoyl-CoA carboxylase complex	GO:1905202	1	2.22e-05	TRINITY_DN175_c0_g2
cellular_component	protein-containing complex	GO:0032991	catalytic complex	GO:1902494	oxidoreductase complex	GO:1990204	322	0.00714984	TRINITY_DN92381_c0_g1;TRINITY_DN54438_c0_g1;TRINITY_DN41851_c0_g1;TRINITY_DN49197_c0_g1;TRINITY_DN8662_c0_g1;TRINITY_DN3852_c0_g2;TRINITY_DN34055_c1_g1;TRINITY_DN87157_c0_g1;TRINITY_DN378_c0_g3;TRINITY_DN378_c0_g1;TRINITY_DN40831_c0_g1;TRINITY_DN65500_c0_g1;TRINITY_DN43203_c0_g1;TRINITY_DN95959_c0_g1;TRINITY_DN85159_c0_g1;TRINITY_DN20385_c0_g2;TRINITY_DN80398_c0_g1;TRINITY_DN65473_c0_g2;TRINITY_D…
cellular_component	protein-containing complex	GO:0032991	catalytic complex	GO:1902494	tRNA-specific adenosine-34 deaminase complex	GO:0052718	3	6.661e-05	TRINITY_DN5090_c0_g1;TRINITY_DN4679_c0_g1;TRINITY_DN10387_c0_g1
cellular_component	protein-containing complex	GO:0032991	catalytic complex	GO:1902494	endonuclease complex	GO:1905348	10	0.00022204	TRINITY_DN8275_c0_g1;TRINITY_DN7669_c0_g1;TRINITY_DN15576_c0_g1;TRINITY_DN5759_c0_g1;TRINITY_DN27444_c0_g1;TRINITY_DN9065_c0_g2;TRINITY_DN9065_c0_g3;TRINITY_DN28800_c0_g1;TRINITY_DN6269_c0_g1;TRINITY_DN10423_c0_g1
cellular_component	protein-containing complex	GO:0032991	catalytic complex	GO:1902494	transferase complex	GO:1990234	531	0.0117906	TRINITY_DN3640_c0_g1;TRINITY_DN39409_c0_g1;TRINITY_DN4090_c0_g1;TRINITY_DN1713_c0_g2;TRINITY_DN1713_c0_g1;TRINITY_DN45579_c0_g1;TRINITY_DN24003_c0_g5;TRINITY_DN24003_c0_g3;TRINITY_DN40543_c0_g1;TRINITY_DN11809_c1_g1;TRINITY_DN49197_c0_g1;TRINITY_DN34182_c0_g1;TRINITY_DN39212_c0_g2;TRINITY_DN36539_c0_g1;TRINITY_DN9253_c0_g1;TRINITY_DN9482_c0_g1;TRINITY_DN34509_c0_g1;TRINITY_DN2103_c0_g1;TRINITY_DN…
cellular_component	protein-containing complex	GO:0032991	catalytic complex	GO:1902494	peptidase complex	GO:1905368	208	0.00461853	TRINITY_DN28572_c0_g2;TRINITY_DN28572_c0_g1;TRINITY_DN8675_c0_g2;TRINITY_DN49589_c0_g2;TRINITY_DN89846_c0_g1;TRINITY_DN52402_c0_g3;TRINITY_DN85993_c0_g1;TRINITY_DN73965_c0_g1;TRINITY_DN84249_c0_g1;TRINITY_DN78445_c0_g1;TRINITY_DN44063_c0_g2;TRINITY_DN13407_c0_g1;TRINITY_DN24114_c0_g1;TRINITY_DN495_c0_g1;TRINITY_DN41931_c0_g3;TRINITY_DN41931_c0_g2;TRINITY_DN39969_c0_g1;TRINITY_DN31666_c0_g1;TRINIT…
cellular_component	protein-containing complex	GO:0032991	catalytic complex	GO:1902494	ATPase complex	GO:1904949	24	0.00053291	TRINITY_DN6253_c0_g1;TRINITY_DN13879_c0_g1;TRINITY_DN89409_c0_g1;TRINITY_DN9635_c0_g1;TRINITY_DN13631_c0_g2;TRINITY_DN608_c0_g4;TRINITY_DN20684_c0_g2;TRINITY_DN4781_c0_g1;TRINITY_DN135_c0_g1;TRINITY_DN1149_c2_g1;TRINITY_DN19570_c0_g1;TRINITY_DN12438_c0_g1;TRINITY_DN56036_c1_g3;TRINITY_DN3710_c0_g1;TRINITY_DN7228_c0_g1;TRINITY_DN50106_c0_g1;TRINITY_DN50106_c0_g2;TRINITY_DN8567_c0_g1;TRINITY_DN8125…
cellular_component	protein-containing complex	GO:0032991	catalytic complex	GO:1902494	magnesium chelatase complex	GO:0010007	2	4.441e-05	TRINITY_DN40942_c0_g1;TRINITY_DN40942_c0_g2
cellular_component	protein-containing complex	GO:0032991	catalytic complex	GO:1902494	glutaminase complex	GO:1903600	1	2.22e-05	TRINITY_DN8573_c0_g1
cellular_component	protein-containing complex	GO:0032991	catalytic complex	GO:1902494	NADH dehydrogenase complex	GO:0030964	113	0.0025091	TRINITY_DN8662_c0_g1;TRINITY_DN95959_c0_g1;TRINITY_DN20385_c0_g2;TRINITY_DN80398_c0_g1;TRINITY_DN25688_c0_g1;TRINITY_DN87403_c0_g1;TRINITY_DN21265_c1_g4;TRINITY_DN21265_c1_g2;TRINITY_DN18870_c0_g1;TRINITY_DN22238_c0_g3;TRINITY_DN86607_c0_g1;TRINITY_DN88548_c0_g1;TRINITY_DN13312_c0_g1;TRINITY_DN30197_c0_g3;TRINITY_DN88176_c0_g1;TRINITY_DN64783_c0_g2;TRINITY_DN27687_c0_g1;TRINITY_DN22153_c0_g1;TRIN…
cellular_component	protein-containing complex	GO:0032991	catalytic complex	GO:1902494	carbamoyl-phosphate synthase complex	GO:0005951	7	0.00015543	TRINITY_DN42738_c0_g1;TRINITY_DN90041_c0_g1;TRINITY_DN83261_c0_g1;TRINITY_DN30707_c0_g1;TRINITY_DN31517_c0_g1;TRINITY_DN28884_c0_g4;TRINITY_DN28884_c0_g3
cellular_component	protein-containing complex	GO:0032991	catalytic complex	GO:1902494	succinate-CoA ligase complex	GO:0042709	9	0.00019984	TRINITY_DN6741_c0_g1;TRINITY_DN37908_c0_g1;TRINITY_DN21581_c0_g2;TRINITY_DN14971_c0_g1;TRINITY_DN30377_c0_g1;TRINITY_DN33043_c0_g1;TRINITY_DN21581_c0_g1;TRINITY_DN44802_c0_g1;TRINITY_DN33043_c0_g4
cellular_component	protein-containing complex	GO:0032991	catalytic complex	GO:1902494	box H/ACA snoRNP complex	GO:0031429	30	0.00066613	TRINITY_DN31001_c0_g2;TRINITY_DN4329_c0_g1;TRINITY_DN36782_c0_g2;TRINITY_DN43898_c1_g1;TRINITY_DN84508_c0_g1;TRINITY_DN24701_c0_g1;TRINITY_DN12753_c1_g1;TRINITY_DN69209_c1_g1;TRINITY_DN2481_c0_g1;TRINITY_DN36782_c1_g1;TRINITY_DN36782_c1_g2;TRINITY_DN32590_c0_g1;TRINITY_DN20276_c0_g2;TRINITY_DN32590_c0_g3;TRINITY_DN34324_c0_g2;TRINITY_DN86624_c0_g1;TRINITY_DN57363_c0_g1;TRINITY_DN83255_c0_g1;TRINI…
cellular_component	protein-containing complex	GO:0032991	catalytic complex	GO:1902494	exoribonuclease complex	GO:1905354	27	0.00059952	TRINITY_DN7518_c0_g1;TRINITY_DN7883_c0_g1;TRINITY_DN7883_c0_g3;TRINITY_DN12852_c0_g1;TRINITY_DN12852_c0_g2;TRINITY_DN59736_c0_g1;TRINITY_DN3468_c0_g1;TRINITY_DN44992_c0_g1;TRINITY_DN1801_c0_g1;TRINITY_DN11565_c0_g2;TRINITY_DN6409_c0_g2;TRINITY_DN581_c0_g2;TRINITY_DN3697_c0_g1;TRINITY_DN5759_c0_g1;TRINITY_DN85604_c0_g1;TRINITY_DN8735_c0_g1;TRINITY_DN87636_c0_g1;TRINITY_DN1733_c1_g1;TRINITY_DN2071_…
cellular_component	protein-containing complex	GO:0032991	PcG protein complex	GO:0031519	ESC/E(Z) complex	GO:0035098	1	2.22e-05	TRINITY_DN6703_c0_g1
cellular_component	protein-containing complex	GO:0032991	eukaryotic translation initiation factor 3 complex	GO:0005852	eukaryotic translation initiation factor 3 complex, eIF3m	GO:0071541	19	0.00042188	TRINITY_DN49589_c0_g2;TRINITY_DN52402_c0_g3;TRINITY_DN40006_c0_g1;TRINITY_DN31259_c0_g2;TRINITY_DN33326_c0_g1;TRINITY_DN25284_c0_g2;TRINITY_DN65871_c0_g1;TRINITY_DN41057_c0_g1;TRINITY_DN1127_c0_g1;TRINITY_DN45138_c0_g1;TRINITY_DN39151_c0_g2;TRINITY_DN33639_c0_g2;TRINITY_DN33639_c0_g1;TRINITY_DN19226_c0_g1;TRINITY_DN75926_c0_g1;TRINITY_DN6738_c0_g1;TRINITY_DN65871_c2_g2;TRINITY_DN15085_c0_g1;TRINI…
cellular_component	protein-containing complex	GO:0032991	eukaryotic translation initiation factor 3 complex	GO:0005852	eukaryotic translation initiation factor 3 complex, eIF3e	GO:0071540	19	0.00042188	TRINITY_DN23000_c0_g1;TRINITY_DN23000_c0_g3;TRINITY_DN29180_c0_g1;TRINITY_DN65871_c0_g1;TRINITY_DN41057_c0_g1;TRINITY_DN74492_c0_g1;TRINITY_DN50703_c0_g2;TRINITY_DN57148_c0_g1;TRINITY_DN18111_c0_g1;TRINITY_DN88830_c0_g1;TRINITY_DN67378_c0_g1;TRINITY_DN70153_c0_g1;TRINITY_DN70153_c0_g3;TRINITY_DN50703_c0_g1;TRINITY_DN19226_c0_g1;TRINITY_DN85076_c0_g1;TRINITY_DN29180_c0_g2;TRINITY_DN12024_c0_g2;TRI…
cellular_component	protein-containing complex	GO:0032991	DNA recombinase mediator complex	GO:0033061	Rad51B-Rad51C-Rad51D-XRCC2 complex	GO:0033063	3	6.661e-05	TRINITY_DN10744_c0_g1;TRINITY_DN2684_c0_g1;TRINITY_DN11301_c0_g2
cellular_component	protein-containing complex	GO:0032991	tricarboxylic acid cycle enzyme complex	GO:0045239	mitochondrial tricarboxylic acid cycle enzyme complex	GO:0030062	4	8.882e-05	TRINITY_DN6128_c0_g1;TRINITY_DN49685_c0_g1;TRINITY_DN1622_c0_g1;TRINITY_DN1702_c2_g1
cellular_component	protein-containing complex	GO:0032991	tricarboxylic acid cycle enzyme complex	GO:0045239	dihydrolipoyl dehydrogenase complex	GO:0045240	30	0.00066613	TRINITY_DN49197_c0_g1;TRINITY_DN31074_c0_g2;TRINITY_DN31074_c0_g1;TRINITY_DN53050_c0_g1;TRINITY_DN999_c1_g1;TRINITY_DN46608_c0_g1;TRINITY_DN6128_c0_g1;TRINITY_DN40608_c1_g1;TRINITY_DN41243_c0_g1;TRINITY_DN45134_c0_g1;TRINITY_DN49685_c0_g1;TRINITY_DN67337_c1_g1;TRINITY_DN1622_c0_g1;TRINITY_DN38884_c0_g1;TRINITY_DN81890_c0_g1;TRINITY_DN49663_c0_g2;TRINITY_DN11223_c0_g1;TRINITY_DN256_c0_g1;TRINITY_D…
cellular_component	protein-containing complex	GO:0032991	tricarboxylic acid cycle enzyme complex	GO:0045239	succinate-CoA ligase complex	GO:0042709	9	0.00019984	TRINITY_DN6741_c0_g1;TRINITY_DN37908_c0_g1;TRINITY_DN21581_c0_g2;TRINITY_DN14971_c0_g1;TRINITY_DN30377_c0_g1;TRINITY_DN33043_c0_g1;TRINITY_DN21581_c0_g1;TRINITY_DN44802_c0_g1;TRINITY_DN33043_c0_g4
cellular_component	protein-containing complex	GO:0032991	Sm-like protein family complex	GO:0120114	pICln-Sm protein complex	GO:0034715	12	0.00026645	TRINITY_DN66518_c0_g1;TRINITY_DN84032_c0_g1;TRINITY_DN78417_c0_g1;TRINITY_DN88027_c0_g1;TRINITY_DN26339_c0_g1;TRINITY_DN57757_c0_g1;TRINITY_DN7492_c0_g2;TRINITY_DN6740_c0_g2;TRINITY_DN61675_c0_g1;TRINITY_DN83176_c0_g1;TRINITY_DN47117_c0_g1;TRINITY_DN15013_c0_g2
cellular_component	protein-containing complex	GO:0032991	Sm-like protein family complex	GO:0120114	SMN-Sm protein complex	GO:0034719	18	0.00039968	TRINITY_DN66518_c0_g1;TRINITY_DN84032_c0_g1;TRINITY_DN78417_c0_g1;TRINITY_DN44038_c0_g1;TRINITY_DN88027_c0_g1;TRINITY_DN16820_c0_g1;TRINITY_DN26339_c0_g1;TRINITY_DN57757_c0_g1;TRINITY_DN7492_c0_g2;TRINITY_DN19967_c0_g1;TRINITY_DN6740_c0_g2;TRINITY_DN1522_c1_g2;TRINITY_DN61675_c0_g1;TRINITY_DN65550_c0_g1;TRINITY_DN93581_c0_g1;TRINITY_DN83176_c0_g1;TRINITY_DN47117_c0_g1;TRINITY_DN1522_c1_g1
cellular_component	protein-containing complex	GO:0032991	Sm-like protein family complex	GO:0120114	Lsm1-7-Pat1 complex	GO:1990726	16	0.00035527	TRINITY_DN40043_c1_g1;TRINITY_DN91421_c0_g1;TRINITY_DN25792_c0_g1;TRINITY_DN76436_c0_g1;TRINITY_DN40043_c0_g1;TRINITY_DN27875_c0_g1;TRINITY_DN1202_c0_g2;TRINITY_DN68732_c0_g1;TRINITY_DN93951_c0_g1;TRINITY_DN57370_c0_g1;TRINITY_DN6022_c0_g1;TRINITY_DN52079_c0_g1;TRINITY_DN58205_c0_g1;TRINITY_DN19371_c0_g1;TRINITY_DN25750_c0_g1;TRINITY_DN2883_c0_g2
cellular_component	protein-containing complex	GO:0032991	Sm-like protein family complex	GO:0120114	small nuclear ribonucleoprotein complex	GO:0030532	161	0.00357492	TRINITY_DN32355_c0_g1;TRINITY_DN40043_c1_g1;TRINITY_DN1189_c0_g1;TRINITY_DN24977_c0_g1;TRINITY_DN1084_c0_g3;TRINITY_DN1286_c0_g1;TRINITY_DN66518_c0_g1;TRINITY_DN17246_c0_g1;TRINITY_DN8983_c1_g1;TRINITY_DN90513_c0_g1;TRINITY_DN84032_c0_g1;TRINITY_DN38919_c0_g1;TRINITY_DN4445_c0_g2;TRINITY_DN78417_c0_g1;TRINITY_DN75820_c0_g1;TRINITY_DN14494_c0_g1;TRINITY_DN26721_c0_g3;TRINITY_DN45165_c0_g1;TRINITY_…
cellular_component	protein-containing complex	GO:0032991	transcriptional repressor complex	GO:0017053	nuclear transcriptional repressor complex	GO:0090568	3	6.661e-05	TRINITY_DN8049_c0_g1;TRINITY_DN4041_c0_g1;TRINITY_DN33004_c0_g1
cellular_component	protein-containing complex	GO:0032991	endopeptidase Clp complex	GO:0009368	chloroplastic endopeptidase Clp complex	GO:0009840	2	4.441e-05	TRINITY_DN9360_c0_g1;TRINITY_DN6944_c0_g2
cellular_component	protein-containing complex	GO:0032991	membrane protein complex	GO:0098796	EGO complex	GO:0034448	1	2.22e-05	TRINITY_DN12874_c0_g1
cellular_component	protein-containing complex	GO:0032991	membrane protein complex	GO:0098796	glycosylphosphatidylinositol-N-acetylglucosaminyltransferase (GPI-GnT) complex	GO:0000506	6	0.00013323	TRINITY_DN27003_c0_g1;TRINITY_DN24848_c0_g1;TRINITY_DN24848_c0_g2;TRINITY_DN317_c2_g1;TRINITY_DN6601_c0_g1;TRINITY_DN3582_c0_g1
cellular_component	protein-containing complex	GO:0032991	membrane protein complex	GO:0098796	signal peptidase complex	GO:0005787	17	0.00037748	TRINITY_DN89846_c0_g1;TRINITY_DN84249_c0_g1;TRINITY_DN13407_c0_g1;TRINITY_DN85449_c0_g1;TRINITY_DN91062_c0_g1;TRINITY_DN29688_c0_g2;TRINITY_DN1951_c0_g1;TRINITY_DN23243_c1_g1;TRINITY_DN46236_c0_g1;TRINITY_DN24533_c2_g1;TRINITY_DN16789_c0_g2;TRINITY_DN24533_c0_g2;TRINITY_DN24533_c0_g3;TRINITY_DN87047_c0_g1;TRINITY_DN29688_c0_g1;TRINITY_DN24533_c0_g1;TRINITY_DN84906_c0_g1
cellular_component	protein-containing complex	GO:0032991	membrane protein complex	GO:0098796	signal recognition particle receptor complex	GO:0005785	1	2.22e-05	TRINITY_DN86_c0_g1
cellular_component	protein-containing complex	GO:0032991	membrane protein complex	GO:0098796	GPI-anchor transamidase complex	GO:0042765	6	0.00013323	TRINITY_DN9358_c0_g2;TRINITY_DN63672_c1_g1;TRINITY_DN6545_c0_g1;TRINITY_DN3657_c0_g1;TRINITY_DN1748_c0_g1;TRINITY_DN95623_c0_g1
cellular_component	protein-containing complex	GO:0032991	membrane protein complex	GO:0098796	HOPS complex	GO:0030897	4	8.882e-05	TRINITY_DN4796_c0_g1;TRINITY_DN8396_c1_g1;TRINITY_DN1574_c0_g1;TRINITY_DN21303_c0_g2
cellular_component	protein-containing complex	GO:0032991	membrane protein complex	GO:0098796	endoplasmic reticulum palmitoyltransferase complex	GO:0031211	1	2.22e-05	TRINITY_DN8506_c0_g1
cellular_component	protein-containing complex	GO:0032991	membrane protein complex	GO:0098796	ESCRT III complex	GO:0000815	11	0.00024425	TRINITY_DN69385_c0_g1;TRINITY_DN41204_c0_g2;TRINITY_DN46173_c0_g1;TRINITY_DN41204_c0_g1;TRINITY_DN10908_c0_g1;TRINITY_DN41204_c1_g1;TRINITY_DN41204_c1_g2;TRINITY_DN3691_c0_g1;TRINITY_DN10757_c0_g4;TRINITY_DN40464_c0_g1;TRINITY_DN17007_c0_g1
cellular_component	protein-containing complex	GO:0032991	membrane protein complex	GO:0098796	ESCRT II complex	GO:0000814	6	0.00013323	TRINITY_DN83662_c0_g1;TRINITY_DN35846_c1_g1;TRINITY_DN36331_c0_g1;TRINITY_DN26232_c0_g1;TRINITY_DN35622_c0_g1;TRINITY_DN5614_c0_g2
cellular_component	protein-containing complex	GO:0032991	membrane protein complex	GO:0098796	ESCRT I complex	GO:0000813	7	0.00015543	TRINITY_DN5272_c0_g3;TRINITY_DN3876_c1_g1;TRINITY_DN13146_c0_g3;TRINITY_DN30808_c2_g1;TRINITY_DN21618_c0_g1;TRINITY_DN11530_c0_g1;TRINITY_DN6495_c0_g1
cellular_component	protein-containing complex	GO:0032991	membrane protein complex	GO:0098796	phosphatidylinositol 3-kinase complex	GO:0005942	7	0.00015543	TRINITY_DN90933_c0_g1;TRINITY_DN29092_c0_g1;TRINITY_DN1941_c0_g1;TRINITY_DN13669_c0_g5;TRINITY_DN1672_c0_g3;TRINITY_DN53615_c0_g2;TRINITY_DN20560_c0_g1
cellular_component	protein-containing complex	GO:0032991	membrane protein complex	GO:0098796	oligosaccharyltransferase complex	GO:0008250	15	0.00033307	TRINITY_DN10578_c0_g2;TRINITY_DN522_c0_g1;TRINITY_DN8281_c0_g1;TRINITY_DN33067_c0_g1;TRINITY_DN78330_c0_g1;TRINITY_DN51773_c0_g1;TRINITY_DN5215_c0_g3;TRINITY_DN33335_c0_g1;TRINITY_DN23064_c1_g1;TRINITY_DN6952_c0_g2;TRINITY_DN15053_c0_g1;TRINITY_DN39288_c0_g2;TRINITY_DN5215_c1_g2;TRINITY_DN5215_c1_g1;TRINITY_DN88769_c0_g1
cellular_component	protein-containing complex	GO:0032991	membrane protein complex	GO:0098796	transmembrane transporter complex	GO:1902495	1	2.22e-05	TRINITY_DN3137_c0_g1
cellular_component	protein-containing complex	GO:0032991	membrane protein complex	GO:0098796	Sec62/Sec63 complex	GO:0031207	1	2.22e-05	TRINITY_DN8274_c0_g3
cellular_component	protein-containing complex	GO:0032991	membrane protein complex	GO:0098796	SNARE complex	GO:0031201	51	0.00113243	TRINITY_DN34108_c0_g2;TRINITY_DN518_c0_g1;TRINITY_DN4092_c0_g1;TRINITY_DN30394_c0_g1;TRINITY_DN18056_c0_g3;TRINITY_DN18056_c0_g1;TRINITY_DN18056_c0_g4;TRINITY_DN1135_c0_g1;TRINITY_DN1135_c0_g2;TRINITY_DN49433_c0_g1;TRINITY_DN16293_c0_g1;TRINITY_DN5351_c0_g1;TRINITY_DN1906_c0_g1;TRINITY_DN62857_c0_g1;TRINITY_DN7015_c0_g2;TRINITY_DN30243_c0_g1;TRINITY_DN8349_c0_g1;TRINITY_DN77688_c0_g1;TRINITY_DN73…
cellular_component	protein-containing complex	GO:0032991	membrane protein complex	GO:0098796	endoplasmic reticulum Sec complex	GO:0031205	2	4.441e-05	TRINITY_DN2510_c0_g1;TRINITY_DN8603_c0_g1
cellular_component	protein-containing complex	GO:0032991	membrane protein complex	GO:0098796	plasma membrane protein complex	GO:0098797	107	0.00237588	TRINITY_DN81532_c0_g1;TRINITY_DN1713_c0_g2;TRINITY_DN1713_c0_g1;TRINITY_DN36539_c0_g1;TRINITY_DN6237_c0_g2;TRINITY_DN6042_c0_g1;TRINITY_DN45874_c0_g1;TRINITY_DN45874_c0_g2;TRINITY_DN25688_c0_g1;TRINITY_DN9694_c0_g1;TRINITY_DN86892_c0_g1;TRINITY_DN78404_c0_g1;TRINITY_DN56557_c0_g2;TRINITY_DN6237_c0_g1;TRINITY_DN80499_c0_g1;TRINITY_DN93711_c0_g1;TRINITY_DN80927_c0_g1;TRINITY_DN26503_c0_g1;TRINITY_D…
cellular_component	protein-containing complex	GO:0032991	membrane protein complex	GO:0098796	outer mitochondrial membrane protein complex	GO:0098799	11	0.00024425	TRINITY_DN10983_c0_g1;TRINITY_DN10386_c0_g1;TRINITY_DN1012_c0_g1;TRINITY_DN11102_c0_g5;TRINITY_DN16919_c0_g1;TRINITY_DN37285_c0_g1;TRINITY_DN63560_c0_g1;TRINITY_DN14_c0_g3;TRINITY_DN14_c0_g2;TRINITY_DN8210_c0_g2;TRINITY_DN15685_c0_g2
cellular_component	protein-containing complex	GO:0032991	membrane protein complex	GO:0098796	photosystem II reaction center	GO:0009539	5	0.00011102	TRINITY_DN78875_c0_g1;TRINITY_DN7491_c0_g7;TRINITY_DN48992_c0_g2;TRINITY_DN24636_c1_g1;TRINITY_DN15847_c1_g2
cellular_component	protein-containing complex	GO:0032991	membrane protein complex	GO:0098796	photosystem I reaction center	GO:0009538	44	0.000977	TRINITY_DN74739_c0_g2;TRINITY_DN74739_c0_g1;TRINITY_DN43120_c0_g1;TRINITY_DN81068_c0_g1;TRINITY_DN62112_c0_g2;TRINITY_DN62112_c0_g1;TRINITY_DN34033_c0_g1;TRINITY_DN51524_c0_g1;TRINITY_DN60710_c0_g1;TRINITY_DN60710_c0_g2;TRINITY_DN87585_c0_g1;TRINITY_DN52231_c0_g1;TRINITY_DN93673_c0_g1;TRINITY_DN94820_c0_g1;TRINITY_DN86103_c0_g1;TRINITY_DN67040_c0_g1;TRINITY_DN17254_c0_g1;TRINITY_DN41340_c0_g7;TRI…
cellular_component	protein-containing complex	GO:0032991	membrane protein complex	GO:0098796	translocon complex	GO:0071256	12	0.00026645	TRINITY_DN42228_c0_g1;TRINITY_DN2510_c0_g1;TRINITY_DN53818_c1_g8;TRINITY_DN53818_c1_g2;TRINITY_DN53818_c1_g1;TRINITY_DN53818_c1_g9;TRINITY_DN8603_c0_g1;TRINITY_DN29385_c0_g1;TRINITY_DN29274_c0_g1;TRINITY_DN43835_c0_g4;TRINITY_DN75565_c0_g1;TRINITY_DN7810_c0_g1
cellular_component	protein-containing complex	GO:0032991	membrane protein complex	GO:0098796	proton-transporting ATP synthase, stator stalk	GO:0045265	1	2.22e-05	TRINITY_DN10027_c0_g1
cellular_component	protein-containing complex	GO:0032991	membrane protein complex	GO:0098796	photosystem II antenna complex	GO:0009783	4	8.882e-05	TRINITY_DN11008_c0_g2;TRINITY_DN90910_c0_g1;TRINITY_DN63327_c0_g3;TRINITY_DN73524_c1_g2
cellular_component	protein-containing complex	GO:0032991	membrane protein complex	GO:0098796	retromer complex	GO:0030904	5	0.00011102	TRINITY_DN17123_c0_g1;TRINITY_DN3094_c0_g1;TRINITY_DN6497_c0_g2;TRINITY_DN13524_c0_g1;TRINITY_DN6497_c0_g1
cellular_component	protein-containing complex	GO:0032991	membrane protein complex	GO:0098796	retromer, cargo-selective complex	GO:0030906	6	0.00013323	TRINITY_DN17123_c0_g1;TRINITY_DN3299_c0_g1;TRINITY_DN12635_c0_g1;TRINITY_DN3094_c0_g1;TRINITY_DN1394_c0_g1;TRINITY_DN83361_c0_g1
cellular_component	protein-containing complex	GO:0032991	membrane protein complex	GO:0098796	proton-transporting two-sector ATPase complex, catalytic domain	GO:0033178	252	0.00559552	TRINITY_DN6089_c0_g1;TRINITY_DN88029_c0_g1;TRINITY_DN21351_c0_g3;TRINITY_DN18016_c0_g2;TRINITY_DN38156_c0_g1;TRINITY_DN38156_c0_g2;TRINITY_DN38156_c0_g3;TRINITY_DN54412_c0_g1;TRINITY_DN781_c0_g2;TRINITY_DN781_c0_g1;TRINITY_DN49549_c0_g1;TRINITY_DN82936_c0_g1;TRINITY_DN82422_c0_g1;TRINITY_DN7887_c0_g5;TRINITY_DN64824_c0_g1;TRINITY_DN61045_c0_g1;TRINITY_DN5320_c0_g1;TRINITY_DN32432_c0_g1;TRINITY_DN…
cellular_component	protein-containing complex	GO:0032991	membrane protein complex	GO:0098796	ER membrane protein complex	GO:0072546	13	0.00028866	TRINITY_DN16378_c0_g1;TRINITY_DN10195_c0_g2;TRINITY_DN41130_c0_g1;TRINITY_DN27990_c0_g1;TRINITY_DN45646_c0_g1;TRINITY_DN10027_c0_g5;TRINITY_DN20532_c0_g2;TRINITY_DN6748_c0_g7;TRINITY_DN73726_c0_g1;TRINITY_DN26019_c1_g1;TRINITY_DN90027_c0_g1;TRINITY_DN4967_c5_g1;TRINITY_DN17610_c0_g1
cellular_component	protein-containing complex	GO:0032991	membrane protein complex	GO:0098796	Derlin-1 retrotranslocation complex	GO:0036513	10	0.00022204	TRINITY_DN1443_c0_g1;TRINITY_DN13755_c0_g2;TRINITY_DN9890_c0_g1;TRINITY_DN2282_c0_g1;TRINITY_DN1741_c0_g1;TRINITY_DN1754_c0_g2;TRINITY_DN11695_c0_g1;TRINITY_DN3139_c0_g1;TRINITY_DN18877_c0_g1;TRINITY_DN2159_c0_g1
cellular_component	protein-containing complex	GO:0032991	membrane protein complex	GO:0098796	VCP-NPL4-UFD1 AAA ATPase complex	GO:0034098	23	0.0005107	TRINITY_DN41095_c0_g5;TRINITY_DN58291_c1_g1;TRINITY_DN41155_c2_g1;TRINITY_DN58291_c1_g5;TRINITY_DN60979_c0_g1;TRINITY_DN41155_c1_g4;TRINITY_DN41155_c0_g2;TRINITY_DN58764_c0_g1;TRINITY_DN1641_c0_g1;TRINITY_DN32865_c1_g4;TRINITY_DN33539_c0_g1;TRINITY_DN85815_c0_g1;TRINITY_DN17165_c0_g1;TRINITY_DN55513_c0_g3;TRINITY_DN55513_c0_g5;TRINITY_DN42646_c0_g1;TRINITY_DN41155_c1_g2;TRINITY_DN48007_c0_g2;TRIN…
cellular_component	protein-containing complex	GO:0032991	membrane protein complex	GO:0098796	photosystem II oxygen evolving complex	GO:0009654	51	0.00113243	TRINITY_DN54438_c0_g1;TRINITY_DN378_c0_g3;TRINITY_DN378_c0_g1;TRINITY_DN40831_c0_g1;TRINITY_DN65500_c0_g1;TRINITY_DN30051_c0_g1;TRINITY_DN10482_c0_g1;TRINITY_DN76243_c0_g1;TRINITY_DN72378_c0_g2;TRINITY_DN89806_c0_g1;TRINITY_DN16544_c0_g1;TRINITY_DN16460_c0_g2;TRINITY_DN16460_c0_g1;TRINITY_DN16912_c0_g1;TRINITY_DN83207_c0_g1;TRINITY_DN7437_c0_g1;TRINITY_DN55564_c0_g2;TRINITY_DN83263_c0_g1;TRINITY_…
cellular_component	protein-containing complex	GO:0032991	membrane protein complex	GO:0098796	Tic complex	GO:0031897	3	6.661e-05	TRINITY_DN47492_c0_g1;TRINITY_DN78124_c0_g1;TRINITY_DN7640_c0_g1
cellular_component	protein-containing complex	GO:0032991	membrane protein complex	GO:0098796	Toc complex	GO:0010006	1	2.22e-05	TRINITY_DN18465_c0_g1
cellular_component	protein-containing complex	GO:0032991	membrane protein complex	GO:0098796	clathrin complex	GO:0071439	12	0.00026645	TRINITY_DN81532_c0_g1;TRINITY_DN78404_c0_g1;TRINITY_DN93711_c0_g1;TRINITY_DN62710_c0_g1;TRINITY_DN31114_c0_g1;TRINITY_DN185_c0_g1;TRINITY_DN65624_c0_g1;TRINITY_DN82752_c0_g1;TRINITY_DN86461_c0_g1;TRINITY_DN12135_c0_g1;TRINITY_DN82089_c0_g1;TRINITY_DN79389_c0_g1
cellular_component	protein-containing complex	GO:0032991	membrane protein complex	GO:0098796	UDP-N-acetylglucosamine transferase complex	GO:0043541	4	8.882e-05	TRINITY_DN6186_c1_g1;TRINITY_DN23034_c0_g2;TRINITY_DN34098_c0_g3;TRINITY_DN33129_c0_g1
cellular_component	protein-containing complex	GO:0032991	membrane protein complex	GO:0098796	NADH dehydrogenase complex	GO:0030964	113	0.0025091	TRINITY_DN8662_c0_g1;TRINITY_DN95959_c0_g1;TRINITY_DN20385_c0_g2;TRINITY_DN80398_c0_g1;TRINITY_DN25688_c0_g1;TRINITY_DN87403_c0_g1;TRINITY_DN21265_c1_g4;TRINITY_DN21265_c1_g2;TRINITY_DN18870_c0_g1;TRINITY_DN22238_c0_g3;TRINITY_DN86607_c0_g1;TRINITY_DN88548_c0_g1;TRINITY_DN13312_c0_g1;TRINITY_DN30197_c0_g3;TRINITY_DN88176_c0_g1;TRINITY_DN64783_c0_g2;TRINITY_DN27687_c0_g1;TRINITY_DN22153_c0_g1;TRIN…
cellular_component	protein-containing complex	GO:0032991	membrane protein complex	GO:0098796	chloroplast thylakoid membrane protein complex	GO:0098807	25	0.00055511	TRINITY_DN88029_c0_g1;TRINITY_DN26180_c0_g1;TRINITY_DN36922_c0_g2;TRINITY_DN36922_c0_g1;TRINITY_DN11008_c0_g2;TRINITY_DN93143_c0_g1;TRINITY_DN89806_c0_g1;TRINITY_DN90910_c0_g1;TRINITY_DN63327_c0_g3;TRINITY_DN14144_c0_g1;TRINITY_DN89174_c0_g1;TRINITY_DN32229_c0_g1;TRINITY_DN2022_c0_g2;TRINITY_DN82064_c0_g1;TRINITY_DN9922_c1_g1;TRINITY_DN9149_c0_g1;TRINITY_DN59626_c1_g1;TRINITY_DN87254_c0_g1;TRINIT…
cellular_component	protein-containing complex	GO:0032991	membrane protein complex	GO:0098796	respiratory chain complex	GO:0098803	191	0.00424105	TRINITY_DN92381_c0_g1;TRINITY_DN8662_c0_g1;TRINITY_DN3852_c0_g2;TRINITY_DN87157_c0_g1;TRINITY_DN91679_c0_g1;TRINITY_DN95959_c0_g1;TRINITY_DN20385_c0_g2;TRINITY_DN80398_c0_g1;TRINITY_DN65473_c0_g2;TRINITY_DN11780_c0_g1;TRINITY_DN55286_c0_g1;TRINITY_DN25688_c0_g1;TRINITY_DN87403_c0_g1;TRINITY_DN4964_c0_g1;TRINITY_DN4964_c0_g2;TRINITY_DN86456_c0_g1;TRINITY_DN21265_c1_g4;TRINITY_DN21265_c1_g2;TRINITY…
cellular_component	protein-containing complex	GO:0032991	membrane protein complex	GO:0098796	inner mitochondrial membrane protein complex	GO:0098800	315	0.0069944	TRINITY_DN88029_c0_g1;TRINITY_DN92381_c0_g1;TRINITY_DN21222_c0_g1;TRINITY_DN21222_c0_g3;TRINITY_DN8662_c0_g1;TRINITY_DN36180_c0_g1;TRINITY_DN3432_c0_g3;TRINITY_DN3852_c0_g2;TRINITY_DN87157_c0_g1;TRINITY_DN54412_c0_g1;TRINITY_DN30677_c0_g1;TRINITY_DN781_c0_g1;TRINITY_DN49549_c0_g1;TRINITY_DN91679_c0_g1;TRINITY_DN82936_c0_g1;TRINITY_DN14380_c0_g1;TRINITY_DN14380_c0_g2;TRINITY_DN61045_c0_g1;TRINITY_…
cellular_component	protein-containing complex	GO:0032991	membrane protein complex	GO:0098796	membrane coat	GO:0030117	105	0.00233147	TRINITY_DN2738_c0_g2;TRINITY_DN2738_c0_g1;TRINITY_DN81532_c0_g1;TRINITY_DN14931_c0_g3;TRINITY_DN14931_c0_g5;TRINITY_DN32555_c0_g1;TRINITY_DN4099_c0_g1;TRINITY_DN6237_c0_g2;TRINITY_DN50566_c0_g1;TRINITY_DN69264_c0_g2;TRINITY_DN10900_c0_g1;TRINITY_DN954_c0_g1;TRINITY_DN77104_c0_g1;TRINITY_DN77104_c0_g2;TRINITY_DN15093_c1_g1;TRINITY_DN18307_c1_g1;TRINITY_DN5113_c1_g1;TRINITY_DN89854_c0_g1;TRINITY_DN…
cellular_component	protein-containing complex	GO:0032991	membrane protein complex	GO:0098796	AP-type membrane coat adaptor complex	GO:0030119	24	0.00053291	TRINITY_DN14411_c0_g2;TRINITY_DN7473_c0_g2;TRINITY_DN2169_c0_g1;TRINITY_DN6930_c0_g2;TRINITY_DN1598_c0_g1;TRINITY_DN3437_c1_g1;TRINITY_DN7292_c0_g1;TRINITY_DN7292_c0_g2;TRINITY_DN3542_c0_g1;TRINITY_DN78707_c0_g1;TRINITY_DN57937_c0_g2;TRINITY_DN12460_c0_g1;TRINITY_DN7628_c0_g3;TRINITY_DN69809_c0_g2;TRINITY_DN87447_c0_g1;TRINITY_DN19508_c0_g1;TRINITY_DN1194_c0_g1;TRINITY_DN7628_c0_g1;TRINITY_DN354_…
cellular_component	protein-containing complex	GO:0032991	membrane protein complex	GO:0098796	photosystem	GO:0009521	165	0.00366374	TRINITY_DN26180_c0_g2;TRINITY_DN26180_c0_g3;TRINITY_DN26180_c0_g1;TRINITY_DN14637_c0_g1;TRINITY_DN21063_c0_g1;TRINITY_DN90009_c0_g1;TRINITY_DN22056_c1_g1;TRINITY_DN68680_c0_g1;TRINITY_DN8219_c1_g1;TRINITY_DN6839_c0_g1;TRINITY_DN58606_c0_g2;TRINITY_DN58606_c0_g1;TRINITY_DN78875_c0_g1;TRINITY_DN19596_c0_g3;TRINITY_DN1408_c0_g1;TRINITY_DN11008_c0_g1;TRINITY_DN11008_c0_g2;TRINITY_DN82346_c0_g1;TRINIT…
cellular_component	protein-containing complex	GO:0032991	membrane protein complex	GO:0098796	NAD(P)H dehydrogenase complex (plastoquinone)	GO:0010598	6	0.00013323	TRINITY_DN14768_c0_g1;TRINITY_DN9599_c0_g1;TRINITY_DN72456_c0_g2;TRINITY_DN20635_c0_g1;TRINITY_DN54947_c0_g1;TRINITY_DN11433_c0_g1
cellular_component	protein-containing complex	GO:0032991	membrane protein complex	GO:0098796	pore complex	GO:0046930	5	0.00011102	TRINITY_DN69410_c0_g1;TRINITY_DN23032_c0_g1;TRINITY_DN40952_c0_g1;TRINITY_DN55429_c0_g1;TRINITY_DN32538_c0_g2
cellular_component	protein-containing complex	GO:0032991	membrane protein complex	GO:0098796	proton-transporting two-sector ATPase complex	GO:0016469	34	0.00075495	TRINITY_DN5320_c0_g1;TRINITY_DN35040_c0_g1;TRINITY_DN31891_c0_g3;TRINITY_DN31891_c0_g2;TRINITY_DN39038_c0_g1;TRINITY_DN40962_c0_g1;TRINITY_DN76112_c0_g6;TRINITY_DN76112_c0_g4;TRINITY_DN76112_c0_g2;TRINITY_DN41564_c0_g1;TRINITY_DN328_c0_g1;TRINITY_DN328_c0_g2;TRINITY_DN58134_c0_g2;TRINITY_DN86731_c0_g1;TRINITY_DN1186_c0_g2;TRINITY_DN50082_c0_g1;TRINITY_DN31280_c0_g1;TRINITY_DN28135_c0_g1;TRINITY_D…
cellular_component	protein-containing complex	GO:0032991	membrane protein complex	GO:0098796	proton-transporting two-sector ATPase complex, proton-transporting domain	GO:0033177	111	0.00246469	TRINITY_DN3432_c0_g3;TRINITY_DN62174_c0_g1;TRINITY_DN27098_c0_g1;TRINITY_DN50723_c0_g1;TRINITY_DN58140_c1_g2;TRINITY_DN15439_c0_g1;TRINITY_DN15439_c0_g2;TRINITY_DN13104_c0_g3;TRINITY_DN13104_c0_g1;TRINITY_DN13104_c0_g6;TRINITY_DN62831_c0_g1;TRINITY_DN82109_c0_g1;TRINITY_DN55722_c0_g1;TRINITY_DN31891_c0_g3;TRINITY_DN31891_c0_g2;TRINITY_DN16426_c0_g1;TRINITY_DN39038_c0_g1;TRINITY_DN69231_c0_g1;TRIN…
cellular_component	protein-containing complex	GO:0032991	mitochondrial protein complex	GO:0098798	mitochondrial tricarboxylic acid cycle enzyme complex	GO:0030062	4	8.882e-05	TRINITY_DN6128_c0_g1;TRINITY_DN49685_c0_g1;TRINITY_DN1622_c0_g1;TRINITY_DN1702_c2_g1
cellular_component	protein-containing complex	GO:0032991	mitochondrial protein complex	GO:0098798	mitochondrial intermembrane space protein transporter complex	GO:0042719	5	0.00011102	TRINITY_DN80809_c0_g1;TRINITY_DN88074_c0_g1;TRINITY_DN44564_c0_g1;TRINITY_DN31193_c0_g1;TRINITY_DN43737_c0_g1
cellular_component	protein-containing complex	GO:0032991	mitochondrial protein complex	GO:0098798	mitochondrial DNA-directed RNA polymerase complex	GO:0034245	4	8.882e-05	TRINITY_DN7456_c0_g1;TRINITY_DN113_c0_g1;TRINITY_DN113_c0_g3;TRINITY_DN426_c1_g1
cellular_component	protein-containing complex	GO:0032991	mitochondrial protein complex	GO:0098798	mitochondrial processing peptidase complex	GO:0017087	28	0.00062172	TRINITY_DN91603_c0_g1;TRINITY_DN63534_c0_g1;TRINITY_DN63534_c0_g2;TRINITY_DN67119_c1_g1;TRINITY_DN45525_c0_g3;TRINITY_DN45525_c0_g1;TRINITY_DN45525_c0_g6;TRINITY_DN45525_c0_g4;TRINITY_DN45525_c0_g5;TRINITY_DN16830_c1_g2;TRINITY_DN72390_c0_g1;TRINITY_DN16830_c0_g2;TRINITY_DN16830_c1_g3;TRINITY_DN16830_c1_g1;TRINITY_DN28433_c0_g3;TRINITY_DN28433_c0_g2;TRINITY_DN28433_c0_g1;TRINITY_DN28347_c0_g1;TRI…
cellular_component	protein-containing complex	GO:0032991	mitochondrial protein complex	GO:0098798	outer mitochondrial membrane protein complex	GO:0098799	11	0.00024425	TRINITY_DN10983_c0_g1;TRINITY_DN10386_c0_g1;TRINITY_DN1012_c0_g1;TRINITY_DN11102_c0_g5;TRINITY_DN16919_c0_g1;TRINITY_DN37285_c0_g1;TRINITY_DN63560_c0_g1;TRINITY_DN14_c0_g3;TRINITY_DN14_c0_g2;TRINITY_DN8210_c0_g2;TRINITY_DN15685_c0_g2
cellular_component	protein-containing complex	GO:0032991	mitochondrial protein complex	GO:0098798	mitochondrial degradosome	GO:0045025	2	4.441e-05	TRINITY_DN7518_c0_g1;TRINITY_DN6409_c0_g2
cellular_component	protein-containing complex	GO:0032991	mitochondrial protein complex	GO:0098798	inner mitochondrial membrane protein complex	GO:0098800	315	0.0069944	TRINITY_DN88029_c0_g1;TRINITY_DN92381_c0_g1;TRINITY_DN21222_c0_g1;TRINITY_DN21222_c0_g3;TRINITY_DN8662_c0_g1;TRINITY_DN36180_c0_g1;TRINITY_DN3432_c0_g3;TRINITY_DN3852_c0_g2;TRINITY_DN87157_c0_g1;TRINITY_DN54412_c0_g1;TRINITY_DN30677_c0_g1;TRINITY_DN781_c0_g1;TRINITY_DN49549_c0_g1;TRINITY_DN91679_c0_g1;TRINITY_DN82936_c0_g1;TRINITY_DN14380_c0_g1;TRINITY_DN14380_c0_g2;TRINITY_DN61045_c0_g1;TRINITY_…
cellular_component	protein-containing complex	GO:0032991	mitochondrial protein complex	GO:0098798	mitochondrial ribosome	GO:0005761	3	6.661e-05	TRINITY_DN48742_c0_g1;TRINITY_DN4474_c0_g2;TRINITY_DN80423_c0_g1
cellular_component	protein-containing complex	GO:0032991	mitochondrial protein complex	GO:0098798	mitochondrial large ribosomal subunit	GO:0005762	25	0.00055511	TRINITY_DN12050_c0_g1;TRINITY_DN24063_c0_g1;TRINITY_DN5746_c0_g1;TRINITY_DN44509_c0_g1;TRINITY_DN4567_c0_g2;TRINITY_DN4567_c0_g3;TRINITY_DN28350_c0_g1;TRINITY_DN33369_c0_g1;TRINITY_DN12973_c0_g1;TRINITY_DN93614_c0_g1;TRINITY_DN48742_c0_g1;TRINITY_DN5117_c0_g2;TRINITY_DN46490_c0_g1;TRINITY_DN34185_c0_g1;TRINITY_DN4474_c0_g2;TRINITY_DN13547_c0_g1;TRINITY_DN17130_c0_g1;TRINITY_DN1404_c0_g3;TRINITY_D…
cellular_component	protein-containing complex	GO:0032991	mitochondrial protein complex	GO:0098798	mitochondrial small ribosomal subunit	GO:0005763	10	0.00022204	TRINITY_DN1592_c0_g1;TRINITY_DN2855_c0_g1;TRINITY_DN39449_c1_g1;TRINITY_DN7271_c0_g1;TRINITY_DN60605_c0_g1;TRINITY_DN25578_c0_g1;TRINITY_DN1913_c0_g2;TRINITY_DN84488_c0_g1;TRINITY_DN94531_c0_g1;TRINITY_DN21626_c0_g4
cellular_component	protein-containing complex	GO:0032991	vesicle tethering complex	GO:0099023	Golgi transport complex	GO:0017119	20	0.00044409	TRINITY_DN27542_c0_g1;TRINITY_DN15043_c0_g1;TRINITY_DN14373_c0_g3;TRINITY_DN15274_c0_g3;TRINITY_DN2277_c0_g1;TRINITY_DN1987_c0_g2;TRINITY_DN1987_c0_g1;TRINITY_DN14373_c0_g2;TRINITY_DN14373_c0_g1;TRINITY_DN14123_c0_g1;TRINITY_DN16671_c0_g1;TRINITY_DN18452_c0_g1;TRINITY_DN10738_c0_g1;TRINITY_DN7031_c0_g1;TRINITY_DN5830_c0_g1;TRINITY_DN28903_c0_g1;TRINITY_DN6226_c0_g1;TRINITY_DN5991_c0_g3;TRINITY_DN…
cellular_component	protein-containing complex	GO:0032991	vesicle tethering complex	GO:0099023	GARP complex	GO:0000938	5	0.00011102	TRINITY_DN14363_c0_g1;TRINITY_DN1876_c0_g1;TRINITY_DN6481_c0_g3;TRINITY_DN5384_c0_g2;TRINITY_DN88888_c0_g1
cellular_component	protein-containing complex	GO:0032991	vesicle tethering complex	GO:0099023	exocyst	GO:0000145	74	0.00164313	TRINITY_DN61871_c0_g2;TRINITY_DN61871_c0_g3;TRINITY_DN61871_c0_g1;TRINITY_DN15021_c0_g1;TRINITY_DN56555_c0_g1;TRINITY_DN31163_c0_g3;TRINITY_DN31163_c0_g2;TRINITY_DN80061_c0_g1;TRINITY_DN2659_c0_g3;TRINITY_DN56421_c0_g1;TRINITY_DN16150_c0_g1;TRINITY_DN27837_c0_g2;TRINITY_DN29686_c0_g2;TRINITY_DN29686_c0_g1;TRINITY_DN4845_c0_g2;TRINITY_DN2659_c0_g1;TRINITY_DN15524_c0_g1;TRINITY_DN12051_c2_g1;TRINIT…
cellular_component	protein-containing complex	GO:0032991	vesicle tethering complex	GO:0099023	HOPS complex	GO:0030897	4	8.882e-05	TRINITY_DN4796_c0_g1;TRINITY_DN8396_c1_g1;TRINITY_DN1574_c0_g1;TRINITY_DN21303_c0_g2
cellular_component	protein-containing complex	GO:0032991	vesicle tethering complex	GO:0099023	CORVET complex	GO:0033263	1	2.22e-05	TRINITY_DN1574_c0_g1
cellular_component	protein-containing complex	GO:0032991	vesicle tethering complex	GO:0099023	TRAPP complex	GO:0030008	12	0.00026645	TRINITY_DN9514_c0_g2;TRINITY_DN11846_c0_g1;TRINITY_DN23911_c0_g3;TRINITY_DN59791_c0_g1;TRINITY_DN42066_c0_g3;TRINITY_DN14318_c0_g7;TRINITY_DN14318_c0_g5;TRINITY_DN14318_c0_g1;TRINITY_DN3518_c0_g1;TRINITY_DN41722_c0_g1;TRINITY_DN10277_c0_g1;TRINITY_DN8785_c0_g1
cellular_component	protein-containing complex	GO:0032991	vesicle tethering complex	GO:0099023	Dsl1/NZR complex	GO:0070939	2	4.441e-05	TRINITY_DN7044_c1_g1;TRINITY_DN763_c0_g1
cellular_component	protein-containing complex	GO:0032991	transcription factor complex	GO:0005667	nuclear transcription factor complex	GO:0044798	96	0.00213163	TRINITY_DN17436_c0_g2;TRINITY_DN34182_c0_g1;TRINITY_DN63720_c0_g2;TRINITY_DN1702_c0_g1;TRINITY_DN1093_c0_g2;TRINITY_DN87515_c0_g1;TRINITY_DN38173_c0_g1;TRINITY_DN3367_c0_g1;TRINITY_DN29426_c0_g4;TRINITY_DN66206_c0_g1;TRINITY_DN2201_c0_g1;TRINITY_DN1307_c0_g1;TRINITY_DN1307_c0_g2;TRINITY_DN4588_c0_g1;TRINITY_DN1825_c0_g3;TRINITY_DN74777_c0_g3;TRINITY_DN19425_c1_g1;TRINITY_DN425_c0_g1;TRINITY_DN527…
cellular_component	protein-containing complex	GO:0032991	origin recognition complex	GO:0000808	nuclear origin of replication recognition complex	GO:0005664	6	0.00013323	TRINITY_DN18623_c0_g2;TRINITY_DN12714_c0_g1;TRINITY_DN17900_c0_g1;TRINITY_DN4848_c0_g2;TRINITY_DN9105_c0_g1;TRINITY_DN11614_c0_g1
cellular_component	protein-containing complex	GO:0032991	mRNA editing complex	GO:0045293	RNA N6-methyladenosine methyltransferase complex	GO:0036396	1	2.22e-05	TRINITY_DN4271_c0_g1
cellular_component	protein-containing complex	GO:0032991	microtubule associated complex	GO:0005875	dynein complex	GO:0030286	16	0.00035527	TRINITY_DN72429_c0_g1;TRINITY_DN28775_c0_g1;TRINITY_DN21143_c0_g1;TRINITY_DN12895_c0_g2;TRINITY_DN24200_c0_g2;TRINITY_DN74524_c0_g1;TRINITY_DN926_c0_g1;TRINITY_DN12895_c1_g1;TRINITY_DN30156_c0_g4;TRINITY_DN30156_c0_g3;TRINITY_DN32674_c0_g1;TRINITY_DN14913_c0_g2;TRINITY_DN91675_c0_g1;TRINITY_DN78032_c0_g1;TRINITY_DN35544_c0_g1;TRINITY_DN51229_c0_g1
cellular_component	protein-containing complex	GO:0032991	microtubule associated complex	GO:0005875	katanin complex	GO:0008352	3	6.661e-05	TRINITY_DN3978_c0_g1;TRINITY_DN3930_c0_g1;TRINITY_DN13801_c0_g3
cellular_component	protein-containing complex	GO:0032991	microtubule associated complex	GO:0005875	chromosome passenger complex	GO:0032133	1	2.22e-05	TRINITY_DN11655_c0_g1
cellular_component	protein-containing complex	GO:0032991	microtubule associated complex	GO:0005875	kinesin complex	GO:0005871	82	0.00182077	TRINITY_DN25793_c0_g1;TRINITY_DN3220_c0_g1;TRINITY_DN7769_c0_g1;TRINITY_DN5062_c0_g1;TRINITY_DN12633_c0_g1;TRINITY_DN12633_c0_g3;TRINITY_DN24191_c0_g2;TRINITY_DN24191_c0_g3;TRINITY_DN24191_c0_g1;TRINITY_DN24191_c0_g5;TRINITY_DN33245_c0_g1;TRINITY_DN12736_c1_g4;TRINITY_DN14807_c0_g1;TRINITY_DN43013_c0_g1;TRINITY_DN10215_c0_g3;TRINITY_DN10215_c0_g1;TRINITY_DN93069_c0_g1;TRINITY_DN832_c0_g2;TRINITY_…
cellular_component	protein-containing complex	GO:0032991	microtubule associated complex	GO:0005875	HAUS complex	GO:0070652	6	0.00013323	TRINITY_DN2333_c0_g1;TRINITY_DN1572_c0_g1;TRINITY_DN2333_c0_g2;TRINITY_DN4525_c0_g1;TRINITY_DN7774_c0_g1;TRINITY_DN3725_c0_g1
cellular_component	protein-containing complex	GO:0032991	DNA repair complex	GO:1990391	mismatch repair complex	GO:0032300	14	0.00031086	TRINITY_DN2453_c0_g1;TRINITY_DN6002_c0_g1;TRINITY_DN2079_c1_g1;TRINITY_DN13468_c0_g1;TRINITY_DN54902_c0_g4;TRINITY_DN89698_c0_g1;TRINITY_DN13906_c0_g2;TRINITY_DN13906_c0_g3;TRINITY_DN30885_c0_g1;TRINITY_DN6086_c0_g1;TRINITY_DN6345_c0_g1;TRINITY_DN2092_c0_g1;TRINITY_DN6381_c0_g2;TRINITY_DN10871_c0_g2
cellular_component	protein-containing complex	GO:0032991	DNA repair complex	GO:1990391	nucleotide-excision repair complex	GO:0000109	5	0.00011102	TRINITY_DN4858_c0_g2;TRINITY_DN42883_c0_g1;TRINITY_DN3235_c0_g1;TRINITY_DN10772_c0_g2;TRINITY_DN73114_c0_g1
cellular_component	protein-containing complex	GO:0032991	DNA repair complex	GO:1990391	Shu complex	GO:0097196	1	2.22e-05	TRINITY_DN2977_c0_g2
cellular_component	protein-containing complex	GO:0032991	guanyl-nucleotide exchange factor complex	GO:0032045	RIC1-RGP1 guanyl-nucleotide exchange factor complex	GO:0034066	2	4.441e-05	TRINITY_DN1029_c0_g1;TRINITY_DN3966_c0_g3
cellular_component	protein-containing complex	GO:0032991	THO complex	GO:0000347	THO complex part of transcription export complex	GO:0000445	5	0.00011102	TRINITY_DN5372_c0_g1;TRINITY_DN43288_c0_g1;TRINITY_DN1092_c0_g1;TRINITY_DN337_c0_g2;TRINITY_DN43288_c0_g2
cellular_component	protein-containing complex	GO:0032991	ribonucleoprotein complex	GO:1990904	small nucleolar ribonucleoprotein complex	GO:0005732	85	0.00188738	TRINITY_DN31001_c0_g2;TRINITY_DN83295_c0_g1;TRINITY_DN26941_c0_g2;TRINITY_DN4329_c0_g1;TRINITY_DN90513_c0_g1;TRINITY_DN26075_c0_g1;TRINITY_DN36782_c0_g2;TRINITY_DN39156_c0_g4;TRINITY_DN7669_c0_g1;TRINITY_DN19211_c0_g5;TRINITY_DN19211_c0_g4;TRINITY_DN19211_c0_g2;TRINITY_DN43898_c1_g1;TRINITY_DN84508_c0_g1;TRINITY_DN24701_c0_g1;TRINITY_DN12753_c1_g1;TRINITY_DN23110_c0_g2;TRINITY_DN23110_c0_g4;TRINI…
cellular_component	protein-containing complex	GO:0032991	ribonucleoprotein complex	GO:1990904	multi-eIF complex	GO:0043614	9	0.00019984	TRINITY_DN53811_c0_g1;TRINITY_DN39849_c0_g1;TRINITY_DN91206_c0_g1;TRINITY_DN17861_c0_g2;TRINITY_DN65871_c0_g1;TRINITY_DN41057_c0_g1;TRINITY_DN34725_c0_g2;TRINITY_DN19226_c0_g1;TRINITY_DN65871_c2_g2
cellular_component	protein-containing complex	GO:0032991	ribonucleoprotein complex	GO:1990904	polysome	GO:0005844	5	0.00011102	TRINITY_DN8952_c1_g4;TRINITY_DN18011_c0_g1;TRINITY_DN17293_c0_g1;TRINITY_DN4611_c0_g2;TRINITY_DN4695_c0_g3
cellular_component	protein-containing complex	GO:0032991	ribonucleoprotein complex	GO:1990904	ribosome	GO:0005840	3980	0.0883738	TRINITY_DN72513_c0_g2;TRINITY_DN22790_c0_g2;TRINITY_DN16273_c0_g2;TRINITY_DN16273_c0_g3;TRINITY_DN15249_c0_g1;TRINITY_DN65806_c0_g1;TRINITY_DN87411_c0_g1;TRINITY_DN83558_c0_g1;TRINITY_DN90986_c0_g1;TRINITY_DN48789_c0_g1;TRINITY_DN38973_c0_g1;TRINITY_DN22133_c0_g1;TRINITY_DN56452_c0_g5;TRINITY_DN56452_c0_g6;TRINITY_DN56452_c0_g1;TRINITY_DN56452_c0_g3;TRINITY_DN56452_c0_g2;TRINITY_DN38798_c0_g1;TRI…
1;TRINITY_DN50996_c1_g1;TRINITY_DN10694_c0_g1;TRINITY_DN28678_c0_g1;TRINITY_DN16537_c0_g3;TRINITY_DN1560_c0_g1;TRINITY_DN44658_c0_g1;TRINITY_DN64172_c0_g1;TRINITY_DN9758_c0_g4;TRINITY_DN74206_c0_g3;TRINITY_DN9758_c0_g1;TRINITY_DN9758_c0_g3;TRINITY_DN9758_c0_g2;TRINITY_DN4894_c1_g1;TRINITY_DN19434_c0_g1;TRINITY_DN19434_c0_g2;TRINITY_DN19434_c0_g3;TRINITY_DN91852_c0_g1;TRINITY_DN3795_c0_g1;TRINITY_…
RINITY_DN77347_c0_g1;TRINITY_DN46337_c0_g1;TRINITY_DN46337_c0_g2;TRINITY_DN46337_c0_g3;TRINITY_DN89516_c0_g1;TRINITY_DN64979_c0_g1;TRINITY_DN86501_c0_g1;TRINITY_DN82027_c0_g1;TRINITY_DN75468_c0_g1;TRINITY_DN34063_c1_g1;TRINITY_DN92362_c0_g1;TRINITY_DN96022_c0_g1;TRINITY_DN63791_c0_g1;TRINITY_DN50193_c0_g3;TRINITY_DN50193_c0_g2;TRINITY_DN50193_c0_g1;TRINITY_DN13194_c0_g1;TRINITY_DN6014_c0_g2;TRINI…
cellular_component	protein-containing complex	GO:0032991	ribonucleoprotein complex	GO:1990904	translation preinitiation complex	GO:0070993	199	0.00441869	TRINITY_DN17111_c0_g2;TRINITY_DN49589_c0_g2;TRINITY_DN4450_c0_g1;TRINITY_DN17111_c0_g1;TRINITY_DN49075_c0_g5;TRINITY_DN49075_c0_g6;TRINITY_DN52402_c0_g3;TRINITY_DN828_c0_g1;TRINITY_DN53811_c0_g1;TRINITY_DN21657_c0_g1;TRINITY_DN6290_c0_g1;TRINITY_DN41072_c0_g2;TRINITY_DN51403_c0_g1;TRINITY_DN69390_c0_g1;TRINITY_DN30050_c0_g2;TRINITY_DN44063_c0_g2;TRINITY_DN44063_c0_g1;TRINITY_DN43581_c0_g1;TRINITY…
cellular_component	protein-containing complex	GO:0032991	ribonucleoprotein complex	GO:1990904	RNAi effector complex	GO:0031332	10	0.00022204	TRINITY_DN35889_c0_g2;TRINITY_DN27067_c0_g1;TRINITY_DN27067_c0_g2;TRINITY_DN8918_c0_g1;TRINITY_DN8918_c0_g3;TRINITY_DN9414_c2_g2;TRINITY_DN4258_c0_g1;TRINITY_DN5943_c0_g1;TRINITY_DN15571_c0_g1;TRINITY_DN47498_c0_g1
cellular_component	protein-containing complex	GO:0032991	ribonucleoprotein complex	GO:1990904	spliceosomal complex	GO:0005681	174	0.00386358	TRINITY_DN40043_c1_g1;TRINITY_DN6938_c0_g2;TRINITY_DN43465_c0_g1;TRINITY_DN24977_c0_g1;TRINITY_DN3232_c0_g2;TRINITY_DN1084_c0_g3;TRINITY_DN954_c0_g2;TRINITY_DN66518_c0_g1;TRINITY_DN17246_c0_g1;TRINITY_DN7986_c0_g1;TRINITY_DN90513_c0_g1;TRINITY_DN84032_c0_g1;TRINITY_DN38919_c0_g1;TRINITY_DN35415_c0_g2;TRINITY_DN78417_c0_g1;TRINITY_DN85728_c0_g1;TRINITY_DN1631_c0_g1;TRINITY_DN75820_c0_g1;TRINITY_DN…
cellular_component	protein-containing complex	GO:0032991	ribonucleoprotein complex	GO:1990904	signal recognition particle	GO:0048500	9	0.00019984	TRINITY_DN47446_c1_g1;TRINITY_DN4158_c0_g1;TRINITY_DN65818_c0_g1;TRINITY_DN1538_c0_g1;TRINITY_DN6760_c0_g1;TRINITY_DN6276_c0_g1;TRINITY_DN35999_c0_g3;TRINITY_DN1376_c0_g1;TRINITY_DN83958_c0_g1
cellular_component	protein-containing complex	GO:0032991	ribonucleoprotein complex	GO:1990904	ribonuclease P complex	GO:0030677	5	0.00011102	TRINITY_DN7669_c0_g1;TRINITY_DN15576_c0_g1;TRINITY_DN28800_c0_g1;TRINITY_DN6269_c0_g1;TRINITY_DN10423_c0_g1
cellular_component	protein-containing complex	GO:0032991	ribonucleoprotein complex	GO:1990904	pre-snoRNP complex	GO:0070761	3	6.661e-05	TRINITY_DN6955_c0_g1;TRINITY_DN30735_c0_g2;TRINITY_DN6303_c0_g3
cellular_component	protein-containing complex	GO:0032991	ribonucleoprotein complex	GO:1990904	small nuclear ribonucleoprotein complex	GO:0030532	161	0.00357492	TRINITY_DN32355_c0_g1;TRINITY_DN40043_c1_g1;TRINITY_DN1189_c0_g1;TRINITY_DN24977_c0_g1;TRINITY_DN1084_c0_g3;TRINITY_DN1286_c0_g1;TRINITY_DN66518_c0_g1;TRINITY_DN17246_c0_g1;TRINITY_DN8983_c1_g1;TRINITY_DN90513_c0_g1;TRINITY_DN84032_c0_g1;TRINITY_DN38919_c0_g1;TRINITY_DN4445_c0_g2;TRINITY_DN78417_c0_g1;TRINITY_DN75820_c0_g1;TRINITY_DN14494_c0_g1;TRINITY_DN26721_c0_g3;TRINITY_DN45165_c0_g1;TRINITY_…
cellular_component	protein-containing complex	GO:0032991	ribonucleoprotein complex	GO:1990904	telomerase holoenzyme complex	GO:0005697	1	2.22e-05	TRINITY_DN4925_c0_g1
cellular_component	protein-containing complex	GO:0032991	ribonucleoprotein complex	GO:1990904	ribonucleoprotein granule	GO:0035770	57	0.00126565	TRINITY_DN8492_c0_g1;TRINITY_DN60996_c0_g1;TRINITY_DN90513_c0_g1;TRINITY_DN995_c0_g1;TRINITY_DN1944_c0_g1;TRINITY_DN44038_c0_g1;TRINITY_DN16820_c0_g1;TRINITY_DN91421_c0_g1;TRINITY_DN24949_c0_g3;TRINITY_DN78364_c0_g1;TRINITY_DN2073_c0_g1;TRINITY_DN68732_c0_g1;TRINITY_DN93951_c0_g1;TRINITY_DN3543_c0_g1;TRINITY_DN298_c3_g1;TRINITY_DN4907_c0_g1;TRINITY_DN57370_c0_g1;TRINITY_DN19967_c0_g1;TRINITY_DN54…
cellular_component	protein-containing complex	GO:0032991	ribonucleoprotein complex	GO:1990904	preribosome	GO:0030684	164	0.00364153	TRINITY_DN51173_c0_g1;TRINITY_DN12810_c0_g1;TRINITY_DN8304_c0_g1;TRINITY_DN32345_c0_g1;TRINITY_DN12377_c0_g1;TRINITY_DN12377_c0_g3;TRINITY_DN12377_c0_g2;TRINITY_DN87847_c0_g1;TRINITY_DN83295_c0_g1;TRINITY_DN26941_c0_g2;TRINITY_DN1560_c0_g2;TRINITY_DN44208_c0_g1;TRINITY_DN11071_c0_g2;TRINITY_DN6984_c0_g1;TRINITY_DN26075_c0_g1;TRINITY_DN24335_c0_g1;TRINITY_DN1845_c0_g1;TRINITY_DN25087_c0_g2;TRINITY…
cellular_component	protein-containing complex	GO:0032991	ribonucleoprotein complex	GO:1990904	ribosomal subunit	GO:0044391	2497	0.0554445	TRINITY_DN22790_c0_g2;TRINITY_DN15249_c0_g1;TRINITY_DN87411_c0_g1;TRINITY_DN83558_c0_g1;TRINITY_DN48789_c0_g1;TRINITY_DN38973_c0_g1;TRINITY_DN38798_c0_g2;TRINITY_DN67983_c0_g1;TRINITY_DN81086_c0_g1;TRINITY_DN71265_c0_g1;TRINITY_DN56784_c0_g1;TRINITY_DN32355_c0_g1;TRINITY_DN12016_c0_g1;TRINITY_DN12016_c0_g2;TRINITY_DN28201_c0_g2;TRINITY_DN28201_c0_g1;TRINITY_DN28201_c0_g4;TRINITY_DN28201_c0_g5;TRI…
2;TRINITY_DN61270_c1_g1;TRINITY_DN53788_c1_g1;TRINITY_DN23099_c0_g1;TRINITY_DN15674_c0_g1;TRINITY_DN81396_c0_g1;TRINITY_DN12810_c1_g1;TRINITY_DN82025_c0_g1;TRINITY_DN4996_c0_g1;TRINITY_DN20494_c0_g1;TRINITY_DN28313_c0_g4;TRINITY_DN12035_c2_g1;TRINITY_DN40620_c1_g1;TRINITY_DN21147_c0_g1;TRINITY_DN68510_c2_g1;TRINITY_DN54207_c0_g3;TRINITY_DN36888_c0_g1;TRINITY_DN57923_c2_g1;TRINITY_DN68424_c0_g1;TR…
cellular_component	protein-containing complex	GO:0032991	RNA cap binding complex	GO:0034518	mRNA cap binding complex	GO:0005845	2	4.441e-05	TRINITY_DN9421_c1_g1;TRINITY_DN8241_c0_g3
cellular_component	protein-containing complex	GO:0032991	RNA cap binding complex	GO:0034518	nuclear cap binding complex	GO:0005846	6	0.00013323	TRINITY_DN78976_c0_g1;TRINITY_DN2497_c2_g1;TRINITY_DN50454_c0_g1;TRINITY_DN89008_c0_g1;TRINITY_DN8241_c0_g3;TRINITY_DN38378_c0_g1
cellular_component	protein-containing complex	GO:0032991	Noc complex	GO:0030689	Noc1p-Noc2p complex	GO:0030690	1	2.22e-05	TRINITY_DN47246_c0_g1
cellular_component	protein-containing complex	GO:0032991	Noc complex	GO:0030689	Noc2p-Noc3p complex	GO:0030691	1	2.22e-05	TRINITY_DN47246_c0_g1
cellular_component	protein-containing complex	GO:0032991	Noc complex	GO:0030689	Noc4p-Nop14p complex	GO:0030692	2	4.441e-05	TRINITY_DN8304_c0_g1;TRINITY_DN5748_c0_g1
cellular_component	protein-containing complex	GO:0032991	BLOC complex	GO:0031082	BLOC-1 complex	GO:0031083	5	0.00011102	TRINITY_DN68693_c0_g2;TRINITY_DN64014_c0_g1;TRINITY_DN15570_c0_g2;TRINITY_DN4813_c0_g1;TRINITY_DN60551_c0_g2
cellular_component	membrane part	GO:0044425	mitochondrial membrane part	GO:0044455	extrinsic component of mitochondrial inner membrane	GO:0031314	18	0.00039968	TRINITY_DN28995_c0_g1;TRINITY_DN3843_c0_g1;TRINITY_DN20978_c1_g1;TRINITY_DN7423_c0_g1;TRINITY_DN19976_c0_g1;TRINITY_DN58526_c0_g2;TRINITY_DN20978_c0_g1;TRINITY_DN20978_c0_g2;TRINITY_DN5080_c0_g1;TRINITY_DN89235_c0_g1;TRINITY_DN27966_c0_g2;TRINITY_DN84675_c0_g1;TRINITY_DN92411_c0_g1;TRINITY_DN5080_c0_g2;TRINITY_DN33933_c0_g2;TRINITY_DN33933_c0_g4;TRINITY_DN94804_c0_g1;TRINITY_DN67065_c0_g1
cellular_component	membrane part	GO:0044425	mitochondrial membrane part	GO:0044455	outer mitochondrial membrane protein complex	GO:0098799	11	0.00024425	TRINITY_DN10983_c0_g1;TRINITY_DN10386_c0_g1;TRINITY_DN1012_c0_g1;TRINITY_DN11102_c0_g5;TRINITY_DN16919_c0_g1;TRINITY_DN37285_c0_g1;TRINITY_DN63560_c0_g1;TRINITY_DN14_c0_g3;TRINITY_DN14_c0_g2;TRINITY_DN8210_c0_g2;TRINITY_DN15685_c0_g2
cellular_component	membrane part	GO:0044425	mitochondrial membrane part	GO:0044455	intrinsic component of mitochondrial membrane	GO:0098573	50	0.00111022	TRINITY_DN36781_c0_g2;TRINITY_DN4029_c0_g1;TRINITY_DN21160_c0_g2;TRINITY_DN10160_c0_g1;TRINITY_DN1262_c0_g1;TRINITY_DN31168_c1_g1;TRINITY_DN449_c0_g1;TRINITY_DN26931_c0_g1;TRINITY_DN78056_c0_g1;TRINITY_DN71566_c1_g1;TRINITY_DN58804_c0_g1;TRINITY_DN32413_c0_g3;TRINITY_DN35956_c0_g1;TRINITY_DN51660_c0_g1;TRINITY_DN2541_c0_g1;TRINITY_DN63621_c0_g1;TRINITY_DN19406_c0_g1;TRINITY_DN6499_c0_g1;TRINITY_D…
cellular_component	membrane part	GO:0044425	mitochondrial membrane part	GO:0044455	mitochondrial respirasome	GO:0005746	1	2.22e-05	TRINITY_DN2588_c0_g1
cellular_component	membrane part	GO:0044425	mitochondrial membrane part	GO:0044455	inner mitochondrial membrane protein complex	GO:0098800	315	0.0069944	TRINITY_DN88029_c0_g1;TRINITY_DN92381_c0_g1;TRINITY_DN21222_c0_g1;TRINITY_DN21222_c0_g3;TRINITY_DN8662_c0_g1;TRINITY_DN36180_c0_g1;TRINITY_DN3432_c0_g3;TRINITY_DN3852_c0_g2;TRINITY_DN87157_c0_g1;TRINITY_DN54412_c0_g1;TRINITY_DN30677_c0_g1;TRINITY_DN781_c0_g1;TRINITY_DN49549_c0_g1;TRINITY_DN91679_c0_g1;TRINITY_DN82936_c0_g1;TRINITY_DN14380_c0_g1;TRINITY_DN14380_c0_g2;TRINITY_DN61045_c0_g1;TRINITY_…
cellular_component	membrane part	GO:0044425	plasma membrane part	GO:0044459	extrinsic component of plasma membrane	GO:0019897	2	4.441e-05	TRINITY_DN10103_c0_g1;TRINITY_DN67211_c0_g1
cellular_component	membrane part	GO:0044425	plasma membrane part	GO:0044459	intrinsic component of plasma membrane	GO:0031226	268	0.00595079	TRINITY_DN4621_c0_g1;TRINITY_DN1640_c0_g3;TRINITY_DN371_c0_g1;TRINITY_DN7089_c0_g4;TRINITY_DN7089_c0_g2;TRINITY_DN7089_c0_g1;TRINITY_DN12192_c0_g1;TRINITY_DN36745_c0_g1;TRINITY_DN36745_c0_g2;TRINITY_DN36745_c0_g3;TRINITY_DN20971_c0_g1;TRINITY_DN11377_c0_g1;TRINITY_DN13051_c0_g1;TRINITY_DN1795_c0_g1;TRINITY_DN5377_c1_g1;TRINITY_DN41293_c0_g1;TRINITY_DN2349_c0_g1;TRINITY_DN9916_c0_g1;TRINITY_DN6190…
cellular_component	membrane part	GO:0044425	plasma membrane part	GO:0044459	external side of plasma membrane	GO:0009897	2	4.441e-05	TRINITY_DN87794_c0_g1;TRINITY_DN4609_c0_g1
cellular_component	membrane part	GO:0044425	plasma membrane part	GO:0044459	cytoplasmic side of plasma membrane	GO:0009898	1	2.22e-05	TRINITY_DN7615_c0_g1
cellular_component	membrane part	GO:0044425	plasma membrane part	GO:0044459	plasma membrane protein complex	GO:0098797	107	0.00237588	TRINITY_DN81532_c0_g1;TRINITY_DN1713_c0_g2;TRINITY_DN1713_c0_g1;TRINITY_DN36539_c0_g1;TRINITY_DN6237_c0_g2;TRINITY_DN6042_c0_g1;TRINITY_DN45874_c0_g1;TRINITY_DN45874_c0_g2;TRINITY_DN25688_c0_g1;TRINITY_DN9694_c0_g1;TRINITY_DN86892_c0_g1;TRINITY_DN78404_c0_g1;TRINITY_DN56557_c0_g2;TRINITY_DN6237_c0_g1;TRINITY_DN80499_c0_g1;TRINITY_DN93711_c0_g1;TRINITY_DN80927_c0_g1;TRINITY_DN26503_c0_g1;TRINITY_D…
cellular_component	membrane part	GO:0044425	plasma membrane part	GO:0044459	leading edge membrane	GO:0031256	7	0.00015543	TRINITY_DN33125_c0_g1;TRINITY_DN41462_c0_g1;TRINITY_DN22964_c0_g1;TRINITY_DN44271_c0_g1;TRINITY_DN41978_c0_g1;TRINITY_DN1382_c0_g1;TRINITY_DN54155_c0_g1
cellular_component	membrane part	GO:0044425	plasma membrane part	GO:0044459	plasma membrane region	GO:0098590	35	0.00077716	TRINITY_DN36745_c0_g1;TRINITY_DN36745_c0_g2;TRINITY_DN36745_c0_g3;TRINITY_DN69312_c0_g1;TRINITY_DN17951_c0_g1;TRINITY_DN74683_c0_g1;TRINITY_DN6922_c0_g1;TRINITY_DN33125_c0_g1;TRINITY_DN60359_c0_g1;TRINITY_DN23914_c0_g1;TRINITY_DN44084_c0_g1;TRINITY_DN41462_c0_g1;TRINITY_DN22964_c0_g1;TRINITY_DN85542_c0_g1;TRINITY_DN40485_c0_g1;TRINITY_DN37071_c1_g1;TRINITY_DN7890_c0_g1;TRINITY_DN7890_c0_g2;TRINIT…
cellular_component	membrane part	GO:0044425	extrinsic component of membrane	GO:0019898	extrinsic component of plasma membrane	GO:0019897	2	4.441e-05	TRINITY_DN10103_c0_g1;TRINITY_DN67211_c0_g1
cellular_component	membrane part	GO:0044425	extrinsic component of membrane	GO:0019898	extrinsic component of organelle membrane	GO:0031312	25	0.00055511	TRINITY_DN28995_c0_g1;TRINITY_DN3843_c0_g1;TRINITY_DN20978_c1_g1;TRINITY_DN7423_c0_g1;TRINITY_DN19976_c0_g1;TRINITY_DN1941_c0_g1;TRINITY_DN58526_c0_g2;TRINITY_DN247_c1_g1;TRINITY_DN20978_c0_g1;TRINITY_DN20978_c0_g2;TRINITY_DN5080_c0_g1;TRINITY_DN23034_c0_g2;TRINITY_DN89235_c0_g1;TRINITY_DN27966_c0_g2;TRINITY_DN84675_c0_g1;TRINITY_DN92411_c0_g1;TRINITY_DN5080_c0_g2;TRINITY_DN33004_c0_g1;TRINITY_DN…
cellular_component	membrane part	GO:0044425	intrinsic component of membrane	GO:0031224	intrinsic component of plasma membrane	GO:0031226	268	0.00595079	TRINITY_DN4621_c0_g1;TRINITY_DN1640_c0_g3;TRINITY_DN371_c0_g1;TRINITY_DN7089_c0_g4;TRINITY_DN7089_c0_g2;TRINITY_DN7089_c0_g1;TRINITY_DN12192_c0_g1;TRINITY_DN36745_c0_g1;TRINITY_DN36745_c0_g2;TRINITY_DN36745_c0_g3;TRINITY_DN20971_c0_g1;TRINITY_DN11377_c0_g1;TRINITY_DN13051_c0_g1;TRINITY_DN1795_c0_g1;TRINITY_DN5377_c1_g1;TRINITY_DN41293_c0_g1;TRINITY_DN2349_c0_g1;TRINITY_DN9916_c0_g1;TRINITY_DN6190…
cellular_component	membrane part	GO:0044425	intrinsic component of membrane	GO:0031224	anchored component of membrane	GO:0031225	110	0.00244249	TRINITY_DN1640_c0_g3;TRINITY_DN371_c0_g1;TRINITY_DN20971_c0_g1;TRINITY_DN11377_c0_g1;TRINITY_DN13051_c0_g1;TRINITY_DN5377_c1_g1;TRINITY_DN41293_c0_g1;TRINITY_DN80844_c0_g1;TRINITY_DN12513_c0_g1;TRINITY_DN12513_c0_g2;TRINITY_DN14142_c0_g1;TRINITY_DN6024_c0_g1;TRINITY_DN89792_c0_g1;TRINITY_DN13643_c1_g1;TRINITY_DN90921_c0_g1;TRINITY_DN23657_c0_g2;TRINITY_DN9786_c0_g1;TRINITY_DN20618_c0_g6;TRINITY_D…
cellular_component	membrane part	GO:0044425	intrinsic component of membrane	GO:0031224	integral component of membrane	GO:0016021	12895	0.286326	TRINITY_DN4621_c0_g1;TRINITY_DN9213_c0_g1;TRINITY_DN12185_c0_g1;TRINITY_DN8400_c0_g1;TRINITY_DN22790_c0_g2;TRINITY_DN27542_c0_g1;TRINITY_DN7977_c0_g1;TRINITY_DN13341_c0_g1;TRINITY_DN13_c0_g1;TRINITY_DN739_c0_g1;TRINITY_DN29645_c0_g1;TRINITY_DN11060_c0_g3;TRINITY_DN11060_c0_g2;TRINITY_DN4255_c0_g1;TRINITY_DN16693_c0_g1;TRINITY_DN18403_c0_g1;TRINITY_DN18403_c0_g2;TRINITY_DN57361_c0_g1;TRINITY_DN608…
0_g1;TRINITY_DN26101_c0_g1;TRINITY_DN93398_c0_g1;TRINITY_DN14780_c1_g1;TRINITY_DN14600_c0_g2;TRINITY_DN68691_c0_g1;TRINITY_DN4977_c6_g1;TRINITY_DN4553_c0_g1;TRINITY_DN56752_c0_g1;TRINITY_DN13476_c0_g1;TRINITY_DN30684_c0_g1;TRINITY_DN28956_c0_g1;TRINITY_DN27170_c0_g1;TRINITY_DN16745_c0_g1;TRINITY_DN67238_c0_g1;TRINITY_DN47157_c0_g1;TRINITY_DN94410_c0_g1;TRINITY_DN10717_c0_g2;TRINITY_DN24221_c0_g1;…
4;TRINITY_DN12175_c0_g1;TRINITY_DN78056_c0_g1;TRINITY_DN54618_c0_g3;TRINITY_DN54618_c0_g2;TRINITY_DN54618_c0_g1;TRINITY_DN18538_c0_g1;TRINITY_DN12878_c0_g2;TRINITY_DN13795_c0_g1;TRINITY_DN17270_c0_g1;TRINITY_DN56988_c0_g1;TRINITY_DN40031_c0_g3;TRINITY_DN40031_c0_g2;TRINITY_DN40031_c0_g1;TRINITY_DN10699_c0_g4;TRINITY_DN40031_c0_g4;TRINITY_DN14074_c0_g1;TRINITY_DN48273_c0_g1;TRINITY_DN14250_c0_g1;T…
287_c0_g4;TRINITY_DN21287_c0_g3;TRINITY_DN21287_c0_g1;TRINITY_DN37607_c0_g1;TRINITY_DN29385_c0_g1;TRINITY_DN29385_c0_g2;TRINITY_DN10267_c0_g1;TRINITY_DN14145_c0_g2;TRINITY_DN15512_c0_g1;TRINITY_DN1349_c0_g2;TRINITY_DN1349_c0_g1;TRINITY_DN1789_c0_g2;TRINITY_DN4486_c0_g1;TRINITY_DN5961_c0_g1;TRINITY_DN42164_c0_g1;TRINITY_DN68642_c0_g5;TRINITY_DN68642_c0_g6;TRINITY_DN68642_c0_g3;TRINITY_DN68642_c0_g…
Y_DN17695_c0_g1;TRINITY_DN14624_c1_g1;TRINITY_DN718_c1_g1;TRINITY_DN3576_c0_g1;TRINITY_DN58667_c0_g1;TRINITY_DN15570_c0_g2;TRINITY_DN13941_c0_g3;TRINITY_DN4719_c1_g1;TRINITY_DN3948_c0_g2;TRINITY_DN55052_c0_g3;TRINITY_DN5880_c0_g3;TRINITY_DN41896_c0_g1;TRINITY_DN41896_c0_g2;TRINITY_DN51925_c0_g1;TRINITY_DN33091_c0_g1;TRINITY_DN57544_c0_g1;TRINITY_DN2038_c2_g1;TRINITY_DN650_c0_g1;TRINITY_DN17601_c1…
_c0_g1;TRINITY_DN58096_c0_g1;TRINITY_DN21495_c0_g1;TRINITY_DN271_c0_g2;TRINITY_DN271_c0_g1;TRINITY_DN5248_c0_g2;TRINITY_DN5248_c0_g1;TRINITY_DN60995_c0_g2;TRINITY_DN7226_c0_g1;TRINITY_DN50269_c0_g1;TRINITY_DN88804_c0_g1;TRINITY_DN11264_c0_g1;TRINITY_DN51918_c0_g1;TRINITY_DN42202_c0_g1;TRINITY_DN7375_c0_g1;TRINITY_DN69632_c0_g1;TRINITY_DN19284_c2_g1;TRINITY_DN19874_c0_g2;TRINITY_DN3735_c2_g1;TRINI…
N45671_c0_g1;TRINITY_DN1021_c0_g2;TRINITY_DN1021_c0_g3;TRINITY_DN1021_c0_g1;TRINITY_DN20123_c0_g1;TRINITY_DN78742_c0_g1;TRINITY_DN18093_c0_g2;TRINITY_DN49945_c1_g2;TRINITY_DN49945_c1_g1;TRINITY_DN476_c0_g1;TRINITY_DN20628_c0_g1;TRINITY_DN5967_c1_g1;TRINITY_DN1121_c0_g1;TRINITY_DN81176_c0_g1;TRINITY_DN31251_c0_g1;TRINITY_DN18458_c1_g1;TRINITY_DN8974_c0_g1;TRINITY_DN68689_c0_g6;TRINITY_DN66556_c0_g…
ITY_DN22652_c0_g1;TRINITY_DN93058_c0_g1;TRINITY_DN4129_c0_g2;TRINITY_DN6678_c0_g1;TRINITY_DN19353_c1_g2;TRINITY_DN5813_c0_g2;TRINITY_DN74068_c0_g2;TRINITY_DN49574_c1_g1;TRINITY_DN3648_c0_g1;TRINITY_DN8054_c0_g1;TRINITY_DN202_c0_g1;TRINITY_DN49117_c0_g1;TRINITY_DN30475_c0_g1;TRINITY_DN7290_c0_g1;TRINITY_DN6409_c0_g3;TRINITY_DN84383_c0_g1;TRINITY_DN19184_c0_g1;TRINITY_DN44520_c0_g2;TRINITY_DN19008_…
DN50293_c0_g1;TRINITY_DN2392_c1_g1;TRINITY_DN40004_c0_g1;TRINITY_DN13334_c0_g2;TRINITY_DN45153_c0_g3;TRINITY_DN45153_c0_g4;TRINITY_DN66159_c0_g2;TRINITY_DN84111_c0_g1;TRINITY_DN2215_c0_g1;TRINITY_DN5_c0_g1;TRINITY_DN6174_c0_g1;TRINITY_DN37240_c0_g2;TRINITY_DN63450_c0_g1;TRINITY_DN28307_c0_g1;TRINITY_DN40630_c0_g3;TRINITY_DN12517_c0_g1;TRINITY_DN4979_c0_g1;TRINITY_DN76006_c0_g1;TRINITY_DN78155_c0_…
cellular_component	membrane part	GO:0044425	intrinsic component of membrane	GO:0031224	intrinsic component of thylakoid membrane	GO:0031360	1	2.22e-05	TRINITY_DN4960_c1_g1
cellular_component	membrane part	GO:0044425	intrinsic component of membrane	GO:0031224	intrinsic component of organelle membrane	GO:0031300	130	0.00288658	TRINITY_DN7977_c0_g1;TRINITY_DN80162_c0_g1;TRINITY_DN36968_c0_g1;TRINITY_DN14182_c0_g1;TRINITY_DN89846_c0_g1;TRINITY_DN36781_c0_g2;TRINITY_DN4029_c0_g1;TRINITY_DN84249_c0_g1;TRINITY_DN21160_c0_g2;TRINITY_DN10160_c0_g1;TRINITY_DN10053_c0_g1;TRINITY_DN26858_c0_g1;TRINITY_DN2113_c0_g2;TRINITY_DN1307_c0_g1;TRINITY_DN1262_c0_g1;TRINITY_DN31168_c1_g1;TRINITY_DN45223_c0_g1;TRINITY_DN14674_c1_g1;TRINITY_…
cellular_component	membrane part	GO:0044425	membrane region	GO:0098589	membrane microdomain	GO:0098857	4	8.882e-05	TRINITY_DN6922_c0_g1;TRINITY_DN44084_c0_g1;TRINITY_DN7890_c0_g1;TRINITY_DN7890_c0_g2
cellular_component	membrane part	GO:0044425	side of membrane	GO:0098552	external side of plasma membrane	GO:0009897	2	4.441e-05	TRINITY_DN87794_c0_g1;TRINITY_DN4609_c0_g1
cellular_component	membrane part	GO:0044425	side of membrane	GO:0098552	stromal side of plastid thylakoid membrane	GO:0098572	2	4.441e-05	TRINITY_DN47467_c0_g2;TRINITY_DN9766_c0_g2
cellular_component	membrane part	GO:0044425	side of membrane	GO:0098552	cytoplasmic side of membrane	GO:0098562	3	6.661e-05	TRINITY_DN41424_c0_g2;TRINITY_DN7615_c0_g1;TRINITY_DN21309_c0_g1
cellular_component	membrane part	GO:0044425	respirasome	GO:0070469	mitochondrial respirasome	GO:0005746	1	2.22e-05	TRINITY_DN2588_c0_g1
cellular_component	membrane part	GO:0044425	endoplasmic reticulum membrane	GO:0005789	rough endoplasmic reticulum membrane	GO:0030867	4	8.882e-05	TRINITY_DN2272_c0_g3;TRINITY_DN2272_c0_g2;TRINITY_DN2272_c0_g5;TRINITY_DN2272_c0_g4
cellular_component	membrane part	GO:0044425	membrane protein complex	GO:0098796	EGO complex	GO:0034448	1	2.22e-05	TRINITY_DN12874_c0_g1
cellular_component	membrane part	GO:0044425	membrane protein complex	GO:0098796	glycosylphosphatidylinositol-N-acetylglucosaminyltransferase (GPI-GnT) complex	GO:0000506	6	0.00013323	TRINITY_DN27003_c0_g1;TRINITY_DN24848_c0_g1;TRINITY_DN24848_c0_g2;TRINITY_DN317_c2_g1;TRINITY_DN6601_c0_g1;TRINITY_DN3582_c0_g1
cellular_component	membrane part	GO:0044425	membrane protein complex	GO:0098796	signal peptidase complex	GO:0005787	17	0.00037748	TRINITY_DN89846_c0_g1;TRINITY_DN84249_c0_g1;TRINITY_DN13407_c0_g1;TRINITY_DN85449_c0_g1;TRINITY_DN91062_c0_g1;TRINITY_DN29688_c0_g2;TRINITY_DN1951_c0_g1;TRINITY_DN23243_c1_g1;TRINITY_DN46236_c0_g1;TRINITY_DN24533_c2_g1;TRINITY_DN16789_c0_g2;TRINITY_DN24533_c0_g2;TRINITY_DN24533_c0_g3;TRINITY_DN87047_c0_g1;TRINITY_DN29688_c0_g1;TRINITY_DN24533_c0_g1;TRINITY_DN84906_c0_g1
cellular_component	membrane part	GO:0044425	membrane protein complex	GO:0098796	signal recognition particle receptor complex	GO:0005785	1	2.22e-05	TRINITY_DN86_c0_g1
cellular_component	membrane part	GO:0044425	membrane protein complex	GO:0098796	GPI-anchor transamidase complex	GO:0042765	6	0.00013323	TRINITY_DN9358_c0_g2;TRINITY_DN63672_c1_g1;TRINITY_DN6545_c0_g1;TRINITY_DN3657_c0_g1;TRINITY_DN1748_c0_g1;TRINITY_DN95623_c0_g1
cellular_component	membrane part	GO:0044425	membrane protein complex	GO:0098796	HOPS complex	GO:0030897	4	8.882e-05	TRINITY_DN4796_c0_g1;TRINITY_DN8396_c1_g1;TRINITY_DN1574_c0_g1;TRINITY_DN21303_c0_g2
cellular_component	membrane part	GO:0044425	membrane protein complex	GO:0098796	endoplasmic reticulum palmitoyltransferase complex	GO:0031211	1	2.22e-05	TRINITY_DN8506_c0_g1
cellular_component	membrane part	GO:0044425	membrane protein complex	GO:0098796	ESCRT III complex	GO:0000815	11	0.00024425	TRINITY_DN69385_c0_g1;TRINITY_DN41204_c0_g2;TRINITY_DN46173_c0_g1;TRINITY_DN41204_c0_g1;TRINITY_DN10908_c0_g1;TRINITY_DN41204_c1_g1;TRINITY_DN41204_c1_g2;TRINITY_DN3691_c0_g1;TRINITY_DN10757_c0_g4;TRINITY_DN40464_c0_g1;TRINITY_DN17007_c0_g1
cellular_component	membrane part	GO:0044425	membrane protein complex	GO:0098796	ESCRT II complex	GO:0000814	6	0.00013323	TRINITY_DN83662_c0_g1;TRINITY_DN35846_c1_g1;TRINITY_DN36331_c0_g1;TRINITY_DN26232_c0_g1;TRINITY_DN35622_c0_g1;TRINITY_DN5614_c0_g2
cellular_component	membrane part	GO:0044425	membrane protein complex	GO:0098796	ESCRT I complex	GO:0000813	7	0.00015543	TRINITY_DN5272_c0_g3;TRINITY_DN3876_c1_g1;TRINITY_DN13146_c0_g3;TRINITY_DN30808_c2_g1;TRINITY_DN21618_c0_g1;TRINITY_DN11530_c0_g1;TRINITY_DN6495_c0_g1
cellular_component	membrane part	GO:0044425	membrane protein complex	GO:0098796	phosphatidylinositol 3-kinase complex	GO:0005942	7	0.00015543	TRINITY_DN90933_c0_g1;TRINITY_DN29092_c0_g1;TRINITY_DN1941_c0_g1;TRINITY_DN13669_c0_g5;TRINITY_DN1672_c0_g3;TRINITY_DN53615_c0_g2;TRINITY_DN20560_c0_g1
cellular_component	membrane part	GO:0044425	membrane protein complex	GO:0098796	oligosaccharyltransferase complex	GO:0008250	15	0.00033307	TRINITY_DN10578_c0_g2;TRINITY_DN522_c0_g1;TRINITY_DN8281_c0_g1;TRINITY_DN33067_c0_g1;TRINITY_DN78330_c0_g1;TRINITY_DN51773_c0_g1;TRINITY_DN5215_c0_g3;TRINITY_DN33335_c0_g1;TRINITY_DN23064_c1_g1;TRINITY_DN6952_c0_g2;TRINITY_DN15053_c0_g1;TRINITY_DN39288_c0_g2;TRINITY_DN5215_c1_g2;TRINITY_DN5215_c1_g1;TRINITY_DN88769_c0_g1
cellular_component	membrane part	GO:0044425	membrane protein complex	GO:0098796	transmembrane transporter complex	GO:1902495	1	2.22e-05	TRINITY_DN3137_c0_g1
cellular_component	membrane part	GO:0044425	membrane protein complex	GO:0098796	Sec62/Sec63 complex	GO:0031207	1	2.22e-05	TRINITY_DN8274_c0_g3
cellular_component	membrane part	GO:0044425	membrane protein complex	GO:0098796	SNARE complex	GO:0031201	51	0.00113243	TRINITY_DN34108_c0_g2;TRINITY_DN518_c0_g1;TRINITY_DN4092_c0_g1;TRINITY_DN30394_c0_g1;TRINITY_DN18056_c0_g3;TRINITY_DN18056_c0_g1;TRINITY_DN18056_c0_g4;TRINITY_DN1135_c0_g1;TRINITY_DN1135_c0_g2;TRINITY_DN49433_c0_g1;TRINITY_DN16293_c0_g1;TRINITY_DN5351_c0_g1;TRINITY_DN1906_c0_g1;TRINITY_DN62857_c0_g1;TRINITY_DN7015_c0_g2;TRINITY_DN30243_c0_g1;TRINITY_DN8349_c0_g1;TRINITY_DN77688_c0_g1;TRINITY_DN73…
cellular_component	membrane part	GO:0044425	membrane protein complex	GO:0098796	endoplasmic reticulum Sec complex	GO:0031205	2	4.441e-05	TRINITY_DN2510_c0_g1;TRINITY_DN8603_c0_g1
cellular_component	membrane part	GO:0044425	membrane protein complex	GO:0098796	plasma membrane protein complex	GO:0098797	107	0.00237588	TRINITY_DN81532_c0_g1;TRINITY_DN1713_c0_g2;TRINITY_DN1713_c0_g1;TRINITY_DN36539_c0_g1;TRINITY_DN6237_c0_g2;TRINITY_DN6042_c0_g1;TRINITY_DN45874_c0_g1;TRINITY_DN45874_c0_g2;TRINITY_DN25688_c0_g1;TRINITY_DN9694_c0_g1;TRINITY_DN86892_c0_g1;TRINITY_DN78404_c0_g1;TRINITY_DN56557_c0_g2;TRINITY_DN6237_c0_g1;TRINITY_DN80499_c0_g1;TRINITY_DN93711_c0_g1;TRINITY_DN80927_c0_g1;TRINITY_DN26503_c0_g1;TRINITY_D…
cellular_component	membrane part	GO:0044425	membrane protein complex	GO:0098796	outer mitochondrial membrane protein complex	GO:0098799	11	0.00024425	TRINITY_DN10983_c0_g1;TRINITY_DN10386_c0_g1;TRINITY_DN1012_c0_g1;TRINITY_DN11102_c0_g5;TRINITY_DN16919_c0_g1;TRINITY_DN37285_c0_g1;TRINITY_DN63560_c0_g1;TRINITY_DN14_c0_g3;TRINITY_DN14_c0_g2;TRINITY_DN8210_c0_g2;TRINITY_DN15685_c0_g2
cellular_component	membrane part	GO:0044425	membrane protein complex	GO:0098796	photosystem II reaction center	GO:0009539	5	0.00011102	TRINITY_DN78875_c0_g1;TRINITY_DN7491_c0_g7;TRINITY_DN48992_c0_g2;TRINITY_DN24636_c1_g1;TRINITY_DN15847_c1_g2
cellular_component	membrane part	GO:0044425	membrane protein complex	GO:0098796	photosystem I reaction center	GO:0009538	44	0.000977	TRINITY_DN74739_c0_g2;TRINITY_DN74739_c0_g1;TRINITY_DN43120_c0_g1;TRINITY_DN81068_c0_g1;TRINITY_DN62112_c0_g2;TRINITY_DN62112_c0_g1;TRINITY_DN34033_c0_g1;TRINITY_DN51524_c0_g1;TRINITY_DN60710_c0_g1;TRINITY_DN60710_c0_g2;TRINITY_DN87585_c0_g1;TRINITY_DN52231_c0_g1;TRINITY_DN93673_c0_g1;TRINITY_DN94820_c0_g1;TRINITY_DN86103_c0_g1;TRINITY_DN67040_c0_g1;TRINITY_DN17254_c0_g1;TRINITY_DN41340_c0_g7;TRI…
cellular_component	membrane part	GO:0044425	membrane protein complex	GO:0098796	translocon complex	GO:0071256	12	0.00026645	TRINITY_DN42228_c0_g1;TRINITY_DN2510_c0_g1;TRINITY_DN53818_c1_g8;TRINITY_DN53818_c1_g2;TRINITY_DN53818_c1_g1;TRINITY_DN53818_c1_g9;TRINITY_DN8603_c0_g1;TRINITY_DN29385_c0_g1;TRINITY_DN29274_c0_g1;TRINITY_DN43835_c0_g4;TRINITY_DN75565_c0_g1;TRINITY_DN7810_c0_g1
cellular_component	membrane part	GO:0044425	membrane protein complex	GO:0098796	proton-transporting ATP synthase, stator stalk	GO:0045265	1	2.22e-05	TRINITY_DN10027_c0_g1
cellular_component	membrane part	GO:0044425	membrane protein complex	GO:0098796	photosystem II antenna complex	GO:0009783	4	8.882e-05	TRINITY_DN11008_c0_g2;TRINITY_DN90910_c0_g1;TRINITY_DN63327_c0_g3;TRINITY_DN73524_c1_g2
cellular_component	membrane part	GO:0044425	membrane protein complex	GO:0098796	retromer complex	GO:0030904	5	0.00011102	TRINITY_DN17123_c0_g1;TRINITY_DN3094_c0_g1;TRINITY_DN6497_c0_g2;TRINITY_DN13524_c0_g1;TRINITY_DN6497_c0_g1
cellular_component	membrane part	GO:0044425	membrane protein complex	GO:0098796	retromer, cargo-selective complex	GO:0030906	6	0.00013323	TRINITY_DN17123_c0_g1;TRINITY_DN3299_c0_g1;TRINITY_DN12635_c0_g1;TRINITY_DN3094_c0_g1;TRINITY_DN1394_c0_g1;TRINITY_DN83361_c0_g1
cellular_component	membrane part	GO:0044425	membrane protein complex	GO:0098796	proton-transporting two-sector ATPase complex, catalytic domain	GO:0033178	252	0.00559552	TRINITY_DN6089_c0_g1;TRINITY_DN88029_c0_g1;TRINITY_DN21351_c0_g3;TRINITY_DN18016_c0_g2;TRINITY_DN38156_c0_g1;TRINITY_DN38156_c0_g2;TRINITY_DN38156_c0_g3;TRINITY_DN54412_c0_g1;TRINITY_DN781_c0_g2;TRINITY_DN781_c0_g1;TRINITY_DN49549_c0_g1;TRINITY_DN82936_c0_g1;TRINITY_DN82422_c0_g1;TRINITY_DN7887_c0_g5;TRINITY_DN64824_c0_g1;TRINITY_DN61045_c0_g1;TRINITY_DN5320_c0_g1;TRINITY_DN32432_c0_g1;TRINITY_DN…
cellular_component	membrane part	GO:0044425	membrane protein complex	GO:0098796	ER membrane protein complex	GO:0072546	13	0.00028866	TRINITY_DN16378_c0_g1;TRINITY_DN10195_c0_g2;TRINITY_DN41130_c0_g1;TRINITY_DN27990_c0_g1;TRINITY_DN45646_c0_g1;TRINITY_DN10027_c0_g5;TRINITY_DN20532_c0_g2;TRINITY_DN6748_c0_g7;TRINITY_DN73726_c0_g1;TRINITY_DN26019_c1_g1;TRINITY_DN90027_c0_g1;TRINITY_DN4967_c5_g1;TRINITY_DN17610_c0_g1
cellular_component	membrane part	GO:0044425	membrane protein complex	GO:0098796	Derlin-1 retrotranslocation complex	GO:0036513	10	0.00022204	TRINITY_DN1443_c0_g1;TRINITY_DN13755_c0_g2;TRINITY_DN9890_c0_g1;TRINITY_DN2282_c0_g1;TRINITY_DN1741_c0_g1;TRINITY_DN1754_c0_g2;TRINITY_DN11695_c0_g1;TRINITY_DN3139_c0_g1;TRINITY_DN18877_c0_g1;TRINITY_DN2159_c0_g1
cellular_component	membrane part	GO:0044425	membrane protein complex	GO:0098796	VCP-NPL4-UFD1 AAA ATPase complex	GO:0034098	23	0.0005107	TRINITY_DN41095_c0_g5;TRINITY_DN58291_c1_g1;TRINITY_DN41155_c2_g1;TRINITY_DN58291_c1_g5;TRINITY_DN60979_c0_g1;TRINITY_DN41155_c1_g4;TRINITY_DN41155_c0_g2;TRINITY_DN58764_c0_g1;TRINITY_DN1641_c0_g1;TRINITY_DN32865_c1_g4;TRINITY_DN33539_c0_g1;TRINITY_DN85815_c0_g1;TRINITY_DN17165_c0_g1;TRINITY_DN55513_c0_g3;TRINITY_DN55513_c0_g5;TRINITY_DN42646_c0_g1;TRINITY_DN41155_c1_g2;TRINITY_DN48007_c0_g2;TRIN…
cellular_component	membrane part	GO:0044425	membrane protein complex	GO:0098796	photosystem II oxygen evolving complex	GO:0009654	51	0.00113243	TRINITY_DN54438_c0_g1;TRINITY_DN378_c0_g3;TRINITY_DN378_c0_g1;TRINITY_DN40831_c0_g1;TRINITY_DN65500_c0_g1;TRINITY_DN30051_c0_g1;TRINITY_DN10482_c0_g1;TRINITY_DN76243_c0_g1;TRINITY_DN72378_c0_g2;TRINITY_DN89806_c0_g1;TRINITY_DN16544_c0_g1;TRINITY_DN16460_c0_g2;TRINITY_DN16460_c0_g1;TRINITY_DN16912_c0_g1;TRINITY_DN83207_c0_g1;TRINITY_DN7437_c0_g1;TRINITY_DN55564_c0_g2;TRINITY_DN83263_c0_g1;TRINITY_…
cellular_component	membrane part	GO:0044425	membrane protein complex	GO:0098796	Tic complex	GO:0031897	3	6.661e-05	TRINITY_DN47492_c0_g1;TRINITY_DN78124_c0_g1;TRINITY_DN7640_c0_g1
cellular_component	membrane part	GO:0044425	membrane protein complex	GO:0098796	Toc complex	GO:0010006	1	2.22e-05	TRINITY_DN18465_c0_g1
cellular_component	membrane part	GO:0044425	membrane protein complex	GO:0098796	clathrin complex	GO:0071439	12	0.00026645	TRINITY_DN81532_c0_g1;TRINITY_DN78404_c0_g1;TRINITY_DN93711_c0_g1;TRINITY_DN62710_c0_g1;TRINITY_DN31114_c0_g1;TRINITY_DN185_c0_g1;TRINITY_DN65624_c0_g1;TRINITY_DN82752_c0_g1;TRINITY_DN86461_c0_g1;TRINITY_DN12135_c0_g1;TRINITY_DN82089_c0_g1;TRINITY_DN79389_c0_g1
cellular_component	membrane part	GO:0044425	membrane protein complex	GO:0098796	UDP-N-acetylglucosamine transferase complex	GO:0043541	4	8.882e-05	TRINITY_DN6186_c1_g1;TRINITY_DN23034_c0_g2;TRINITY_DN34098_c0_g3;TRINITY_DN33129_c0_g1
cellular_component	membrane part	GO:0044425	membrane protein complex	GO:0098796	NADH dehydrogenase complex	GO:0030964	113	0.0025091	TRINITY_DN8662_c0_g1;TRINITY_DN95959_c0_g1;TRINITY_DN20385_c0_g2;TRINITY_DN80398_c0_g1;TRINITY_DN25688_c0_g1;TRINITY_DN87403_c0_g1;TRINITY_DN21265_c1_g4;TRINITY_DN21265_c1_g2;TRINITY_DN18870_c0_g1;TRINITY_DN22238_c0_g3;TRINITY_DN86607_c0_g1;TRINITY_DN88548_c0_g1;TRINITY_DN13312_c0_g1;TRINITY_DN30197_c0_g3;TRINITY_DN88176_c0_g1;TRINITY_DN64783_c0_g2;TRINITY_DN27687_c0_g1;TRINITY_DN22153_c0_g1;TRIN…
cellular_component	membrane part	GO:0044425	membrane protein complex	GO:0098796	chloroplast thylakoid membrane protein complex	GO:0098807	25	0.00055511	TRINITY_DN88029_c0_g1;TRINITY_DN26180_c0_g1;TRINITY_DN36922_c0_g2;TRINITY_DN36922_c0_g1;TRINITY_DN11008_c0_g2;TRINITY_DN93143_c0_g1;TRINITY_DN89806_c0_g1;TRINITY_DN90910_c0_g1;TRINITY_DN63327_c0_g3;TRINITY_DN14144_c0_g1;TRINITY_DN89174_c0_g1;TRINITY_DN32229_c0_g1;TRINITY_DN2022_c0_g2;TRINITY_DN82064_c0_g1;TRINITY_DN9922_c1_g1;TRINITY_DN9149_c0_g1;TRINITY_DN59626_c1_g1;TRINITY_DN87254_c0_g1;TRINIT…
cellular_component	membrane part	GO:0044425	membrane protein complex	GO:0098796	respiratory chain complex	GO:0098803	191	0.00424105	TRINITY_DN92381_c0_g1;TRINITY_DN8662_c0_g1;TRINITY_DN3852_c0_g2;TRINITY_DN87157_c0_g1;TRINITY_DN91679_c0_g1;TRINITY_DN95959_c0_g1;TRINITY_DN20385_c0_g2;TRINITY_DN80398_c0_g1;TRINITY_DN65473_c0_g2;TRINITY_DN11780_c0_g1;TRINITY_DN55286_c0_g1;TRINITY_DN25688_c0_g1;TRINITY_DN87403_c0_g1;TRINITY_DN4964_c0_g1;TRINITY_DN4964_c0_g2;TRINITY_DN86456_c0_g1;TRINITY_DN21265_c1_g4;TRINITY_DN21265_c1_g2;TRINITY…
cellular_component	membrane part	GO:0044425	membrane protein complex	GO:0098796	inner mitochondrial membrane protein complex	GO:0098800	315	0.0069944	TRINITY_DN88029_c0_g1;TRINITY_DN92381_c0_g1;TRINITY_DN21222_c0_g1;TRINITY_DN21222_c0_g3;TRINITY_DN8662_c0_g1;TRINITY_DN36180_c0_g1;TRINITY_DN3432_c0_g3;TRINITY_DN3852_c0_g2;TRINITY_DN87157_c0_g1;TRINITY_DN54412_c0_g1;TRINITY_DN30677_c0_g1;TRINITY_DN781_c0_g1;TRINITY_DN49549_c0_g1;TRINITY_DN91679_c0_g1;TRINITY_DN82936_c0_g1;TRINITY_DN14380_c0_g1;TRINITY_DN14380_c0_g2;TRINITY_DN61045_c0_g1;TRINITY_…
cellular_component	membrane part	GO:0044425	membrane protein complex	GO:0098796	membrane coat	GO:0030117	105	0.00233147	TRINITY_DN2738_c0_g2;TRINITY_DN2738_c0_g1;TRINITY_DN81532_c0_g1;TRINITY_DN14931_c0_g3;TRINITY_DN14931_c0_g5;TRINITY_DN32555_c0_g1;TRINITY_DN4099_c0_g1;TRINITY_DN6237_c0_g2;TRINITY_DN50566_c0_g1;TRINITY_DN69264_c0_g2;TRINITY_DN10900_c0_g1;TRINITY_DN954_c0_g1;TRINITY_DN77104_c0_g1;TRINITY_DN77104_c0_g2;TRINITY_DN15093_c1_g1;TRINITY_DN18307_c1_g1;TRINITY_DN5113_c1_g1;TRINITY_DN89854_c0_g1;TRINITY_DN…
cellular_component	membrane part	GO:0044425	membrane protein complex	GO:0098796	AP-type membrane coat adaptor complex	GO:0030119	24	0.00053291	TRINITY_DN14411_c0_g2;TRINITY_DN7473_c0_g2;TRINITY_DN2169_c0_g1;TRINITY_DN6930_c0_g2;TRINITY_DN1598_c0_g1;TRINITY_DN3437_c1_g1;TRINITY_DN7292_c0_g1;TRINITY_DN7292_c0_g2;TRINITY_DN3542_c0_g1;TRINITY_DN78707_c0_g1;TRINITY_DN57937_c0_g2;TRINITY_DN12460_c0_g1;TRINITY_DN7628_c0_g3;TRINITY_DN69809_c0_g2;TRINITY_DN87447_c0_g1;TRINITY_DN19508_c0_g1;TRINITY_DN1194_c0_g1;TRINITY_DN7628_c0_g1;TRINITY_DN354_…
cellular_component	membrane part	GO:0044425	membrane protein complex	GO:0098796	photosystem	GO:0009521	165	0.00366374	TRINITY_DN26180_c0_g2;TRINITY_DN26180_c0_g3;TRINITY_DN26180_c0_g1;TRINITY_DN14637_c0_g1;TRINITY_DN21063_c0_g1;TRINITY_DN90009_c0_g1;TRINITY_DN22056_c1_g1;TRINITY_DN68680_c0_g1;TRINITY_DN8219_c1_g1;TRINITY_DN6839_c0_g1;TRINITY_DN58606_c0_g2;TRINITY_DN58606_c0_g1;TRINITY_DN78875_c0_g1;TRINITY_DN19596_c0_g3;TRINITY_DN1408_c0_g1;TRINITY_DN11008_c0_g1;TRINITY_DN11008_c0_g2;TRINITY_DN82346_c0_g1;TRINIT…
cellular_component	membrane part	GO:0044425	membrane protein complex	GO:0098796	NAD(P)H dehydrogenase complex (plastoquinone)	GO:0010598	6	0.00013323	TRINITY_DN14768_c0_g1;TRINITY_DN9599_c0_g1;TRINITY_DN72456_c0_g2;TRINITY_DN20635_c0_g1;TRINITY_DN54947_c0_g1;TRINITY_DN11433_c0_g1
cellular_component	membrane part	GO:0044425	membrane protein complex	GO:0098796	pore complex	GO:0046930	5	0.00011102	TRINITY_DN69410_c0_g1;TRINITY_DN23032_c0_g1;TRINITY_DN40952_c0_g1;TRINITY_DN55429_c0_g1;TRINITY_DN32538_c0_g2
cellular_component	membrane part	GO:0044425	membrane protein complex	GO:0098796	proton-transporting two-sector ATPase complex	GO:0016469	34	0.00075495	TRINITY_DN5320_c0_g1;TRINITY_DN35040_c0_g1;TRINITY_DN31891_c0_g3;TRINITY_DN31891_c0_g2;TRINITY_DN39038_c0_g1;TRINITY_DN40962_c0_g1;TRINITY_DN76112_c0_g6;TRINITY_DN76112_c0_g4;TRINITY_DN76112_c0_g2;TRINITY_DN41564_c0_g1;TRINITY_DN328_c0_g1;TRINITY_DN328_c0_g2;TRINITY_DN58134_c0_g2;TRINITY_DN86731_c0_g1;TRINITY_DN1186_c0_g2;TRINITY_DN50082_c0_g1;TRINITY_DN31280_c0_g1;TRINITY_DN28135_c0_g1;TRINITY_D…
cellular_component	membrane part	GO:0044425	membrane protein complex	GO:0098796	proton-transporting two-sector ATPase complex, proton-transporting domain	GO:0033177	111	0.00246469	TRINITY_DN3432_c0_g3;TRINITY_DN62174_c0_g1;TRINITY_DN27098_c0_g1;TRINITY_DN50723_c0_g1;TRINITY_DN58140_c1_g2;TRINITY_DN15439_c0_g1;TRINITY_DN15439_c0_g2;TRINITY_DN13104_c0_g3;TRINITY_DN13104_c0_g1;TRINITY_DN13104_c0_g6;TRINITY_DN62831_c0_g1;TRINITY_DN82109_c0_g1;TRINITY_DN55722_c0_g1;TRINITY_DN31891_c0_g3;TRINITY_DN31891_c0_g2;TRINITY_DN16426_c0_g1;TRINITY_DN39038_c0_g1;TRINITY_DN69231_c0_g1;TRIN…
cellular_component	extracellular region part	GO:0044421	extracellular organelle	GO:0043230	extracellular vesicle	GO:1903561	5	0.00011102	TRINITY_DN31163_c0_g2;TRINITY_DN2659_c0_g3;TRINITY_DN2659_c0_g1;TRINITY_DN31163_c0_g1;TRINITY_DN9911_c0_g4
cellular_component	organelle part	GO:0044422	organellar ribosome	GO:0000313	plastid ribosome	GO:0009547	2	4.441e-05	TRINITY_DN41715_c0_g1;TRINITY_DN8869_c0_g1
cellular_component	organelle part	GO:0044422	organellar ribosome	GO:0000313	mitochondrial ribosome	GO:0005761	3	6.661e-05	TRINITY_DN48742_c0_g1;TRINITY_DN4474_c0_g2;TRINITY_DN80423_c0_g1
cellular_component	organelle part	GO:0044422	intracellular organelle part	GO:0044446	organelle envelope lumen	GO:0031970	111	0.00246469	TRINITY_DN28995_c0_g1;TRINITY_DN22069_c1_g3;TRINITY_DN22069_c1_g2;TRINITY_DN22069_c1_g1;TRINITY_DN22069_c1_g4;TRINITY_DN10442_c1_g1;TRINITY_DN2148_c0_g1;TRINITY_DN54660_c1_g1;TRINITY_DN85222_c0_g1;TRINITY_DN78284_c0_g1;TRINITY_DN50359_c0_g1;TRINITY_DN48722_c0_g1;TRINITY_DN59287_c0_g1;TRINITY_DN19408_c0_g6;TRINITY_DN19408_c0_g1;TRINITY_DN19408_c0_g3;TRINITY_DN19408_c0_g2;TRINITY_DN19976_c0_g1;TRIN…
cellular_component	organelle part	GO:0044422	intracellular organelle part	GO:0044446	endoplasmic reticulum part	GO:0044432	510	0.0113243	TRINITY_DN80162_c0_g1;TRINITY_DN36968_c0_g1;TRINITY_DN8330_c0_g1;TRINITY_DN89846_c0_g1;TRINITY_DN2272_c0_g3;TRINITY_DN2272_c0_g2;TRINITY_DN2272_c0_g5;TRINITY_DN2272_c0_g4;TRINITY_DN14238_c0_g2;TRINITY_DN41095_c0_g5;TRINITY_DN15171_c0_g1;TRINITY_DN1756_c0_g1;TRINITY_DN25335_c0_g1;TRINITY_DN84249_c0_g1;TRINITY_DN49764_c0_g1;TRINITY_DN1443_c0_g1;TRINITY_DN10578_c0_g2;TRINITY_DN28105_c0_g3;TRINITY_DN…
cellular_component	organelle part	GO:0044422	intracellular organelle part	GO:0044446	extrinsic component of organelle membrane	GO:0031312	25	0.00055511	TRINITY_DN28995_c0_g1;TRINITY_DN3843_c0_g1;TRINITY_DN20978_c1_g1;TRINITY_DN7423_c0_g1;TRINITY_DN19976_c0_g1;TRINITY_DN1941_c0_g1;TRINITY_DN58526_c0_g2;TRINITY_DN247_c1_g1;TRINITY_DN20978_c0_g1;TRINITY_DN20978_c0_g2;TRINITY_DN5080_c0_g1;TRINITY_DN23034_c0_g2;TRINITY_DN89235_c0_g1;TRINITY_DN27966_c0_g2;TRINITY_DN84675_c0_g1;TRINITY_DN92411_c0_g1;TRINITY_DN5080_c0_g2;TRINITY_DN33004_c0_g1;TRINITY_DN…
cellular_component	organelle part	GO:0044422	intracellular organelle part	GO:0044446	nuclear part	GO:0044428	2586	0.0574207	TRINITY_DN22790_c0_g2;TRINITY_DN3640_c0_g1;TRINITY_DN65806_c0_g1;TRINITY_DN47231_c0_g1;TRINITY_DN12306_c0_g1;TRINITY_DN20469_c0_g1;TRINITY_DN27276_c0_g1;TRINITY_DN27276_c0_g2;TRINITY_DN39409_c0_g1;TRINITY_DN2064_c0_g6;TRINITY_DN4090_c0_g1;TRINITY_DN6046_c2_g1;TRINITY_DN32355_c0_g1;TRINITY_DN13540_c0_g1;TRINITY_DN9498_c0_g1;TRINITY_DN51173_c0_g1;TRINITY_DN31001_c0_g2;TRINITY_DN39553_c0_g1;TRINITY_…
INITY_DN3415_c1_g1;TRINITY_DN52044_c0_g6;TRINITY_DN1828_c0_g3;TRINITY_DN1828_c0_g2;TRINITY_DN38827_c0_g1;TRINITY_DN8269_c0_g4;TRINITY_DN8269_c0_g1;TRINITY_DN58956_c0_g1;TRINITY_DN83255_c0_g1;TRINITY_DN18708_c0_g2;TRINITY_DN8440_c0_g3;TRINITY_DN8440_c0_g1;TRINITY_DN20912_c1_g3;TRINITY_DN6425_c0_g1;TRINITY_DN9798_c0_g1;TRINITY_DN60611_c0_g2;TRINITY_DN74814_c0_g1;TRINITY_DN36430_c0_g1;TRINITY_DN4143…
cellular_component	organelle part	GO:0044422	intracellular organelle part	GO:0044446	mitochondrial part	GO:0044429	1172	0.0260236	TRINITY_DN9213_c0_g1;TRINITY_DN35777_c0_g2;TRINITY_DN88029_c0_g1;TRINITY_DN91603_c0_g1;TRINITY_DN92381_c0_g1;TRINITY_DN18837_c0_g1;TRINITY_DN62812_c0_g1;TRINITY_DN8720_c0_g1;TRINITY_DN28995_c0_g1;TRINITY_DN13351_c0_g1;TRINITY_DN22021_c0_g1;TRINITY_DN22069_c1_g3;TRINITY_DN22069_c1_g2;TRINITY_DN22069_c1_g1;TRINITY_DN22069_c1_g4;TRINITY_DN18016_c0_g2;TRINITY_DN52393_c2_g1;TRINITY_DN26500_c0_g1;TRINI…
cellular_component	organelle part	GO:0044422	intracellular organelle part	GO:0044446	chromosomal part	GO:0044427	438	0.00972555	TRINITY_DN10816_c1_g2;TRINITY_DN4090_c0_g1;TRINITY_DN40273_c0_g2;TRINITY_DN40273_c0_g1;TRINITY_DN20392_c0_g1;TRINITY_DN9253_c0_g1;TRINITY_DN36230_c0_g3;TRINITY_DN12823_c0_g3;TRINITY_DN3969_c0_g2;TRINITY_DN41036_c0_g2;TRINITY_DN30573_c0_g2;TRINITY_DN30573_c0_g1;TRINITY_DN21514_c0_g2;TRINITY_DN15225_c0_g1;TRINITY_DN1930_c0_g1;TRINITY_DN4891_c0_g1;TRINITY_DN10811_c1_g1;TRINITY_DN36731_c0_g1;TRINITY_…
cellular_component	organelle part	GO:0044422	intracellular organelle part	GO:0044446	organelle subcompartment	GO:0031984	341	0.00757172	TRINITY_DN88029_c0_g1;TRINITY_DN5018_c0_g2;TRINITY_DN13437_c0_g2;TRINITY_DN26180_c0_g1;TRINITY_DN9887_c3_g1;TRINITY_DN40370_c0_g1;TRINITY_DN36922_c0_g2;TRINITY_DN36922_c0_g1;TRINITY_DN953_c0_g1;TRINITY_DN885_c0_g1;TRINITY_DN41069_c0_g1;TRINITY_DN25335_c0_g1;TRINITY_DN40554_c1_g1;TRINITY_DN22745_c0_g1;TRINITY_DN17637_c1_g1;TRINITY_DN14373_c0_g3;TRINITY_DN30928_c0_g1;TRINITY_DN361_c0_g1;TRINITY_DN3…
cellular_component	organelle part	GO:0044422	intracellular organelle part	GO:0044446	organelle envelope	GO:0031967	474	0.0105249	TRINITY_DN88029_c0_g1;TRINITY_DN13351_c0_g1;TRINITY_DN11390_c0_g2;TRINITY_DN26180_c0_g1;TRINITY_DN58730_c0_g1;TRINITY_DN13947_c0_g1;TRINITY_DN22381_c0_g1;TRINITY_DN41069_c0_g1;TRINITY_DN47033_c0_g2;TRINITY_DN42199_c0_g1;TRINITY_DN80874_c0_g1;TRINITY_DN13330_c4_g1;TRINITY_DN15951_c0_g2;TRINITY_DN17577_c0_g1;TRINITY_DN5815_c0_g2;TRINITY_DN60518_c0_g3;TRINITY_DN60518_c0_g2;TRINITY_DN68680_c0_g1;TRIN…
cellular_component	organelle part	GO:0044422	intracellular organelle part	GO:0044446	zeta DNA polymerase complex	GO:0016035	3	6.661e-05	TRINITY_DN34509_c0_g1;TRINITY_DN29313_c0_g1;TRINITY_DN2085_c0_g1
cellular_component	organelle part	GO:0044422	intracellular organelle part	GO:0044446	cytoplasmic vesicle part	GO:0044433	197	0.00437428	TRINITY_DN2738_c0_g2;TRINITY_DN2738_c0_g1;TRINITY_DN81532_c0_g1;TRINITY_DN14931_c0_g3;TRINITY_DN14931_c0_g5;TRINITY_DN14363_c0_g1;TRINITY_DN4099_c0_g1;TRINITY_DN69216_c0_g1;TRINITY_DN1876_c0_g1;TRINITY_DN6237_c0_g2;TRINITY_DN50566_c0_g1;TRINITY_DN69264_c0_g2;TRINITY_DN22745_c0_g1;TRINITY_DN10900_c0_g1;TRINITY_DN5272_c0_g3;TRINITY_DN954_c0_g1;TRINITY_DN77104_c0_g1;TRINITY_DN77104_c0_g2;TRINITY_DN1…
cellular_component	organelle part	GO:0044422	intracellular organelle part	GO:0044446	Golgi apparatus part	GO:0044431	447	0.00992539	TRINITY_DN27542_c0_g1;TRINITY_DN81532_c0_g1;TRINITY_DN14931_c0_g3;TRINITY_DN14931_c0_g5;TRINITY_DN15043_c0_g1;TRINITY_DN14363_c0_g1;TRINITY_DN5018_c0_g2;TRINITY_DN34108_c0_g2;TRINITY_DN28304_c0_g1;TRINITY_DN9887_c3_g1;TRINITY_DN40370_c0_g1;TRINITY_DN28304_c1_g1;TRINITY_DN953_c0_g1;TRINITY_DN885_c0_g1;TRINITY_DN1876_c0_g1;TRINITY_DN6237_c0_g2;TRINITY_DN40554_c1_g1;TRINITY_DN50566_c0_g1;TRINITY_DN6…
cellular_component	organelle part	GO:0044422	intracellular organelle part	GO:0044446	vacuolar part	GO:0044437	613	0.0136113	TRINITY_DN4621_c0_g1;TRINITY_DN22790_c0_g2;TRINITY_DN13341_c0_g1;TRINITY_DN16693_c0_g1;TRINITY_DN6089_c0_g1;TRINITY_DN92381_c0_g1;TRINITY_DN3874_c0_g2;TRINITY_DN38686_c0_g1;TRINITY_DN38331_c0_g1;TRINITY_DN22069_c1_g3;TRINITY_DN22069_c1_g2;TRINITY_DN71836_c1_g1;TRINITY_DN26500_c0_g1;TRINITY_DN90933_c0_g1;TRINITY_DN38156_c0_g2;TRINITY_DN1429_c1_g2;TRINITY_DN36745_c0_g2;TRINITY_DN16895_c0_g1;TRINITY…
cellular_component	organelle part	GO:0044422	intracellular organelle part	GO:0044446	plastid part	GO:0044435	1231	0.0273337	TRINITY_DN7977_c0_g1;TRINITY_DN21481_c2_g1;TRINITY_DN6117_c0_g1;TRINITY_DN88029_c0_g1;TRINITY_DN79830_c0_g1;TRINITY_DN35836_c0_g1;TRINITY_DN54438_c0_g1;TRINITY_DN18294_c0_g2;TRINITY_DN3288_c0_g2;TRINITY_DN25080_c0_g2;TRINITY_DN86014_c0_g1;TRINITY_DN14182_c0_g1;TRINITY_DN13048_c0_g1;TRINITY_DN95382_c0_g1;TRINITY_DN56737_c0_g1;TRINITY_DN31599_c0_g2;TRINITY_DN31599_c0_g3;TRINITY_DN13351_c0_g1;TRINIT…
cellular_component	organelle part	GO:0044422	intracellular organelle part	GO:0044446	microbody part	GO:0044438	56	0.00124345	TRINITY_DN512_c0_g1;TRINITY_DN54393_c0_g1;TRINITY_DN8457_c0_g2;TRINITY_DN8457_c0_g1;TRINITY_DN24434_c0_g3;TRINITY_DN20186_c0_g1;TRINITY_DN19306_c1_g1;TRINITY_DN37543_c0_g1;TRINITY_DN19655_c0_g1;TRINITY_DN63576_c0_g1;TRINITY_DN26931_c0_g1;TRINITY_DN18326_c0_g1;TRINITY_DN6995_c0_g1;TRINITY_DN78160_c0_g1;TRINITY_DN30172_c1_g3;TRINITY_DN60656_c0_g2;TRINITY_DN60656_c0_g3;TRINITY_DN60656_c0_g1;TRINITY_…
cellular_component	organelle part	GO:0044422	intracellular organelle part	GO:0044446	cytoskeletal part	GO:0044430	420	0.00932587	TRINITY_DN56514_c0_g1;TRINITY_DN9602_c0_g1;TRINITY_DN25793_c0_g1;TRINITY_DN19035_c0_g1;TRINITY_DN95456_c0_g1;TRINITY_DN9993_c0_g3;TRINITY_DN38907_c0_g1;TRINITY_DN72429_c0_g1;TRINITY_DN20782_c0_g1;TRINITY_DN94437_c0_g1;TRINITY_DN12152_c0_g1;TRINITY_DN3220_c0_g1;TRINITY_DN4891_c0_g1;TRINITY_DN7769_c0_g1;TRINITY_DN27073_c0_g7;TRINITY_DN28775_c0_g1;TRINITY_DN44700_c0_g2;TRINITY_DN9993_c0_g2;TRINITY_D…
cellular_component	organelle part	GO:0044422	intracellular organelle part	GO:0044446	ribosomal subunit	GO:0044391	2497	0.0554445	TRINITY_DN22790_c0_g2;TRINITY_DN15249_c0_g1;TRINITY_DN87411_c0_g1;TRINITY_DN83558_c0_g1;TRINITY_DN48789_c0_g1;TRINITY_DN38973_c0_g1;TRINITY_DN38798_c0_g2;TRINITY_DN67983_c0_g1;TRINITY_DN81086_c0_g1;TRINITY_DN71265_c0_g1;TRINITY_DN56784_c0_g1;TRINITY_DN32355_c0_g1;TRINITY_DN12016_c0_g1;TRINITY_DN12016_c0_g2;TRINITY_DN28201_c0_g2;TRINITY_DN28201_c0_g1;TRINITY_DN28201_c0_g4;TRINITY_DN28201_c0_g5;TRI…
2;TRINITY_DN61270_c1_g1;TRINITY_DN53788_c1_g1;TRINITY_DN23099_c0_g1;TRINITY_DN15674_c0_g1;TRINITY_DN81396_c0_g1;TRINITY_DN12810_c1_g1;TRINITY_DN82025_c0_g1;TRINITY_DN4996_c0_g1;TRINITY_DN20494_c0_g1;TRINITY_DN28313_c0_g4;TRINITY_DN12035_c2_g1;TRINITY_DN40620_c1_g1;TRINITY_DN21147_c0_g1;TRINITY_DN68510_c2_g1;TRINITY_DN54207_c0_g3;TRINITY_DN36888_c0_g1;TRINITY_DN57923_c2_g1;TRINITY_DN68424_c0_g1;TR…
cellular_component	organelle part	GO:0044422	organelle membrane	GO:0031090	bounding membrane of organelle	GO:0098588	950	0.0210942	TRINITY_DN4621_c0_g1;TRINITY_DN22790_c0_g2;TRINITY_DN27542_c0_g1;TRINITY_DN13341_c0_g1;TRINITY_DN16693_c0_g1;TRINITY_DN92381_c0_g1;TRINITY_DN14931_c0_g3;TRINITY_DN14931_c0_g5;TRINITY_DN3874_c0_g2;TRINITY_DN38686_c0_g1;TRINITY_DN2272_c0_g3;TRINITY_DN2272_c0_g2;TRINITY_DN2272_c0_g5;TRINITY_DN2272_c0_g4;TRINITY_DN38331_c0_g1;TRINITY_DN22069_c1_g3;TRINITY_DN22069_c1_g2;TRINITY_DN71836_c1_g1;TRINITY_D…
cellular_component	organelle part	GO:0044422	organelle membrane	GO:0031090	plastid membrane	GO:0042170	126	0.00279776	TRINITY_DN7977_c0_g1;TRINITY_DN35836_c0_g1;TRINITY_DN41825_c0_g1;TRINITY_DN12856_c0_g1;TRINITY_DN20347_c1_g1;TRINITY_DN49388_c0_g1;TRINITY_DN45928_c0_g1;TRINITY_DN28497_c0_g2;TRINITY_DN28497_c0_g4;TRINITY_DN72595_c0_g1;TRINITY_DN72595_c0_g2;TRINITY_DN47492_c0_g1;TRINITY_DN78875_c0_g1;TRINITY_DN10944_c1_g2;TRINITY_DN9176_c0_g1;TRINITY_DN703_c0_g3;TRINITY_DN703_c0_g2;TRINITY_DN703_c0_g4;TRINITY_DN3…
cellular_component	organelle part	GO:0044422	organelle membrane	GO:0031090	endoplasmic reticulum membrane	GO:0005789	307	0.00681677	TRINITY_DN8330_c0_g1;TRINITY_DN2272_c0_g3;TRINITY_DN2272_c0_g2;TRINITY_DN2272_c0_g5;TRINITY_DN2272_c0_g4;TRINITY_DN14238_c0_g2;TRINITY_DN15171_c0_g1;TRINITY_DN1756_c0_g1;TRINITY_DN49764_c0_g1;TRINITY_DN27788_c0_g1;TRINITY_DN1045_c0_g1;TRINITY_DN3373_c0_g1;TRINITY_DN69780_c0_g1;TRINITY_DN71340_c0_g1;TRINITY_DN29689_c0_g1;TRINITY_DN7959_c0_g1;TRINITY_DN3471_c0_g2;TRINITY_DN42228_c0_g1;TRINITY_DN865…
cellular_component	organelle part	GO:0044422	organelle membrane	GO:0031090	vesicle membrane	GO:0012506	43	0.00095479	TRINITY_DN4099_c0_g1;TRINITY_DN69216_c0_g1;TRINITY_DN2957_c0_g1;TRINITY_DN22745_c0_g1;TRINITY_DN10944_c1_g2;TRINITY_DN17951_c0_g1;TRINITY_DN63792_c0_g1;TRINITY_DN37434_c1_g2;TRINITY_DN30774_c0_g1;TRINITY_DN11105_c0_g2;TRINITY_DN16293_c0_g1;TRINITY_DN77238_c0_g1;TRINITY_DN6695_c0_g3;TRINITY_DN12791_c0_g1;TRINITY_DN3145_c1_g4;TRINITY_DN1139_c0_g3;TRINITY_DN23621_c0_g1;TRINITY_DN2038_c0_g2;TRINITY_D…
cellular_component	organelle part	GO:0044422	organelle membrane	GO:0031090	organelle inner membrane	GO:0019866	423	0.00939249	TRINITY_DN9213_c0_g1;TRINITY_DN7977_c0_g1;TRINITY_DN91603_c0_g1;TRINITY_DN35836_c0_g1;TRINITY_DN8720_c0_g1;TRINITY_DN28995_c0_g1;TRINITY_DN13351_c0_g1;TRINITY_DN41825_c0_g1;TRINITY_DN18016_c0_g2;TRINITY_DN52393_c2_g1;TRINITY_DN26083_c0_g2;TRINITY_DN81583_c0_g1;TRINITY_DN87157_c0_g1;TRINITY_DN17969_c0_g1;TRINITY_DN82422_c0_g1;TRINITY_DN79023_c0_g1;TRINITY_DN17796_c0_g1;TRINITY_DN20978_c1_g1;TRINIT…
cellular_component	organelle part	GO:0044422	organelle membrane	GO:0031090	nuclear membrane	GO:0031965	17	0.00037748	TRINITY_DN6920_c0_g2;TRINITY_DN55086_c0_g2;TRINITY_DN8600_c0_g1;TRINITY_DN3002_c0_g2;TRINITY_DN45278_c0_g1;TRINITY_DN9083_c0_g7;TRINITY_DN20504_c0_g2;TRINITY_DN29383_c0_g2;TRINITY_DN55086_c0_g1;TRINITY_DN29112_c0_g1;TRINITY_DN1986_c0_g1;TRINITY_DN17836_c0_g2;TRINITY_DN94284_c0_g1;TRINITY_DN3047_c0_g1;TRINITY_DN6678_c0_g4;TRINITY_DN8956_c0_g1;TRINITY_DN38996_c0_g1
cellular_component	organelle part	GO:0044422	organelle membrane	GO:0031090	mitochondrial membrane	GO:0031966	489	0.010858	TRINITY_DN9213_c0_g1;TRINITY_DN91603_c0_g1;TRINITY_DN8720_c0_g1;TRINITY_DN28995_c0_g1;TRINITY_DN13351_c0_g1;TRINITY_DN18016_c0_g2;TRINITY_DN52393_c2_g1;TRINITY_DN26083_c0_g2;TRINITY_DN3432_c0_g3;TRINITY_DN81583_c0_g1;TRINITY_DN87157_c0_g1;TRINITY_DN17969_c0_g1;TRINITY_DN43689_c0_g2;TRINITY_DN82422_c0_g1;TRINITY_DN79023_c0_g1;TRINITY_DN45834_c0_g1;TRINITY_DN17796_c0_g1;TRINITY_DN20978_c1_g1;TRINIT…
cellular_component	organelle part	GO:0044422	organelle membrane contact site	GO:0044232	nucleus-vacuole junction	GO:0071561	1	2.22e-05	TRINITY_DN53615_c0_g2
cellular_component	organelle part	GO:0044422	organelle lumen	GO:0043233	intracellular organelle lumen	GO:0070013	381	0.0084599	TRINITY_DN35777_c0_g2;TRINITY_DN18837_c0_g1;TRINITY_DN62812_c0_g1;TRINITY_DN28995_c0_g1;TRINITY_DN22021_c0_g1;TRINITY_DN22069_c1_g3;TRINITY_DN22069_c1_g2;TRINITY_DN22069_c1_g1;TRINITY_DN22069_c1_g4;TRINITY_DN26500_c0_g1;TRINITY_DN72213_c0_g1;TRINITY_DN10442_c1_g1;TRINITY_DN29894_c0_g1;TRINITY_DN41389_c0_g2;TRINITY_DN41389_c0_g1;TRINITY_DN30677_c0_g1;TRINITY_DN13171_c0_g3;TRINITY_DN28865_c0_g1;TRI…
cellular_component	organelle part	GO:0044422	intrinsic component of organelle membrane	GO:0031300	intrinsic component of Golgi membrane	GO:0031228	21	0.00046629	TRINITY_DN10053_c0_g1;TRINITY_DN2113_c0_g2;TRINITY_DN14674_c1_g1;TRINITY_DN7231_c0_g2;TRINITY_DN5351_c0_g1;TRINITY_DN4936_c0_g1;TRINITY_DN38976_c0_g2;TRINITY_DN2038_c2_g1;TRINITY_DN9560_c0_g2;TRINITY_DN29450_c0_g1;TRINITY_DN30209_c0_g2;TRINITY_DN12330_c0_g1;TRINITY_DN4394_c0_g1;TRINITY_DN23804_c0_g1;TRINITY_DN485_c0_g1;TRINITY_DN7859_c0_g2;TRINITY_DN872_c0_g2;TRINITY_DN9905_c0_g2;TRINITY_DN2788_c…
cellular_component	organelle part	GO:0044422	intrinsic component of organelle membrane	GO:0031300	intrinsic component of endoplasmic reticulum membrane	GO:0031227	47	0.00104361	TRINITY_DN80162_c0_g1;TRINITY_DN36968_c0_g1;TRINITY_DN89846_c0_g1;TRINITY_DN84249_c0_g1;TRINITY_DN26858_c0_g1;TRINITY_DN45223_c0_g1;TRINITY_DN10617_c0_g3;TRINITY_DN86650_c0_g1;TRINITY_DN1437_c0_g1;TRINITY_DN35864_c0_g1;TRINITY_DN2796_c0_g1;TRINITY_DN91062_c0_g1;TRINITY_DN13781_c0_g1;TRINITY_DN5447_c0_g1;TRINITY_DN14845_c0_g1;TRINITY_DN1037_c0_g1;TRINITY_DN9658_c0_g2;TRINITY_DN67899_c0_g1;TRINITY_…
cellular_component	organelle part	GO:0044422	intrinsic component of organelle membrane	GO:0031300	intrinsic component of plastid membrane	GO:0031350	8	0.00017764	TRINITY_DN7977_c0_g1;TRINITY_DN14182_c0_g1;TRINITY_DN1307_c0_g1;TRINITY_DN18465_c0_g1;TRINITY_DN8054_c1_g1;TRINITY_DN20246_c0_g1;TRINITY_DN5957_c0_g2;TRINITY_DN12940_c1_g1
cellular_component	organelle part	GO:0044422	intrinsic component of organelle membrane	GO:0031300	intrinsic component of mitochondrial membrane	GO:0098573	50	0.00111022	TRINITY_DN36781_c0_g2;TRINITY_DN4029_c0_g1;TRINITY_DN21160_c0_g2;TRINITY_DN10160_c0_g1;TRINITY_DN1262_c0_g1;TRINITY_DN31168_c1_g1;TRINITY_DN449_c0_g1;TRINITY_DN26931_c0_g1;TRINITY_DN78056_c0_g1;TRINITY_DN71566_c1_g1;TRINITY_DN58804_c0_g1;TRINITY_DN32413_c0_g3;TRINITY_DN35956_c0_g1;TRINITY_DN51660_c0_g1;TRINITY_DN2541_c0_g1;TRINITY_DN63621_c0_g1;TRINITY_DN19406_c0_g1;TRINITY_DN6499_c0_g1;TRINITY_D…
cellular_component	organelle part	GO:0044422	intrinsic component of organelle membrane	GO:0031300	integral component of organelle membrane	GO:0031301	127	0.00281997	TRINITY_DN7977_c0_g1;TRINITY_DN80162_c0_g1;TRINITY_DN36968_c0_g1;TRINITY_DN14182_c0_g1;TRINITY_DN89846_c0_g1;TRINITY_DN36781_c0_g2;TRINITY_DN4029_c0_g1;TRINITY_DN84249_c0_g1;TRINITY_DN21160_c0_g2;TRINITY_DN10160_c0_g1;TRINITY_DN10053_c0_g1;TRINITY_DN26858_c0_g1;TRINITY_DN2113_c0_g2;TRINITY_DN1307_c0_g1;TRINITY_DN1262_c0_g1;TRINITY_DN31168_c1_g1;TRINITY_DN45223_c0_g1;TRINITY_DN14674_c1_g1;TRINITY_…
cellular_component	organelle part	GO:0044422	intrinsic component of organelle membrane	GO:0031300	intrinsic component of peroxisomal membrane	GO:0031231	15	0.00033307	TRINITY_DN26931_c0_g1;TRINITY_DN6995_c0_g1;TRINITY_DN24820_c0_g1;TRINITY_DN1349_c0_g2;TRINITY_DN1349_c0_g1;TRINITY_DN6499_c0_g1;TRINITY_DN22145_c0_g2;TRINITY_DN63053_c0_g1;TRINITY_DN23291_c0_g1;TRINITY_DN258_c1_g1;TRINITY_DN694_c0_g1;TRINITY_DN32366_c0_g1;TRINITY_DN94363_c0_g1;TRINITY_DN966_c1_g1;TRINITY_DN2493_c0_g1
cellular_component	organelle	GO:0043226	intracellular organelle	GO:0043229	intracellular membrane-bounded organelle	GO:0043231	8571	0.190314	TRINITY_DN17367_c0_g1;TRINITY_DN78232_c0_g1;TRINITY_DN22790_c0_g2;TRINITY_DN30461_c0_g1;TRINITY_DN95380_c0_g1;TRINITY_DN44696_c0_g1;TRINITY_DN7977_c0_g1;TRINITY_DN33787_c0_g2;TRINITY_DN77214_c0_g1;TRINITY_DN5453_c0_g1;TRINITY_DN2180_c1_g2;TRINITY_DN2180_c1_g1;TRINITY_DN81532_c0_g1;TRINITY_DN3297_c0_g2;TRINITY_DN47231_c0_g1;TRINITY_DN6117_c0_g1;TRINITY_DN29850_c2_g1;TRINITY_DN13786_c2_g1;TRINITY_D…
98_c0_g1;TRINITY_DN15251_c0_g1;TRINITY_DN4468_c0_g1;TRINITY_DN76112_c0_g6;TRINITY_DN76112_c0_g4;TRINITY_DN76112_c0_g2;TRINITY_DN28989_c0_g3;TRINITY_DN28989_c0_g2;TRINITY_DN20426_c0_g3;TRINITY_DN62710_c0_g1;TRINITY_DN86455_c0_g1;TRINITY_DN10271_c0_g1;TRINITY_DN84400_c0_g1;TRINITY_DN5265_c0_g1;TRINITY_DN92463_c0_g1;TRINITY_DN40032_c0_g2;TRINITY_DN76211_c0_g1;TRINITY_DN87290_c0_g1;TRINITY_DN30252_c0…
c0_g1;TRINITY_DN50650_c0_g1;TRINITY_DN1272_c1_g1;TRINITY_DN19898_c0_g1;TRINITY_DN63687_c0_g1;TRINITY_DN5780_c0_g1;TRINITY_DN6126_c0_g2;TRINITY_DN6930_c0_g2;TRINITY_DN38827_c1_g1;TRINITY_DN9057_c1_g2;TRINITY_DN9666_c0_g1;TRINITY_DN89169_c0_g1;TRINITY_DN14298_c0_g2;TRINITY_DN50678_c0_g1;TRINITY_DN18327_c0_g3;TRINITY_DN49816_c0_g2;TRINITY_DN3268_c0_g1;TRINITY_DN11785_c0_g3;TRINITY_DN11785_c0_g1;TRIN…
Y_DN25234_c0_g1;TRINITY_DN18033_c0_g1;TRINITY_DN55801_c0_g1;TRINITY_DN8066_c0_g1;TRINITY_DN19198_c1_g2;TRINITY_DN8176_c0_g1;TRINITY_DN7453_c0_g1;TRINITY_DN50547_c0_g1;TRINITY_DN11443_c0_g1;TRINITY_DN15567_c0_g1;TRINITY_DN41857_c0_g3;TRINITY_DN31601_c0_g1;TRINITY_DN31601_c0_g2;TRINITY_DN31601_c0_g3;TRINITY_DN63586_c0_g1;TRINITY_DN1281_c0_g1;TRINITY_DN17787_c0_g2;TRINITY_DN86898_c0_g1;TRINITY_DN387…
TY_DN19351_c0_g2;TRINITY_DN1869_c0_g1;TRINITY_DN12668_c0_g2;TRINITY_DN60065_c0_g1;TRINITY_DN64805_c0_g3;TRINITY_DN7093_c1_g1;TRINITY_DN354_c0_g1;TRINITY_DN40453_c0_g4;TRINITY_DN2366_c0_g1;TRINITY_DN1119_c1_g1;TRINITY_DN38952_c0_g2;TRINITY_DN5361_c0_g1;TRINITY_DN11010_c0_g1;TRINITY_DN65241_c0_g1;TRINITY_DN4425_c0_g1;TRINITY_DN75763_c0_g1;TRINITY_DN49995_c0_g1;TRINITY_DN39277_c0_g1;TRINITY_DN39288_…
_c0_g2;TRINITY_DN8147_c0_g1;TRINITY_DN14151_c1_g2;TRINITY_DN14151_c1_g3;TRINITY_DN2049_c0_g2;TRINITY_DN12303_c0_g1;TRINITY_DN49860_c0_g1;TRINITY_DN43491_c0_g1;TRINITY_DN38996_c0_g1;TRINITY_DN17954_c0_g1;TRINITY_DN10980_c0_g1;TRINITY_DN11885_c0_g1;TRINITY_DN24952_c0_g1;TRINITY_DN24952_c0_g3;TRINITY_DN24952_c0_g2;TRINITY_DN7363_c0_g1;TRINITY_DN19688_c0_g1;TRINITY_DN40942_c0_g1;TRINITY_DN40942_c0_g2…
cellular_component	organelle	GO:0043226	intracellular organelle	GO:0043229	intracellular non-membrane-bounded organelle	GO:0043232	4849	0.107669	TRINITY_DN72513_c0_g2;TRINITY_DN22790_c0_g2;TRINITY_DN16273_c0_g2;TRINITY_DN16273_c0_g3;TRINITY_DN15249_c0_g1;TRINITY_DN65806_c0_g1;TRINITY_DN87411_c0_g1;TRINITY_DN83558_c0_g1;TRINITY_DN21481_c2_g1;TRINITY_DN90986_c0_g1;TRINITY_DN47231_c0_g1;TRINITY_DN12306_c0_g1;TRINITY_DN48789_c0_g1;TRINITY_DN38973_c0_g1;TRINITY_DN22133_c0_g1;TRINITY_DN56514_c0_g1;TRINITY_DN56452_c0_g5;TRINITY_DN56452_c0_g6;TRI…
ITY_DN48742_c0_g1;TRINITY_DN33194_c0_g3;TRINITY_DN33194_c0_g2;TRINITY_DN33194_c0_g5;TRINITY_DN33194_c0_g4;TRINITY_DN8392_c1_g1;TRINITY_DN19794_c0_g3;TRINITY_DN47277_c0_g1;TRINITY_DN71499_c0_g1;TRINITY_DN31699_c0_g2;TRINITY_DN31699_c0_g1;TRINITY_DN55603_c1_g1;TRINITY_DN38580_c0_g4;TRINITY_DN38580_c0_g1;TRINITY_DN38580_c0_g3;TRINITY_DN38580_c0_g2;TRINITY_DN41612_c0_g3;TRINITY_DN90420_c0_g1;TRINITY_…
_g2;TRINITY_DN55502_c0_g3;TRINITY_DN28460_c0_g1;TRINITY_DN83329_c0_g1;TRINITY_DN16324_c0_g1;TRINITY_DN27289_c1_g5;TRINITY_DN58498_c0_g2;TRINITY_DN7386_c0_g1;TRINITY_DN78429_c0_g1;TRINITY_DN85378_c0_g1;TRINITY_DN83298_c0_g1;TRINITY_DN47264_c0_g4;TRINITY_DN65791_c0_g2;TRINITY_DN65791_c0_g1;TRINITY_DN58286_c1_g1;TRINITY_DN34539_c0_g2;TRINITY_DN70832_c1_g3;TRINITY_DN19235_c0_g2;TRINITY_DN2059_c0_g1;T…
2;TRINITY_DN30199_c0_g1;TRINITY_DN17536_c0_g2;TRINITY_DN30199_c0_g6;TRINITY_DN30199_c0_g5;TRINITY_DN30199_c0_g4;TRINITY_DN93169_c0_g1;TRINITY_DN64614_c1_g3;TRINITY_DN64614_c1_g2;TRINITY_DN64614_c1_g4;TRINITY_DN50791_c0_g2;TRINITY_DN47360_c0_g2;TRINITY_DN18383_c0_g2;TRINITY_DN23661_c0_g4;TRINITY_DN7337_c0_g1;TRINITY_DN62949_c0_g1;TRINITY_DN17386_c1_g1;TRINITY_DN478_c0_g1;TRINITY_DN31742_c4_g1;TRIN…
cellular_component	organelle	GO:0043226	intracellular organelle	GO:0043229	intracellular vesicle	GO:0097708	266	0.00590639	TRINITY_DN31624_c0_g2;TRINITY_DN2251_c0_g1;TRINITY_DN14238_c0_g2;TRINITY_DN5018_c0_g2;TRINITY_DN9887_c3_g1;TRINITY_DN17123_c0_g1;TRINITY_DN71007_c0_g1;TRINITY_DN19217_c0_g2;TRINITY_DN530_c0_g3;TRINITY_DN40554_c1_g1;TRINITY_DN27788_c0_g1;TRINITY_DN48835_c0_g1;TRINITY_DN17637_c1_g1;TRINITY_DN2357_c0_g1;TRINITY_DN14373_c0_g3;TRINITY_DN361_c0_g1;TRINITY_DN361_c0_g2;TRINITY_DN612_c1_g1;TRINITY_DN13358…
cellular_component	organelle	GO:0043226	non-membrane-bounded organelle	GO:0043228	intracellular non-membrane-bounded organelle	GO:0043232	4849	0.107669	TRINITY_DN72513_c0_g2;TRINITY_DN22790_c0_g2;TRINITY_DN16273_c0_g2;TRINITY_DN16273_c0_g3;TRINITY_DN15249_c0_g1;TRINITY_DN65806_c0_g1;TRINITY_DN87411_c0_g1;TRINITY_DN83558_c0_g1;TRINITY_DN21481_c2_g1;TRINITY_DN90986_c0_g1;TRINITY_DN47231_c0_g1;TRINITY_DN12306_c0_g1;TRINITY_DN48789_c0_g1;TRINITY_DN38973_c0_g1;TRINITY_DN22133_c0_g1;TRINITY_DN56514_c0_g1;TRINITY_DN56452_c0_g5;TRINITY_DN56452_c0_g6;TRI…
ITY_DN48742_c0_g1;TRINITY_DN33194_c0_g3;TRINITY_DN33194_c0_g2;TRINITY_DN33194_c0_g5;TRINITY_DN33194_c0_g4;TRINITY_DN8392_c1_g1;TRINITY_DN19794_c0_g3;TRINITY_DN47277_c0_g1;TRINITY_DN71499_c0_g1;TRINITY_DN31699_c0_g2;TRINITY_DN31699_c0_g1;TRINITY_DN55603_c1_g1;TRINITY_DN38580_c0_g4;TRINITY_DN38580_c0_g1;TRINITY_DN38580_c0_g3;TRINITY_DN38580_c0_g2;TRINITY_DN41612_c0_g3;TRINITY_DN90420_c0_g1;TRINITY_…
_g2;TRINITY_DN55502_c0_g3;TRINITY_DN28460_c0_g1;TRINITY_DN83329_c0_g1;TRINITY_DN16324_c0_g1;TRINITY_DN27289_c1_g5;TRINITY_DN58498_c0_g2;TRINITY_DN7386_c0_g1;TRINITY_DN78429_c0_g1;TRINITY_DN85378_c0_g1;TRINITY_DN83298_c0_g1;TRINITY_DN47264_c0_g4;TRINITY_DN65791_c0_g2;TRINITY_DN65791_c0_g1;TRINITY_DN58286_c1_g1;TRINITY_DN34539_c0_g2;TRINITY_DN70832_c1_g3;TRINITY_DN19235_c0_g2;TRINITY_DN2059_c0_g1;T…
2;TRINITY_DN30199_c0_g1;TRINITY_DN17536_c0_g2;TRINITY_DN30199_c0_g6;TRINITY_DN30199_c0_g5;TRINITY_DN30199_c0_g4;TRINITY_DN93169_c0_g1;TRINITY_DN64614_c1_g3;TRINITY_DN64614_c1_g2;TRINITY_DN64614_c1_g4;TRINITY_DN50791_c0_g2;TRINITY_DN47360_c0_g2;TRINITY_DN18383_c0_g2;TRINITY_DN23661_c0_g4;TRINITY_DN7337_c0_g1;TRINITY_DN62949_c0_g1;TRINITY_DN17386_c1_g1;TRINITY_DN478_c0_g1;TRINITY_DN31742_c4_g1;TRIN…
cellular_component	organelle	GO:0043226	membrane-bounded organelle	GO:0043227	vesicle	GO:0031982	281	0.00623945	TRINITY_DN31624_c0_g2;TRINITY_DN2251_c0_g1;TRINITY_DN14238_c0_g2;TRINITY_DN5018_c0_g2;TRINITY_DN9887_c3_g1;TRINITY_DN17123_c0_g1;TRINITY_DN71007_c0_g1;TRINITY_DN19217_c0_g2;TRINITY_DN530_c0_g3;TRINITY_DN40554_c1_g1;TRINITY_DN31163_c0_g2;TRINITY_DN27788_c0_g1;TRINITY_DN48835_c0_g1;TRINITY_DN17637_c1_g1;TRINITY_DN2357_c0_g1;TRINITY_DN14373_c0_g3;TRINITY_DN2659_c0_g3;TRINITY_DN361_c0_g1;TRINITY_DN36…
cellular_component	organelle	GO:0043226	membrane-bounded organelle	GO:0043227	intracellular membrane-bounded organelle	GO:0043231	8571	0.190314	TRINITY_DN17367_c0_g1;TRINITY_DN78232_c0_g1;TRINITY_DN22790_c0_g2;TRINITY_DN30461_c0_g1;TRINITY_DN95380_c0_g1;TRINITY_DN44696_c0_g1;TRINITY_DN7977_c0_g1;TRINITY_DN33787_c0_g2;TRINITY_DN77214_c0_g1;TRINITY_DN5453_c0_g1;TRINITY_DN2180_c1_g2;TRINITY_DN2180_c1_g1;TRINITY_DN81532_c0_g1;TRINITY_DN3297_c0_g2;TRINITY_DN47231_c0_g1;TRINITY_DN6117_c0_g1;TRINITY_DN29850_c2_g1;TRINITY_DN13786_c2_g1;TRINITY_D…
98_c0_g1;TRINITY_DN15251_c0_g1;TRINITY_DN4468_c0_g1;TRINITY_DN76112_c0_g6;TRINITY_DN76112_c0_g4;TRINITY_DN76112_c0_g2;TRINITY_DN28989_c0_g3;TRINITY_DN28989_c0_g2;TRINITY_DN20426_c0_g3;TRINITY_DN62710_c0_g1;TRINITY_DN86455_c0_g1;TRINITY_DN10271_c0_g1;TRINITY_DN84400_c0_g1;TRINITY_DN5265_c0_g1;TRINITY_DN92463_c0_g1;TRINITY_DN40032_c0_g2;TRINITY_DN76211_c0_g1;TRINITY_DN87290_c0_g1;TRINITY_DN30252_c0…
c0_g1;TRINITY_DN50650_c0_g1;TRINITY_DN1272_c1_g1;TRINITY_DN19898_c0_g1;TRINITY_DN63687_c0_g1;TRINITY_DN5780_c0_g1;TRINITY_DN6126_c0_g2;TRINITY_DN6930_c0_g2;TRINITY_DN38827_c1_g1;TRINITY_DN9057_c1_g2;TRINITY_DN9666_c0_g1;TRINITY_DN89169_c0_g1;TRINITY_DN14298_c0_g2;TRINITY_DN50678_c0_g1;TRINITY_DN18327_c0_g3;TRINITY_DN49816_c0_g2;TRINITY_DN3268_c0_g1;TRINITY_DN11785_c0_g3;TRINITY_DN11785_c0_g1;TRIN…
Y_DN25234_c0_g1;TRINITY_DN18033_c0_g1;TRINITY_DN55801_c0_g1;TRINITY_DN8066_c0_g1;TRINITY_DN19198_c1_g2;TRINITY_DN8176_c0_g1;TRINITY_DN7453_c0_g1;TRINITY_DN50547_c0_g1;TRINITY_DN11443_c0_g1;TRINITY_DN15567_c0_g1;TRINITY_DN41857_c0_g3;TRINITY_DN31601_c0_g1;TRINITY_DN31601_c0_g2;TRINITY_DN31601_c0_g3;TRINITY_DN63586_c0_g1;TRINITY_DN1281_c0_g1;TRINITY_DN17787_c0_g2;TRINITY_DN86898_c0_g1;TRINITY_DN387…
TY_DN19351_c0_g2;TRINITY_DN1869_c0_g1;TRINITY_DN12668_c0_g2;TRINITY_DN60065_c0_g1;TRINITY_DN64805_c0_g3;TRINITY_DN7093_c1_g1;TRINITY_DN354_c0_g1;TRINITY_DN40453_c0_g4;TRINITY_DN2366_c0_g1;TRINITY_DN1119_c1_g1;TRINITY_DN38952_c0_g2;TRINITY_DN5361_c0_g1;TRINITY_DN11010_c0_g1;TRINITY_DN65241_c0_g1;TRINITY_DN4425_c0_g1;TRINITY_DN75763_c0_g1;TRINITY_DN49995_c0_g1;TRINITY_DN39277_c0_g1;TRINITY_DN39288_…
_c0_g2;TRINITY_DN8147_c0_g1;TRINITY_DN14151_c1_g2;TRINITY_DN14151_c1_g3;TRINITY_DN2049_c0_g2;TRINITY_DN12303_c0_g1;TRINITY_DN49860_c0_g1;TRINITY_DN43491_c0_g1;TRINITY_DN38996_c0_g1;TRINITY_DN17954_c0_g1;TRINITY_DN10980_c0_g1;TRINITY_DN11885_c0_g1;TRINITY_DN24952_c0_g1;TRINITY_DN24952_c0_g3;TRINITY_DN24952_c0_g2;TRINITY_DN7363_c0_g1;TRINITY_DN19688_c0_g1;TRINITY_DN40942_c0_g1;TRINITY_DN40942_c0_g2…
cellular_component	organelle	GO:0043226	extracellular organelle	GO:0043230	extracellular vesicle	GO:1903561	5	0.00011102	TRINITY_DN31163_c0_g2;TRINITY_DN2659_c0_g3;TRINITY_DN2659_c0_g1;TRINITY_DN31163_c0_g1;TRINITY_DN9911_c0_g4
cellular_component	membrane	GO:0016020	membrane region	GO:0098589	membrane microdomain	GO:0098857	4	8.882e-05	TRINITY_DN6922_c0_g1;TRINITY_DN44084_c0_g1;TRINITY_DN7890_c0_g1;TRINITY_DN7890_c0_g2
cellular_component	membrane	GO:0016020	organelle membrane	GO:0031090	bounding membrane of organelle	GO:0098588	950	0.0210942	TRINITY_DN4621_c0_g1;TRINITY_DN22790_c0_g2;TRINITY_DN27542_c0_g1;TRINITY_DN13341_c0_g1;TRINITY_DN16693_c0_g1;TRINITY_DN92381_c0_g1;TRINITY_DN14931_c0_g3;TRINITY_DN14931_c0_g5;TRINITY_DN3874_c0_g2;TRINITY_DN38686_c0_g1;TRINITY_DN2272_c0_g3;TRINITY_DN2272_c0_g2;TRINITY_DN2272_c0_g5;TRINITY_DN2272_c0_g4;TRINITY_DN38331_c0_g1;TRINITY_DN22069_c1_g3;TRINITY_DN22069_c1_g2;TRINITY_DN71836_c1_g1;TRINITY_D…
cellular_component	membrane	GO:0016020	organelle membrane	GO:0031090	plastid membrane	GO:0042170	126	0.00279776	TRINITY_DN7977_c0_g1;TRINITY_DN35836_c0_g1;TRINITY_DN41825_c0_g1;TRINITY_DN12856_c0_g1;TRINITY_DN20347_c1_g1;TRINITY_DN49388_c0_g1;TRINITY_DN45928_c0_g1;TRINITY_DN28497_c0_g2;TRINITY_DN28497_c0_g4;TRINITY_DN72595_c0_g1;TRINITY_DN72595_c0_g2;TRINITY_DN47492_c0_g1;TRINITY_DN78875_c0_g1;TRINITY_DN10944_c1_g2;TRINITY_DN9176_c0_g1;TRINITY_DN703_c0_g3;TRINITY_DN703_c0_g2;TRINITY_DN703_c0_g4;TRINITY_DN3…
cellular_component	membrane	GO:0016020	organelle membrane	GO:0031090	endoplasmic reticulum membrane	GO:0005789	307	0.00681677	TRINITY_DN8330_c0_g1;TRINITY_DN2272_c0_g3;TRINITY_DN2272_c0_g2;TRINITY_DN2272_c0_g5;TRINITY_DN2272_c0_g4;TRINITY_DN14238_c0_g2;TRINITY_DN15171_c0_g1;TRINITY_DN1756_c0_g1;TRINITY_DN49764_c0_g1;TRINITY_DN27788_c0_g1;TRINITY_DN1045_c0_g1;TRINITY_DN3373_c0_g1;TRINITY_DN69780_c0_g1;TRINITY_DN71340_c0_g1;TRINITY_DN29689_c0_g1;TRINITY_DN7959_c0_g1;TRINITY_DN3471_c0_g2;TRINITY_DN42228_c0_g1;TRINITY_DN865…
cellular_component	membrane	GO:0016020	organelle membrane	GO:0031090	vesicle membrane	GO:0012506	43	0.00095479	TRINITY_DN4099_c0_g1;TRINITY_DN69216_c0_g1;TRINITY_DN2957_c0_g1;TRINITY_DN22745_c0_g1;TRINITY_DN10944_c1_g2;TRINITY_DN17951_c0_g1;TRINITY_DN63792_c0_g1;TRINITY_DN37434_c1_g2;TRINITY_DN30774_c0_g1;TRINITY_DN11105_c0_g2;TRINITY_DN16293_c0_g1;TRINITY_DN77238_c0_g1;TRINITY_DN6695_c0_g3;TRINITY_DN12791_c0_g1;TRINITY_DN3145_c1_g4;TRINITY_DN1139_c0_g3;TRINITY_DN23621_c0_g1;TRINITY_DN2038_c0_g2;TRINITY_D…
cellular_component	membrane	GO:0016020	organelle membrane	GO:0031090	organelle inner membrane	GO:0019866	423	0.00939249	TRINITY_DN9213_c0_g1;TRINITY_DN7977_c0_g1;TRINITY_DN91603_c0_g1;TRINITY_DN35836_c0_g1;TRINITY_DN8720_c0_g1;TRINITY_DN28995_c0_g1;TRINITY_DN13351_c0_g1;TRINITY_DN41825_c0_g1;TRINITY_DN18016_c0_g2;TRINITY_DN52393_c2_g1;TRINITY_DN26083_c0_g2;TRINITY_DN81583_c0_g1;TRINITY_DN87157_c0_g1;TRINITY_DN17969_c0_g1;TRINITY_DN82422_c0_g1;TRINITY_DN79023_c0_g1;TRINITY_DN17796_c0_g1;TRINITY_DN20978_c1_g1;TRINIT…
cellular_component	membrane	GO:0016020	organelle membrane	GO:0031090	nuclear membrane	GO:0031965	17	0.00037748	TRINITY_DN6920_c0_g2;TRINITY_DN55086_c0_g2;TRINITY_DN8600_c0_g1;TRINITY_DN3002_c0_g2;TRINITY_DN45278_c0_g1;TRINITY_DN9083_c0_g7;TRINITY_DN20504_c0_g2;TRINITY_DN29383_c0_g2;TRINITY_DN55086_c0_g1;TRINITY_DN29112_c0_g1;TRINITY_DN1986_c0_g1;TRINITY_DN17836_c0_g2;TRINITY_DN94284_c0_g1;TRINITY_DN3047_c0_g1;TRINITY_DN6678_c0_g4;TRINITY_DN8956_c0_g1;TRINITY_DN38996_c0_g1
cellular_component	membrane	GO:0016020	organelle membrane	GO:0031090	mitochondrial membrane	GO:0031966	489	0.010858	TRINITY_DN9213_c0_g1;TRINITY_DN91603_c0_g1;TRINITY_DN8720_c0_g1;TRINITY_DN28995_c0_g1;TRINITY_DN13351_c0_g1;TRINITY_DN18016_c0_g2;TRINITY_DN52393_c2_g1;TRINITY_DN26083_c0_g2;TRINITY_DN3432_c0_g3;TRINITY_DN81583_c0_g1;TRINITY_DN87157_c0_g1;TRINITY_DN17969_c0_g1;TRINITY_DN43689_c0_g2;TRINITY_DN82422_c0_g1;TRINITY_DN79023_c0_g1;TRINITY_DN45834_c0_g1;TRINITY_DN17796_c0_g1;TRINITY_DN20978_c1_g1;TRINIT…
cellular_component	membrane	GO:0016020	outer membrane	GO:0019867	organelle outer membrane	GO:0031968	108	0.00239808	TRINITY_DN12856_c0_g1;TRINITY_DN43689_c0_g2;TRINITY_DN20347_c1_g1;TRINITY_DN49388_c0_g1;TRINITY_DN45928_c0_g1;TRINITY_DN28497_c0_g2;TRINITY_DN28497_c0_g4;TRINITY_DN45834_c0_g1;TRINITY_DN18439_c1_g1;TRINITY_DN41021_c0_g1;TRINITY_DN8095_c0_g1;TRINITY_DN10944_c1_g2;TRINITY_DN10386_c0_g1;TRINITY_DN703_c0_g3;TRINITY_DN703_c0_g2;TRINITY_DN703_c0_g4;TRINITY_DN1307_c0_g1;TRINITY_DN90217_c0_g1;TRINITY_DN4…
cellular_component	membrane	GO:0016020	photosynthetic membrane	GO:0034357	thylakoid membrane	GO:0042651	466	0.0103473	TRINITY_DN6117_c0_g1;TRINITY_DN88029_c0_g1;TRINITY_DN79830_c0_g1;TRINITY_DN54438_c0_g1;TRINITY_DN56737_c0_g1;TRINITY_DN14768_c0_g1;TRINITY_DN6270_c0_g2;TRINITY_DN91870_c0_g1;TRINITY_DN26180_c0_g2;TRINITY_DN26180_c0_g3;TRINITY_DN26180_c0_g1;TRINITY_DN1702_c0_g4;TRINITY_DN1702_c0_g2;TRINITY_DN40673_c0_g4;TRINITY_DN40673_c0_g2;TRINITY_DN36922_c0_g2;TRINITY_DN36922_c0_g1;TRINITY_DN781_c0_g1;TRINITY_D…
cellular_component	membrane	GO:0016020	plasma membrane region	GO:0098590	plasma membrane raft	GO:0044853	4	8.882e-05	TRINITY_DN6922_c0_g1;TRINITY_DN44084_c0_g1;TRINITY_DN7890_c0_g1;TRINITY_DN7890_c0_g2
cellular_component	membrane	GO:0016020	plasma membrane region	GO:0098590	apical plasma membrane	GO:0016324	4	8.882e-05	TRINITY_DN60359_c0_g1;TRINITY_DN44084_c0_g1;TRINITY_DN7890_c0_g1;TRINITY_DN7890_c0_g2
cellular_component	membrane	GO:0016020	plasma membrane region	GO:0098590	cell projection membrane	GO:0031253	7	0.00015543	TRINITY_DN33125_c0_g1;TRINITY_DN41462_c0_g1;TRINITY_DN22964_c0_g1;TRINITY_DN44271_c0_g1;TRINITY_DN41978_c0_g1;TRINITY_DN1382_c0_g1;TRINITY_DN54155_c0_g1
cellular_component	membrane	GO:0016020	plasma membrane region	GO:0098590	plasma membrane of cell tip	GO:0031520	23	0.0005107	TRINITY_DN36745_c0_g1;TRINITY_DN36745_c0_g2;TRINITY_DN36745_c0_g3;TRINITY_DN69312_c0_g1;TRINITY_DN17951_c0_g1;TRINITY_DN74683_c0_g1;TRINITY_DN23914_c0_g1;TRINITY_DN85542_c0_g1;TRINITY_DN40485_c0_g1;TRINITY_DN37071_c1_g1;TRINITY_DN39158_c0_g1;TRINITY_DN23079_c0_g1;TRINITY_DN84228_c0_g1;TRINITY_DN67005_c0_g1;TRINITY_DN67005_c0_g2;TRINITY_DN23914_c0_g2;TRINITY_DN93987_c0_g1;TRINITY_DN38449_c0_g1;TRI…
cellular_component	membrane	GO:0016020	whole membrane	GO:0098805	endocytic vesicle membrane	GO:0030666	2	4.441e-05	TRINITY_DN10944_c1_g2;TRINITY_DN18575_c0_g1
cellular_component	membrane	GO:0016020	whole membrane	GO:0098805	Golgi-associated vesicle membrane	GO:0030660	21	0.00046629	TRINITY_DN22745_c0_g1;TRINITY_DN16293_c0_g1;TRINITY_DN77238_c0_g1;TRINITY_DN2796_c0_g1;TRINITY_DN5447_c0_g1;TRINITY_DN9658_c0_g2;TRINITY_DN1866_c0_g1;TRINITY_DN1866_c0_g2;TRINITY_DN41260_c0_g1;TRINITY_DN1895_c0_g2;TRINITY_DN21495_c0_g1;TRINITY_DN4524_c0_g1;TRINITY_DN53504_c0_g2;TRINITY_DN53504_c0_g3;TRINITY_DN53504_c0_g4;TRINITY_DN89378_c0_g1;TRINITY_DN1122_c0_g1;TRINITY_DN12078_c0_g2;TRINITY_DN1…
cellular_component	membrane	GO:0016020	whole membrane	GO:0098805	coated vesicle membrane	GO:0030662	15	0.00033307	TRINITY_DN4099_c0_g1;TRINITY_DN22745_c0_g1;TRINITY_DN16293_c0_g1;TRINITY_DN77238_c0_g1;TRINITY_DN1866_c0_g1;TRINITY_DN1866_c0_g2;TRINITY_DN41260_c0_g1;TRINITY_DN1895_c0_g2;TRINITY_DN21495_c0_g1;TRINITY_DN89378_c0_g1;TRINITY_DN1122_c0_g1;TRINITY_DN12078_c0_g2;TRINITY_DN11068_c0_g6;TRINITY_DN2838_c0_g1;TRINITY_DN11068_c0_g3
cellular_component	membrane	GO:0016020	whole membrane	GO:0098805	microbody membrane	GO:0031903	27	0.00059952	TRINITY_DN512_c0_g1;TRINITY_DN8457_c0_g2;TRINITY_DN8457_c0_g1;TRINITY_DN24434_c0_g3;TRINITY_DN19306_c1_g1;TRINITY_DN37543_c0_g1;TRINITY_DN63576_c0_g1;TRINITY_DN18326_c0_g1;TRINITY_DN78160_c0_g1;TRINITY_DN37499_c0_g1;TRINITY_DN22360_c0_g1;TRINITY_DN1349_c0_g2;TRINITY_DN1349_c0_g1;TRINITY_DN22145_c0_g2;TRINITY_DN2465_c1_g1;TRINITY_DN74835_c0_g1;TRINITY_DN59761_c0_g1;TRINITY_DN593_c0_g1;TRINITY_DN23…
cellular_component	membrane	GO:0016020	whole membrane	GO:0098805	vacuolar membrane	GO:0005774	586	0.0130118	TRINITY_DN4621_c0_g1;TRINITY_DN22790_c0_g2;TRINITY_DN13341_c0_g1;TRINITY_DN16693_c0_g1;TRINITY_DN92381_c0_g1;TRINITY_DN3874_c0_g2;TRINITY_DN38686_c0_g1;TRINITY_DN38331_c0_g1;TRINITY_DN22069_c1_g3;TRINITY_DN22069_c1_g2;TRINITY_DN71836_c1_g1;TRINITY_DN26500_c0_g1;TRINITY_DN38156_c0_g2;TRINITY_DN1429_c1_g2;TRINITY_DN36745_c0_g2;TRINITY_DN16895_c0_g1;TRINITY_DN73965_c0_g1;TRINITY_DN88194_c0_g1;TRINIT…
cellular_component	membrane	GO:0016020	whole membrane	GO:0098805	organelle outer membrane	GO:0031968	108	0.00239808	TRINITY_DN12856_c0_g1;TRINITY_DN43689_c0_g2;TRINITY_DN20347_c1_g1;TRINITY_DN49388_c0_g1;TRINITY_DN45928_c0_g1;TRINITY_DN28497_c0_g2;TRINITY_DN28497_c0_g4;TRINITY_DN45834_c0_g1;TRINITY_DN18439_c1_g1;TRINITY_DN41021_c0_g1;TRINITY_DN8095_c0_g1;TRINITY_DN10944_c1_g2;TRINITY_DN10386_c0_g1;TRINITY_DN703_c0_g3;TRINITY_DN703_c0_g2;TRINITY_DN703_c0_g4;TRINITY_DN1307_c0_g1;TRINITY_DN90217_c0_g1;TRINITY_DN4…
cellular_component	membrane	GO:0016020	whole membrane	GO:0098805	transport vesicle membrane	GO:0030658	30	0.00066613	TRINITY_DN69216_c0_g1;TRINITY_DN22745_c0_g1;TRINITY_DN63792_c0_g1;TRINITY_DN37434_c1_g2;TRINITY_DN30774_c0_g1;TRINITY_DN11105_c0_g2;TRINITY_DN16293_c0_g1;TRINITY_DN6695_c0_g3;TRINITY_DN12791_c0_g1;TRINITY_DN3145_c1_g4;TRINITY_DN1139_c0_g3;TRINITY_DN2038_c0_g2;TRINITY_DN5838_c0_g4;TRINITY_DN4151_c0_g1;TRINITY_DN59815_c0_g1;TRINITY_DN2395_c1_g1;TRINITY_DN6748_c0_g7;TRINITY_DN14016_c0_g1;TRINITY_DN1…
cellular_component	membrane	GO:0016020	whole membrane	GO:0098805	endosome membrane	GO:0010008	31	0.00068834	TRINITY_DN1941_c0_g1;TRINITY_DN16293_c0_g1;TRINITY_DN57162_c0_g1;TRINITY_DN30476_c0_g1;TRINITY_DN41424_c0_g2;TRINITY_DN2038_c0_g2;TRINITY_DN4151_c0_g1;TRINITY_DN836_c0_g1;TRINITY_DN3841_c0_g1;TRINITY_DN9554_c0_g2;TRINITY_DN30808_c2_g1;TRINITY_DN86863_c0_g1;TRINITY_DN5576_c0_g2;TRINITY_DN33097_c0_g1;TRINITY_DN18573_c0_g1;TRINITY_DN1506_c0_g2;TRINITY_DN12470_c0_g1;TRINITY_DN21618_c0_g1;TRINITY_DN88…
cellular_component	membrane	GO:0016020	whole membrane	GO:0098805	phagophore assembly site membrane	GO:0034045	10	0.00022204	TRINITY_DN3994_c0_g3;TRINITY_DN3994_c0_g2;TRINITY_DN3994_c0_g4;TRINITY_DN18650_c0_g1;TRINITY_DN6672_c0_g1;TRINITY_DN6672_c0_g2;TRINITY_DN33266_c0_g2;TRINITY_DN33266_c0_g1;TRINITY_DN2600_c0_g1;TRINITY_DN27100_c0_g1
cellular_component	cell junction	GO:0030054	cell-cell junction	GO:0005911	plasmodesma	GO:0009506	734	0.0162981	TRINITY_DN81532_c0_g1;TRINITY_DN47231_c0_g1;TRINITY_DN60892_c0_g1;TRINITY_DN28201_c0_g4;TRINITY_DN16556_c0_g2;TRINITY_DN8439_c0_g2;TRINITY_DN36539_c0_g1;TRINITY_DN38331_c0_g1;TRINITY_DN11664_c0_g1;TRINITY_DN24721_c0_g1;TRINITY_DN16896_c0_g1;TRINITY_DN49075_c0_g6;TRINITY_DN16942_c0_g2;TRINITY_DN16942_c0_g1;TRINITY_DN8868_c0_g1;TRINITY_DN16895_c0_g1;TRINITY_DN27073_c0_g7;TRINITY_DN83873_c0_g1;TRINI…
cellular_component	nucleoid	GO:0009295	plastid nucleoid	GO:0042646	chloroplast nucleoid	GO:0042644	32	0.00071054	TRINITY_DN21481_c2_g1;TRINITY_DN30451_c0_g1;TRINITY_DN72595_c0_g1;TRINITY_DN72595_c0_g2;TRINITY_DN39448_c0_g1;TRINITY_DN34254_c0_g1;TRINITY_DN43175_c0_g6;TRINITY_DN30451_c1_g1;TRINITY_DN80069_c0_g1;TRINITY_DN21818_c0_g1;TRINITY_DN21481_c0_g1;TRINITY_DN5170_c0_g2;TRINITY_DN2022_c0_g2;TRINITY_DN3837_c0_g1;TRINITY_DN47467_c0_g2;TRINITY_DN6357_c0_g1;TRINITY_DN5842_c2_g1;TRINITY_DN36170_c0_g1;TRINITY_…
cellular_component	other organism part	GO:0044217	other organism cell	GO:0044216	host cell	GO:0043657	1	2.22e-05	TRINITY_DN50162_c0_g1
cellular_component	cell part	GO:0044464	envelope	GO:0031975	organelle envelope	GO:0031967	474	0.0105249	TRINITY_DN88029_c0_g1;TRINITY_DN13351_c0_g1;TRINITY_DN11390_c0_g2;TRINITY_DN26180_c0_g1;TRINITY_DN58730_c0_g1;TRINITY_DN13947_c0_g1;TRINITY_DN22381_c0_g1;TRINITY_DN41069_c0_g1;TRINITY_DN47033_c0_g2;TRINITY_DN42199_c0_g1;TRINITY_DN80874_c0_g1;TRINITY_DN13330_c4_g1;TRINITY_DN15951_c0_g2;TRINITY_DN17577_c0_g1;TRINITY_DN5815_c0_g2;TRINITY_DN60518_c0_g3;TRINITY_DN60518_c0_g2;TRINITY_DN68680_c0_g1;TRIN…
cellular_component	cell part	GO:0044464	plasma membrane part	GO:0044459	extrinsic component of plasma membrane	GO:0019897	2	4.441e-05	TRINITY_DN10103_c0_g1;TRINITY_DN67211_c0_g1
cellular_component	cell part	GO:0044464	plasma membrane part	GO:0044459	intrinsic component of plasma membrane	GO:0031226	268	0.00595079	TRINITY_DN4621_c0_g1;TRINITY_DN1640_c0_g3;TRINITY_DN371_c0_g1;TRINITY_DN7089_c0_g4;TRINITY_DN7089_c0_g2;TRINITY_DN7089_c0_g1;TRINITY_DN12192_c0_g1;TRINITY_DN36745_c0_g1;TRINITY_DN36745_c0_g2;TRINITY_DN36745_c0_g3;TRINITY_DN20971_c0_g1;TRINITY_DN11377_c0_g1;TRINITY_DN13051_c0_g1;TRINITY_DN1795_c0_g1;TRINITY_DN5377_c1_g1;TRINITY_DN41293_c0_g1;TRINITY_DN2349_c0_g1;TRINITY_DN9916_c0_g1;TRINITY_DN6190…
cellular_component	cell part	GO:0044464	plasma membrane part	GO:0044459	external side of plasma membrane	GO:0009897	2	4.441e-05	TRINITY_DN87794_c0_g1;TRINITY_DN4609_c0_g1
cellular_component	cell part	GO:0044464	plasma membrane part	GO:0044459	cytoplasmic side of plasma membrane	GO:0009898	1	2.22e-05	TRINITY_DN7615_c0_g1
cellular_component	cell part	GO:0044464	plasma membrane part	GO:0044459	plasma membrane protein complex	GO:0098797	107	0.00237588	TRINITY_DN81532_c0_g1;TRINITY_DN1713_c0_g2;TRINITY_DN1713_c0_g1;TRINITY_DN36539_c0_g1;TRINITY_DN6237_c0_g2;TRINITY_DN6042_c0_g1;TRINITY_DN45874_c0_g1;TRINITY_DN45874_c0_g2;TRINITY_DN25688_c0_g1;TRINITY_DN9694_c0_g1;TRINITY_DN86892_c0_g1;TRINITY_DN78404_c0_g1;TRINITY_DN56557_c0_g2;TRINITY_DN6237_c0_g1;TRINITY_DN80499_c0_g1;TRINITY_DN93711_c0_g1;TRINITY_DN80927_c0_g1;TRINITY_DN26503_c0_g1;TRINITY_D…
cellular_component	cell part	GO:0044464	plasma membrane part	GO:0044459	leading edge membrane	GO:0031256	7	0.00015543	TRINITY_DN33125_c0_g1;TRINITY_DN41462_c0_g1;TRINITY_DN22964_c0_g1;TRINITY_DN44271_c0_g1;TRINITY_DN41978_c0_g1;TRINITY_DN1382_c0_g1;TRINITY_DN54155_c0_g1
cellular_component	cell part	GO:0044464	plasma membrane part	GO:0044459	plasma membrane region	GO:0098590	35	0.00077716	TRINITY_DN36745_c0_g1;TRINITY_DN36745_c0_g2;TRINITY_DN36745_c0_g3;TRINITY_DN69312_c0_g1;TRINITY_DN17951_c0_g1;TRINITY_DN74683_c0_g1;TRINITY_DN6922_c0_g1;TRINITY_DN33125_c0_g1;TRINITY_DN60359_c0_g1;TRINITY_DN23914_c0_g1;TRINITY_DN44084_c0_g1;TRINITY_DN41462_c0_g1;TRINITY_DN22964_c0_g1;TRINITY_DN85542_c0_g1;TRINITY_DN40485_c0_g1;TRINITY_DN37071_c1_g1;TRINITY_DN7890_c0_g1;TRINITY_DN7890_c0_g2;TRINIT…
cellular_component	cell part	GO:0044464	intracellular part	GO:0044424	mannosyltransferase complex	GO:0031501	4	8.882e-05	TRINITY_DN67899_c0_g1;TRINITY_DN984_c0_g1;TRINITY_DN10999_c0_g2;TRINITY_DN18993_c0_g3
cellular_component	cell part	GO:0044464	intracellular part	GO:0044424	thylakoid	GO:0009579	271	0.00601741	TRINITY_DN88029_c0_g1;TRINITY_DN3288_c0_g2;TRINITY_DN13437_c0_g2;TRINITY_DN26180_c0_g1;TRINITY_DN87613_c0_g1;TRINITY_DN13947_c0_g1;TRINITY_DN36922_c0_g2;TRINITY_DN36922_c0_g1;TRINITY_DN12774_c0_g1;TRINITY_DN41069_c0_g1;TRINITY_DN80874_c0_g1;TRINITY_DN6845_c1_g2;TRINITY_DN6845_c1_g1;TRINITY_DN73501_c0_g1;TRINITY_DN91518_c0_g1;TRINITY_DN4300_c0_g2;TRINITY_DN72595_c0_g1;TRINITY_DN62112_c0_g2;TRINITY…
cellular_component	cell part	GO:0044464	intracellular part	GO:0044424	proteasome core complex, alpha-subunit complex	GO:0019773	70	0.00155431	TRINITY_DN82201_c0_g1;TRINITY_DN73965_c0_g1;TRINITY_DN31172_c0_g1;TRINITY_DN56252_c0_g1;TRINITY_DN3568_c0_g1;TRINITY_DN65769_c1_g1;TRINITY_DN57755_c0_g1;TRINITY_DN94410_c0_g1;TRINITY_DN14410_c0_g1;TRINITY_DN14410_c0_g2;TRINITY_DN17974_c0_g1;TRINITY_DN65511_c0_g1;TRINITY_DN65511_c0_g3;TRINITY_DN65511_c0_g2;TRINITY_DN11602_c0_g2;TRINITY_DN56701_c0_g2;TRINITY_DN56701_c0_g1;TRINITY_DN163_c0_g1;TRINIT…
cellular_component	cell part	GO:0044464	intracellular part	GO:0044424	proteasome core complex, beta-subunit complex	GO:0019774	8	0.00017764	TRINITY_DN31666_c0_g1;TRINITY_DN58314_c0_g1;TRINITY_DN30343_c0_g2;TRINITY_DN32217_c0_g1;TRINITY_DN77943_c0_g1;TRINITY_DN82470_c0_g1;TRINITY_DN24101_c0_g1;TRINITY_DN78659_c0_g1
cellular_component	cell part	GO:0044464	intracellular part	GO:0044424	cytoplasm	GO:0005737	3330	0.0739409	TRINITY_DN17160_c0_g4;TRINITY_DN17367_c0_g1;TRINITY_DN11770_c2_g4;TRINITY_DN11770_c2_g1;TRINITY_DN11770_c2_g2;TRINITY_DN21481_c2_g1;TRINITY_DN47231_c0_g1;TRINITY_DN10495_c0_g1;TRINITY_DN47001_c1_g2;TRINITY_DN53303_c0_g1;TRINITY_DN32456_c0_g1;TRINITY_DN9602_c0_g1;TRINITY_DN95456_c0_g1;TRINITY_DN1125_c1_g1;TRINITY_DN546_c0_g1;TRINITY_DN45579_c0_g1;TRINITY_DN62366_c0_g1;TRINITY_DN22120_c1_g1;TRINITY…
Y_DN43140_c0_g2;TRINITY_DN43140_c0_g1;TRINITY_DN1394_c0_g1;TRINITY_DN899_c0_g1;TRINITY_DN86627_c0_g1;TRINITY_DN61702_c3_g1;TRINITY_DN87509_c0_g1;TRINITY_DN1399_c0_g1;TRINITY_DN56292_c1_g1;TRINITY_DN44386_c0_g1;TRINITY_DN46539_c1_g1;TRINITY_DN2959_c0_g1;TRINITY_DN32516_c0_g2;TRINITY_DN23256_c0_g3;TRINITY_DN17524_c0_g1;TRINITY_DN17524_c0_g2;TRINITY_DN23256_c0_g2;TRINITY_DN5754_c0_g1;TRINITY_DN7128_…
c0_g1;TRINITY_DN7526_c0_g1;TRINITY_DN2052_c0_g1;TRINITY_DN19097_c0_g1;TRINITY_DN27178_c0_g3;TRINITY_DN44205_c0_g1;TRINITY_DN11277_c0_g1;TRINITY_DN21155_c0_g2;TRINITY_DN42497_c0_g1;TRINITY_DN7565_c0_g1;TRINITY_DN10440_c0_g1;TRINITY_DN54689_c0_g2;TRINITY_DN33902_c0_g2;TRINITY_DN33902_c0_g3;TRINITY_DN33902_c0_g1;TRINITY_DN4655_c0_g2;TRINITY_DN33902_c0_g5;TRINITY_DN81449_c0_g1;TRINITY_DN5431_c0_g1;TR…
cellular_component	cell part	GO:0044464	intracellular part	GO:0044424	protein phosphatase 4 complex	GO:0030289	2	4.441e-05	TRINITY_DN53286_c0_g1;TRINITY_DN28563_c1_g2
cellular_component	cell part	GO:0044464	intracellular part	GO:0044424	proteasome complex	GO:0000502	180	0.0039968	TRINITY_DN28572_c0_g2;TRINITY_DN28572_c0_g1;TRINITY_DN8675_c0_g2;TRINITY_DN49589_c0_g2;TRINITY_DN52402_c0_g3;TRINITY_DN85993_c0_g1;TRINITY_DN73965_c0_g1;TRINITY_DN78445_c0_g1;TRINITY_DN44063_c0_g2;TRINITY_DN24114_c0_g1;TRINITY_DN495_c0_g1;TRINITY_DN41931_c0_g3;TRINITY_DN41931_c0_g2;TRINITY_DN39969_c0_g1;TRINITY_DN31666_c0_g1;TRINITY_DN23000_c0_g1;TRINITY_DN23000_c0_g3;TRINITY_DN59173_c0_g1;TRINIT…
cellular_component	cell part	GO:0044464	intracellular part	GO:0044424	mRNA cap binding complex	GO:0005845	2	4.441e-05	TRINITY_DN9421_c1_g1;TRINITY_DN8241_c0_g3
cellular_component	cell part	GO:0044464	intracellular part	GO:0044424	nuclear cap binding complex	GO:0005846	6	0.00013323	TRINITY_DN78976_c0_g1;TRINITY_DN2497_c2_g1;TRINITY_DN50454_c0_g1;TRINITY_DN89008_c0_g1;TRINITY_DN8241_c0_g3;TRINITY_DN38378_c0_g1
cellular_component	cell part	GO:0044464	intracellular part	GO:0044424	light-harvesting complex	GO:0030076	8	0.00017764	TRINITY_DN26180_c0_g1;TRINITY_DN11008_c0_g2;TRINITY_DN93143_c0_g1;TRINITY_DN90910_c0_g1;TRINITY_DN63327_c0_g3;TRINITY_DN32229_c0_g1;TRINITY_DN9149_c0_g1;TRINITY_DN20417_c0_g5
cellular_component	cell part	GO:0044464	intracellular part	GO:0044424	DNA polymerase complex	GO:0042575	18	0.00039968	TRINITY_DN4090_c0_g1;TRINITY_DN34509_c0_g1;TRINITY_DN24247_c0_g2;TRINITY_DN29313_c0_g1;TRINITY_DN12712_c0_g1;TRINITY_DN7176_c0_g2;TRINITY_DN27134_c0_g2;TRINITY_DN2806_c0_g1;TRINITY_DN82082_c0_g1;TRINITY_DN8253_c1_g1;TRINITY_DN21163_c0_g2;TRINITY_DN21163_c0_g3;TRINITY_DN21163_c0_g4;TRINITY_DN21163_c0_g5;TRINITY_DN21228_c0_g2;TRINITY_DN62247_c0_g2;TRINITY_DN2085_c0_g1;TRINITY_DN44006_c0_g1
cellular_component	cell part	GO:0044464	intracellular part	GO:0044424	proteasome regulatory particle	GO:0005838	12	0.00026645	TRINITY_DN63647_c0_g1;TRINITY_DN46980_c0_g2;TRINITY_DN29261_c0_g2;TRINITY_DN61616_c0_g1;TRINITY_DN46980_c0_g1;TRINITY_DN44525_c0_g1;TRINITY_DN72629_c0_g2;TRINITY_DN72629_c0_g1;TRINITY_DN2637_c0_g1;TRINITY_DN63647_c0_g2;TRINITY_DN45925_c0_g2;TRINITY_DN45925_c0_g1
cellular_component	cell part	GO:0044464	intracellular part	GO:0044424	proteasome core complex	GO:0005839	91	0.00202061	TRINITY_DN42203_c0_g1;TRINITY_DN82201_c0_g1;TRINITY_DN83506_c0_g1;TRINITY_DN73965_c0_g1;TRINITY_DN31172_c0_g1;TRINITY_DN86099_c0_g1;TRINITY_DN56252_c0_g1;TRINITY_DN87659_c0_g1;TRINITY_DN67284_c0_g1;TRINITY_DN3568_c0_g1;TRINITY_DN65769_c1_g1;TRINITY_DN57755_c0_g1;TRINITY_DN31666_c0_g1;TRINITY_DN50696_c0_g1;TRINITY_DN65511_c0_g3;TRINITY_DN65511_c0_g2;TRINITY_DN11602_c0_g2;TRINITY_DN163_c0_g1;TRINIT…
cellular_component	cell part	GO:0044464	intracellular part	GO:0044424	heterotrimeric G-protein complex	GO:0005834	18	0.00039968	TRINITY_DN45874_c0_g1;TRINITY_DN45874_c0_g2;TRINITY_DN86892_c0_g1;TRINITY_DN23743_c0_g1;TRINITY_DN10591_c0_g1;TRINITY_DN57259_c0_g5;TRINITY_DN57259_c0_g4;TRINITY_DN69058_c0_g1;TRINITY_DN54680_c1_g1;TRINITY_DN31271_c0_g2;TRINITY_DN3075_c0_g1;TRINITY_DN24531_c0_g1;TRINITY_DN21566_c0_g1;TRINITY_DN54680_c0_g1;TRINITY_DN7545_c0_g1;TRINITY_DN25351_c0_g1;TRINITY_DN76103_c0_g1;TRINITY_DN67932_c0_g2
cellular_component	cell part	GO:0044464	intracellular part	GO:0044424	proton-transporting ATP synthase complex	GO:0045259	23	0.0005107	TRINITY_DN5320_c0_g1;TRINITY_DN35040_c0_g1;TRINITY_DN40962_c0_g1;TRINITY_DN76112_c0_g6;TRINITY_DN76112_c0_g4;TRINITY_DN76112_c0_g2;TRINITY_DN41564_c0_g1;TRINITY_DN86731_c0_g1;TRINITY_DN1186_c0_g2;TRINITY_DN50082_c0_g1;TRINITY_DN28135_c0_g1;TRINITY_DN44534_c0_g1;TRINITY_DN23713_c0_g1;TRINITY_DN40989_c0_g1;TRINITY_DN13129_c0_g1;TRINITY_DN46003_c0_g1;TRINITY_DN91588_c0_g1;TRINITY_DN67506_c2_g1;TRINI…
cellular_component	cell part	GO:0044464	intracellular part	GO:0044424	DNA polymerase processivity factor complex	GO:0044796	5	0.00011102	TRINITY_DN55953_c0_g1;TRINITY_DN15240_c0_g1;TRINITY_DN70229_c0_g1;TRINITY_DN12676_c0_g1;TRINITY_DN62873_c0_g1
cellular_component	cell part	GO:0044464	intracellular part	GO:0044424	intracellular organelle	GO:0043229	12874	0.28586	TRINITY_DN72513_c0_g2;TRINITY_DN17367_c0_g1;TRINITY_DN78232_c0_g1;TRINITY_DN22790_c0_g2;TRINITY_DN30461_c0_g1;TRINITY_DN95380_c0_g1;TRINITY_DN44696_c0_g1;TRINITY_DN7977_c0_g1;TRINITY_DN16273_c0_g2;TRINITY_DN16273_c0_g3;TRINITY_DN33787_c0_g2;TRINITY_DN77214_c0_g1;TRINITY_DN15249_c0_g1;TRINITY_DN5453_c0_g1;TRINITY_DN2180_c1_g2;TRINITY_DN2180_c1_g1;TRINITY_DN65806_c0_g1;TRINITY_DN31624_c0_g2;TRINITY…
INITY_DN31710_c0_g1;TRINITY_DN27740_c0_g3;TRINITY_DN46120_c0_g1;TRINITY_DN13352_c0_g1;TRINITY_DN4973_c1_g2;TRINITY_DN28966_c1_g1;TRINITY_DN36568_c0_g1;TRINITY_DN5672_c0_g3;TRINITY_DN3623_c0_g2;TRINITY_DN4635_c0_g1;TRINITY_DN17670_c1_g1;TRINITY_DN2570_c0_g1;TRINITY_DN894_c0_g2;TRINITY_DN894_c0_g1;TRINITY_DN37124_c0_g2;TRINITY_DN37124_c0_g3;TRINITY_DN37124_c0_g1;TRINITY_DN17890_c0_g1;TRINITY_DN3880…
TRINITY_DN38905_c0_g1;TRINITY_DN16173_c0_g2;TRINITY_DN16173_c0_g1;TRINITY_DN6464_c0_g2;TRINITY_DN55075_c0_g1;TRINITY_DN55075_c0_g2;TRINITY_DN6506_c0_g1;TRINITY_DN88508_c0_g1;TRINITY_DN14258_c0_g1;TRINITY_DN24052_c0_g1;TRINITY_DN15924_c0_g2;TRINITY_DN15924_c0_g1;TRINITY_DN56293_c1_g3;TRINITY_DN56293_c1_g2;TRINITY_DN24080_c0_g1;TRINITY_DN25782_c0_g1;TRINITY_DN88855_c0_g1;TRINITY_DN21818_c0_g1;TRINI…
875_c0_g1;TRINITY_DN4223_c0_g1;TRINITY_DN4223_c0_g2;TRINITY_DN9461_c0_g1;TRINITY_DN85134_c0_g1;TRINITY_DN27161_c1_g1;TRINITY_DN44807_c0_g1;TRINITY_DN6422_c1_g2;TRINITY_DN38063_c0_g4;TRINITY_DN38063_c0_g1;TRINITY_DN38063_c0_g3;TRINITY_DN21870_c1_g1;TRINITY_DN21870_c1_g2;TRINITY_DN59546_c0_g1;TRINITY_DN4949_c0_g1;TRINITY_DN94698_c0_g1;TRINITY_DN5358_c0_g1;TRINITY_DN9119_c0_g1;TRINITY_DN16669_c0_g4;…
TRINITY_DN468_c0_g1;TRINITY_DN34663_c0_g1;TRINITY_DN90739_c0_g1;TRINITY_DN6696_c1_g1;TRINITY_DN51542_c0_g3;TRINITY_DN1566_c0_g1;TRINITY_DN6466_c0_g1;TRINITY_DN3063_c1_g1;TRINITY_DN26012_c1_g1;TRINITY_DN3063_c1_g3;TRINITY_DN17329_c0_g1;TRINITY_DN34516_c0_g1;TRINITY_DN16192_c0_g1;TRINITY_DN2419_c0_g3;TRINITY_DN2419_c0_g1;TRINITY_DN68082_c0_g1;TRINITY_DN14619_c0_g1;TRINITY_DN26012_c1_g2;TRINITY_DN53…
5;TRINITY_DN20919_c0_g2;TRINITY_DN20919_c0_g3;TRINITY_DN20919_c0_g1;TRINITY_DN45895_c0_g1;TRINITY_DN18619_c0_g2;TRINITY_DN24762_c0_g1;TRINITY_DN74118_c0_g1;TRINITY_DN498_c0_g2;TRINITY_DN498_c0_g1;TRINITY_DN28409_c0_g1;TRINITY_DN14525_c0_g1;TRINITY_DN63857_c0_g1;TRINITY_DN3894_c1_g1;TRINITY_DN18521_c0_g1;TRINITY_DN12665_c0_g1;TRINITY_DN279_c2_g1;TRINITY_DN29850_c0_g1;TRINITY_DN85680_c0_g1;TRINITY_…
c0_g4;TRINITY_DN2366_c0_g1;TRINITY_DN1119_c1_g1;TRINITY_DN38952_c0_g2;TRINITY_DN12562_c0_g1;TRINITY_DN12562_c0_g3;TRINITY_DN12562_c0_g2;TRINITY_DN5361_c0_g1;TRINITY_DN11010_c0_g1;TRINITY_DN17386_c0_g1;TRINITY_DN65241_c0_g1;TRINITY_DN4425_c0_g1;TRINITY_DN75763_c0_g1;TRINITY_DN72227_c0_g3;TRINITY_DN20338_c1_g3;TRINITY_DN8480_c4_g1;TRINITY_DN49995_c0_g1;TRINITY_DN81664_c0_g1;TRINITY_DN39277_c0_g1;TR…
Y_DN9052_c0_g4;TRINITY_DN81675_c0_g1;TRINITY_DN17525_c1_g2;TRINITY_DN45123_c0_g1;TRINITY_DN95317_c0_g1;TRINITY_DN33014_c0_g2;TRINITY_DN8100_c0_g1;TRINITY_DN10362_c0_g1;TRINITY_DN5557_c0_g1;TRINITY_DN19353_c1_g1;TRINITY_DN15594_c0_g3;TRINITY_DN15594_c0_g1;TRINITY_DN10922_c0_g2;TRINITY_DN10922_c0_g1;TRINITY_DN63880_c0_g1;TRINITY_DN51922_c1_g1;TRINITY_DN88581_c0_g1;TRINITY_DN21865_c0_g3;TRINITY_DN21…
25_c0_g2;TRINITY_DN45153_c0_g1;TRINITY_DN45153_c0_g3;TRINITY_DN45153_c0_g2;TRINITY_DN45153_c0_g4;TRINITY_DN1779_c0_g1;TRINITY_DN18811_c2_g1;TRINITY_DN2215_c0_g1;TRINITY_DN32424_c0_g2;TRINITY_DN34625_c0_g4;TRINITY_DN15691_c0_g1;TRINITY_DN34625_c0_g2;TRINITY_DN15979_c0_g1;TRINITY_DN57264_c0_g4;TRINITY_DN96062_c0_g1;TRINITY_DN42259_c0_g1;TRINITY_DN41612_c0_g2;TRINITY_DN57954_c0_g1;TRINITY_DN29693_c2…
cellular_component	cell part	GO:0044464	intracellular part	GO:0044424	mismatch repair complex	GO:0032300	14	0.00031086	TRINITY_DN2453_c0_g1;TRINITY_DN6002_c0_g1;TRINITY_DN2079_c1_g1;TRINITY_DN13468_c0_g1;TRINITY_DN54902_c0_g4;TRINITY_DN89698_c0_g1;TRINITY_DN13906_c0_g2;TRINITY_DN13906_c0_g3;TRINITY_DN30885_c0_g1;TRINITY_DN6086_c0_g1;TRINITY_DN6345_c0_g1;TRINITY_DN2092_c0_g1;TRINITY_DN6381_c0_g2;TRINITY_DN10871_c0_g2
cellular_component	cell part	GO:0044464	intracellular part	GO:0044424	nucleocytoplasmic transport complex	GO:0031074	4	8.882e-05	TRINITY_DN10160_c0_g3;TRINITY_DN25084_c0_g2;TRINITY_DN25084_c0_g1;TRINITY_DN35922_c0_g1
cellular_component	cell part	GO:0044464	intracellular part	GO:0044424	fumarate reductase complex	GO:0045283	18	0.00039968	TRINITY_DN3852_c0_g2;TRINITY_DN56557_c0_g2;TRINITY_DN23033_c0_g2;TRINITY_DN23033_c0_g5;TRINITY_DN4301_c0_g1;TRINITY_DN12507_c0_g1;TRINITY_DN78286_c0_g1;TRINITY_DN13038_c0_g3;TRINITY_DN44131_c0_g3;TRINITY_DN63030_c1_g4;TRINITY_DN63030_c1_g3;TRINITY_DN19125_c0_g1;TRINITY_DN57410_c0_g1;TRINITY_DN25846_c0_g1;TRINITY_DN524_c0_g1;TRINITY_DN7729_c0_g1;TRINITY_DN4661_c0_g1;TRINITY_DN66259_c0_g1
cellular_component	cell part	GO:0044464	intracellular part	GO:0044424	succinate dehydrogenase complex	GO:0045281	20	0.00044409	TRINITY_DN3852_c0_g2;TRINITY_DN56557_c0_g2;TRINITY_DN23033_c0_g2;TRINITY_DN23033_c0_g5;TRINITY_DN4301_c0_g1;TRINITY_DN28538_c0_g1;TRINITY_DN12507_c0_g1;TRINITY_DN78286_c0_g1;TRINITY_DN13038_c0_g3;TRINITY_DN44131_c0_g3;TRINITY_DN63030_c1_g4;TRINITY_DN63030_c1_g3;TRINITY_DN19125_c0_g1;TRINITY_DN57410_c0_g1;TRINITY_DN15296_c0_g1;TRINITY_DN25846_c0_g1;TRINITY_DN524_c0_g1;TRINITY_DN7729_c0_g1;TRINITY_…
cellular_component	cell part	GO:0044464	intracellular part	GO:0044424	exosome (RNase complex)	GO:0000178	26	0.00057732	TRINITY_DN7518_c0_g1;TRINITY_DN7883_c0_g1;TRINITY_DN7883_c0_g3;TRINITY_DN12852_c0_g1;TRINITY_DN12852_c0_g2;TRINITY_DN59736_c0_g1;TRINITY_DN3468_c0_g1;TRINITY_DN44992_c0_g1;TRINITY_DN1801_c0_g1;TRINITY_DN11565_c0_g2;TRINITY_DN6409_c0_g2;TRINITY_DN581_c0_g2;TRINITY_DN3697_c0_g1;TRINITY_DN85604_c0_g1;TRINITY_DN8735_c0_g1;TRINITY_DN87636_c0_g1;TRINITY_DN1733_c1_g1;TRINITY_DN2071_c0_g1;TRINITY_DN3264_…
cellular_component	cell part	GO:0044464	intracellular part	GO:0044424	cyclin-dependent protein kinase holoenzyme complex	GO:0000307	38	0.00084377	TRINITY_DN45579_c0_g1;TRINITY_DN4227_c0_g1;TRINITY_DN50672_c0_g2;TRINITY_DN15408_c0_g1;TRINITY_DN64251_c0_g1;TRINITY_DN2389_c0_g1;TRINITY_DN68794_c0_g1;TRINITY_DN61386_c0_g1;TRINITY_DN6673_c0_g1;TRINITY_DN78259_c0_g1;TRINITY_DN7833_c1_g1;TRINITY_DN11600_c0_g4;TRINITY_DN49748_c0_g1;TRINITY_DN12667_c0_g1;TRINITY_DN38735_c0_g1;TRINITY_DN73462_c0_g1;TRINITY_DN1123_c0_g2;TRINITY_DN83566_c0_g1;TRINITY_…
cellular_component	cell part	GO:0044464	intracellular part	GO:0044424	DNA helicase complex	GO:0033202	18	0.00039968	TRINITY_DN13879_c0_g1;TRINITY_DN89409_c0_g1;TRINITY_DN9635_c0_g1;TRINITY_DN13631_c0_g2;TRINITY_DN608_c0_g4;TRINITY_DN135_c0_g1;TRINITY_DN1149_c2_g1;TRINITY_DN12438_c0_g1;TRINITY_DN3710_c0_g1;TRINITY_DN7228_c0_g1;TRINITY_DN50106_c0_g1;TRINITY_DN50106_c0_g2;TRINITY_DN8125_c0_g1;TRINITY_DN6103_c0_g2;TRINITY_DN6103_c0_g1;TRINITY_DN2291_c0_g5;TRINITY_DN2291_c0_g1;TRINITY_DN2291_c0_g2
cellular_component	cell part	GO:0044464	intracellular part	GO:0044424	tRNA-specific adenosine-34 deaminase complex	GO:0052718	3	6.661e-05	TRINITY_DN5090_c0_g1;TRINITY_DN4679_c0_g1;TRINITY_DN10387_c0_g1
cellular_component	cell part	GO:0044464	intracellular part	GO:0044424	intracellular organelle part	GO:0044446	9078	0.201572	TRINITY_DN4621_c0_g1;TRINITY_DN9213_c0_g1;TRINITY_DN22790_c0_g2;TRINITY_DN27542_c0_g1;TRINITY_DN7977_c0_g1;TRINITY_DN13341_c0_g1;TRINITY_DN15249_c0_g1;TRINITY_DN3640_c0_g1;TRINITY_DN2738_c0_g2;TRINITY_DN2738_c0_g1;TRINITY_DN65806_c0_g1;TRINITY_DN16693_c0_g1;TRINITY_DN81532_c0_g1;TRINITY_DN6089_c0_g1;TRINITY_DN87411_c0_g1;TRINITY_DN83558_c0_g1;TRINITY_DN21481_c2_g1;TRINITY_DN47231_c0_g1;TRINITY_DN…
NITY_DN2481_c0_g1;TRINITY_DN83662_c0_g1;TRINITY_DN5115_c0_g2;TRINITY_DN5115_c0_g4;TRINITY_DN64783_c0_g2;TRINITY_DN8406_c1_g1;TRINITY_DN16709_c0_g1;TRINITY_DN51612_c0_g1;TRINITY_DN36950_c0_g1;TRINITY_DN54025_c0_g2;TRINITY_DN1507_c0_g2;TRINITY_DN1507_c0_g1;TRINITY_DN60780_c0_g2;TRINITY_DN3654_c1_g1;TRINITY_DN86103_c0_g1;TRINITY_DN76059_c0_g2;TRINITY_DN26908_c0_g1;TRINITY_DN25729_c0_g1;TRINITY_DN534…
c0_g2;TRINITY_DN20703_c0_g1;TRINITY_DN51314_c2_g1;TRINITY_DN46253_c0_g1;TRINITY_DN56463_c0_g2;TRINITY_DN91222_c0_g1;TRINITY_DN57127_c1_g1;TRINITY_DN25100_c0_g1;TRINITY_DN28876_c0_g1;TRINITY_DN22976_c1_g1;TRINITY_DN57460_c0_g2;TRINITY_DN54358_c0_g1;TRINITY_DN7921_c0_g2;TRINITY_DN27966_c0_g2;TRINITY_DN48652_c2_g1;TRINITY_DN4151_c0_g1;TRINITY_DN37299_c1_g1;TRINITY_DN23246_c0_g3;TRINITY_DN45646_c0_g1…
TRINITY_DN50688_c0_g4;TRINITY_DN8414_c0_g1;TRINITY_DN43274_c0_g1;TRINITY_DN9709_c0_g2;TRINITY_DN88250_c0_g1;TRINITY_DN5541_c0_g1;TRINITY_DN11839_c0_g1;TRINITY_DN17206_c0_g4;TRINITY_DN16157_c0_g4;TRINITY_DN16157_c0_g1;TRINITY_DN16157_c0_g3;TRINITY_DN16157_c0_g2;TRINITY_DN9422_c0_g1;TRINITY_DN4804_c0_g1;TRINITY_DN7947_c0_g1;TRINITY_DN9560_c0_g2;TRINITY_DN12823_c0_g1;TRINITY_DN43873_c0_g1;TRINITY_DN…
DN84835_c0_g1;TRINITY_DN40555_c0_g1;TRINITY_DN22314_c0_g2;TRINITY_DN22314_c0_g1;TRINITY_DN73006_c0_g2;TRINITY_DN73006_c0_g1;TRINITY_DN718_c0_g2;TRINITY_DN50434_c0_g3;TRINITY_DN23846_c1_g1;TRINITY_DN31040_c0_g1;TRINITY_DN33756_c1_g1;TRINITY_DN72586_c0_g1;TRINITY_DN43310_c0_g2;TRINITY_DN16692_c0_g2;TRINITY_DN16692_c0_g1;TRINITY_DN10744_c0_g1;TRINITY_DN42840_c0_g1;TRINITY_DN42840_c0_g3;TRINITY_DN160…
N13353_c0_g1;TRINITY_DN2626_c0_g1;TRINITY_DN1893_c0_g1;TRINITY_DN13141_c0_g2;TRINITY_DN27259_c0_g1;TRINITY_DN13141_c0_g1;TRINITY_DN10126_c1_g2;TRINITY_DN1272_c0_g1;TRINITY_DN33211_c0_g2;TRINITY_DN90295_c0_g1;TRINITY_DN9782_c0_g1;TRINITY_DN9782_c0_g2;TRINITY_DN11580_c0_g1;TRINITY_DN45247_c0_g1;TRINITY_DN14839_c0_g1;TRINITY_DN30999_c0_g1;TRINITY_DN83967_c0_g1;TRINITY_DN37187_c1_g1;TRINITY_DN22752_c…
TY_DN2291_c0_g2;TRINITY_DN24503_c0_g1;TRINITY_DN24636_c1_g1;TRINITY_DN31311_c0_g1;TRINITY_DN28663_c0_g1;TRINITY_DN16643_c0_g1;TRINITY_DN2580_c1_g1;TRINITY_DN13472_c1_g1;TRINITY_DN11450_c0_g2;TRINITY_DN11380_c0_g3;TRINITY_DN15612_c0_g1;TRINITY_DN55879_c0_g3;TRINITY_DN9460_c0_g1;TRINITY_DN42332_c0_g2;TRINITY_DN27782_c0_g1;TRINITY_DN28626_c0_g5;TRINITY_DN28626_c0_g4;TRINITY_DN28626_c0_g1;TRINITY_DN8…
cellular_component	cell part	GO:0044464	intracellular part	GO:0044424	cytoplasmic part	GO:0044444	13417	0.297917	TRINITY_DN4621_c0_g1;TRINITY_DN72513_c0_g2;TRINITY_DN9213_c0_g1;TRINITY_DN17160_c0_g4;TRINITY_DN957_c0_g1;TRINITY_DN22790_c0_g2;TRINITY_DN27542_c0_g1;TRINITY_DN30461_c0_g1;TRINITY_DN95380_c0_g1;TRINITY_DN7977_c0_g1;TRINITY_DN16273_c0_g2;TRINITY_DN16273_c0_g3;TRINITY_DN13341_c0_g1;TRINITY_DN33787_c0_g2;TRINITY_DN77214_c0_g1;TRINITY_DN15249_c0_g1;TRINITY_DN5453_c0_g1;TRINITY_DN2738_c0_g2;TRINITY_DN…
TRINITY_DN19635_c0_g1;TRINITY_DN12989_c0_g1;TRINITY_DN12989_c0_g2;TRINITY_DN12989_c0_g3;TRINITY_DN12989_c0_g4;TRINITY_DN49400_c0_g1;TRINITY_DN13510_c0_g1;TRINITY_DN22226_c0_g2;TRINITY_DN8114_c0_g1;TRINITY_DN22947_c0_g4;TRINITY_DN23321_c0_g1;TRINITY_DN23321_c0_g2;TRINITY_DN15137_c0_g1;TRINITY_DN36836_c0_g1;TRINITY_DN13857_c0_g1;TRINITY_DN2495_c0_g1;TRINITY_DN8580_c0_g2;TRINITY_DN1944_c0_g1;TRINITY…
0120_c0_g2;TRINITY_DN60120_c0_g1;TRINITY_DN18811_c0_g1;TRINITY_DN21226_c0_g4;TRINITY_DN21226_c0_g1;TRINITY_DN79704_c0_g1;TRINITY_DN41194_c0_g2;TRINITY_DN64075_c0_g1;TRINITY_DN83478_c0_g1;TRINITY_DN18326_c0_g1;TRINITY_DN63444_c0_g1;TRINITY_DN18326_c0_g4;TRINITY_DN14337_c0_g3;TRINITY_DN14337_c0_g2;TRINITY_DN14337_c0_g1;TRINITY_DN62249_c0_g2;TRINITY_DN14337_c0_g4;TRINITY_DN9530_c0_g1;TRINITY_DN41049…
RINITY_DN70444_c0_g1;TRINITY_DN3054_c0_g1;TRINITY_DN67490_c0_g3;TRINITY_DN59610_c0_g2;TRINITY_DN25611_c0_g2;TRINITY_DN74810_c0_g1;TRINITY_DN20203_c0_g5;TRINITY_DN20203_c0_g6;TRINITY_DN22360_c0_g1;TRINITY_DN19673_c0_g1;TRINITY_DN19673_c0_g3;TRINITY_DN19673_c0_g2;TRINITY_DN46490_c0_g1;TRINITY_DN13121_c0_g3;TRINITY_DN76964_c0_g1;TRINITY_DN4154_c0_g1;TRINITY_DN87550_c0_g1;TRINITY_DN185_c0_g1;TRINITY_…
N9281_c0_g1;TRINITY_DN21307_c0_g1;TRINITY_DN4220_c0_g1;TRINITY_DN66282_c0_g1;TRINITY_DN70179_c0_g1;TRINITY_DN53001_c0_g1;TRINITY_DN70179_c0_g4;TRINITY_DN89787_c0_g1;TRINITY_DN12507_c0_g1;TRINITY_DN15428_c0_g1;TRINITY_DN50703_c0_g2;TRINITY_DN228_c0_g1;TRINITY_DN87509_c0_g1;TRINITY_DN19311_c4_g1;TRINITY_DN14072_c0_g5;TRINITY_DN14072_c0_g4;TRINITY_DN36088_c0_g2;TRINITY_DN14072_c0_g3;TRINITY_DN1399_c…
DN6923_c0_g1;TRINITY_DN50700_c0_g2;TRINITY_DN38281_c1_g1;TRINITY_DN38281_c1_g2;TRINITY_DN59140_c0_g1;TRINITY_DN90266_c0_g1;TRINITY_DN27745_c0_g1;TRINITY_DN26833_c0_g1;TRINITY_DN38005_c0_g1;TRINITY_DN17631_c0_g1;TRINITY_DN21401_c0_g2;TRINITY_DN41100_c0_g2;TRINITY_DN60215_c0_g1;TRINITY_DN24417_c1_g2;TRINITY_DN24417_c1_g3;TRINITY_DN84082_c0_g1;TRINITY_DN17526_c0_g1;TRINITY_DN9872_c0_g2;TRINITY_DN987…
0_c0_g1;TRINITY_DN51922_c0_g1;TRINITY_DN13630_c2_g1;TRINITY_DN41452_c0_g3;TRINITY_DN92100_c0_g1;TRINITY_DN5002_c0_g1;TRINITY_DN11695_c0_g1;TRINITY_DN6936_c0_g1;TRINITY_DN7793_c0_g2;TRINITY_DN37645_c0_g1;TRINITY_DN6080_c1_g2;TRINITY_DN31434_c0_g2;TRINITY_DN31434_c0_g1;TRINITY_DN6015_c1_g1;TRINITY_DN33810_c0_g2;TRINITY_DN13869_c0_g1;TRINITY_DN9911_c0_g4;TRINITY_DN15737_c1_g1;TRINITY_DN32909_c0_g2;T…
16048_c0_g1;TRINITY_DN12286_c0_g1;TRINITY_DN742_c0_g1;TRINITY_DN11730_c0_g1;TRINITY_DN10650_c0_g2;TRINITY_DN67779_c0_g1;TRINITY_DN63474_c0_g1;TRINITY_DN75744_c0_g1;TRINITY_DN36179_c0_g1;TRINITY_DN29512_c1_g1;TRINITY_DN29512_c1_g2;TRINITY_DN30044_c1_g1;TRINITY_DN35897_c0_g1;TRINITY_DN11299_c0_g1;TRINITY_DN25800_c1_g1;TRINITY_DN31446_c0_g2;TRINITY_DN3295_c2_g1;TRINITY_DN24057_c0_g1;TRINITY_DN719_c0…
g2;TRINITY_DN23580_c1_g2;TRINITY_DN22538_c0_g2;TRINITY_DN22538_c0_g1;TRINITY_DN23580_c1_g1;TRINITY_DN13338_c0_g1;TRINITY_DN37165_c0_g1;TRINITY_DN18354_c1_g1;TRINITY_DN47266_c0_g1;TRINITY_DN15000_c0_g1;TRINITY_DN54131_c0_g3;TRINITY_DN54131_c0_g1;TRINITY_DN21626_c0_g4;TRINITY_DN36751_c0_g1;TRINITY_DN35999_c0_g2;TRINITY_DN35999_c0_g3;TRINITY_DN88729_c0_g1;TRINITY_DN87077_c0_g1;TRINITY_DN13803_c0_g1;…
cellular_component	cell part	GO:0044464	intracellular part	GO:0044424	endonuclease complex	GO:1905348	10	0.00022204	TRINITY_DN8275_c0_g1;TRINITY_DN7669_c0_g1;TRINITY_DN15576_c0_g1;TRINITY_DN5759_c0_g1;TRINITY_DN27444_c0_g1;TRINITY_DN9065_c0_g2;TRINITY_DN9065_c0_g3;TRINITY_DN28800_c0_g1;TRINITY_DN6269_c0_g1;TRINITY_DN10423_c0_g1
cellular_component	cell part	GO:0044464	intracellular part	GO:0044424	endopeptidase Clp complex	GO:0009368	10	0.00022204	TRINITY_DN84934_c0_g1;TRINITY_DN6585_c0_g1;TRINITY_DN55865_c0_g2;TRINITY_DN9360_c0_g1;TRINITY_DN2742_c0_g1;TRINITY_DN60133_c0_g1;TRINITY_DN6944_c0_g2;TRINITY_DN7891_c0_g1;TRINITY_DN1474_c0_g1;TRINITY_DN5297_c0_g1
cellular_component	cell part	GO:0044464	intracellular part	GO:0044424	proteasome regulatory particle, lid subcomplex	GO:0008541	27	0.00059952	TRINITY_DN495_c0_g1;TRINITY_DN59173_c0_g1;TRINITY_DN76031_c0_g1;TRINITY_DN3653_c0_g1;TRINITY_DN1050_c0_g2;TRINITY_DN1050_c0_g3;TRINITY_DN93304_c0_g1;TRINITY_DN7191_c0_g1;TRINITY_DN7191_c0_g2;TRINITY_DN29261_c0_g2;TRINITY_DN94778_c0_g1;TRINITY_DN14261_c0_g2;TRINITY_DN14261_c0_g1;TRINITY_DN84571_c0_g1;TRINITY_DN61616_c0_g1;TRINITY_DN1852_c0_g2;TRINITY_DN80140_c0_g1;TRINITY_DN51980_c0_g2;TRINITY_DN4…
cellular_component	cell part	GO:0044464	intracellular part	GO:0044424	proteasome regulatory particle, base subcomplex	GO:0008540	63	0.00139888	TRINITY_DN28572_c0_g2;TRINITY_DN28572_c0_g1;TRINITY_DN8675_c0_g2;TRINITY_DN32456_c0_g2;TRINITY_DN85993_c0_g1;TRINITY_DN48377_c0_g2;TRINITY_DN860_c0_g2;TRINITY_DN91796_c0_g1;TRINITY_DN39969_c0_g1;TRINITY_DN67195_c1_g4;TRINITY_DN80201_c0_g1;TRINITY_DN67195_c1_g7;TRINITY_DN3654_c1_g1;TRINITY_DN20426_c0_g3;TRINITY_DN67195_c1_g6;TRINITY_DN90626_c0_g1;TRINITY_DN69737_c0_g4;TRINITY_DN70846_c0_g1;TRINITY…
cellular_component	cell part	GO:0044464	intracellular part	GO:0044424	proton-transporting ATP synthase complex, catalytic core F(1)	GO:0045261	196	0.00435207	TRINITY_DN88029_c0_g1;TRINITY_DN21351_c0_g3;TRINITY_DN18016_c0_g2;TRINITY_DN54412_c0_g1;TRINITY_DN781_c0_g2;TRINITY_DN781_c0_g1;TRINITY_DN49549_c0_g1;TRINITY_DN82936_c0_g1;TRINITY_DN82422_c0_g1;TRINITY_DN61045_c0_g1;TRINITY_DN5320_c0_g1;TRINITY_DN32432_c0_g1;TRINITY_DN17162_c0_g2;TRINITY_DN17162_c0_g3;TRINITY_DN79745_c0_g1;TRINITY_DN10804_c1_g4;TRINITY_DN10804_c1_g3;TRINITY_DN47051_c0_g4;TRINITY_…
cellular_component	cell part	GO:0044464	intracellular part	GO:0044424	proton-transporting ATP synthase complex, coupling factor F(o)	GO:0045263	57	0.00126565	TRINITY_DN3432_c0_g3;TRINITY_DN62174_c0_g1;TRINITY_DN15439_c0_g1;TRINITY_DN15439_c0_g2;TRINITY_DN62831_c0_g1;TRINITY_DN55722_c0_g1;TRINITY_DN16426_c0_g1;TRINITY_DN60144_c0_g3;TRINITY_DN83112_c0_g1;TRINITY_DN92838_c0_g1;TRINITY_DN91085_c0_g1;TRINITY_DN2009_c0_g1;TRINITY_DN11254_c0_g2;TRINITY_DN20824_c0_g3;TRINITY_DN20824_c0_g1;TRINITY_DN10996_c1_g1;TRINITY_DN17860_c0_g1;TRINITY_DN17860_c0_g2;TRINI…
cellular_component	cell part	GO:0044464	intracellular part	GO:0044424	proton-transporting ATP synthase, stator stalk	GO:0045265	1	2.22e-05	TRINITY_DN10027_c0_g1
cellular_component	cell part	GO:0044464	intracellular part	GO:0044424	TRAPP complex	GO:0030008	12	0.00026645	TRINITY_DN9514_c0_g2;TRINITY_DN11846_c0_g1;TRINITY_DN23911_c0_g3;TRINITY_DN59791_c0_g1;TRINITY_DN42066_c0_g3;TRINITY_DN14318_c0_g7;TRINITY_DN14318_c0_g5;TRINITY_DN14318_c0_g1;TRINITY_DN3518_c0_g1;TRINITY_DN41722_c0_g1;TRINITY_DN10277_c0_g1;TRINITY_DN8785_c0_g1
cellular_component	cell part	GO:0044464	intracellular part	GO:0044424	organelle inner membrane	GO:0019866	423	0.00939249	TRINITY_DN9213_c0_g1;TRINITY_DN7977_c0_g1;TRINITY_DN91603_c0_g1;TRINITY_DN35836_c0_g1;TRINITY_DN8720_c0_g1;TRINITY_DN28995_c0_g1;TRINITY_DN13351_c0_g1;TRINITY_DN41825_c0_g1;TRINITY_DN18016_c0_g2;TRINITY_DN52393_c2_g1;TRINITY_DN26083_c0_g2;TRINITY_DN81583_c0_g1;TRINITY_DN87157_c0_g1;TRINITY_DN17969_c0_g1;TRINITY_DN82422_c0_g1;TRINITY_DN79023_c0_g1;TRINITY_DN17796_c0_g1;TRINITY_DN20978_c1_g1;TRINIT…
cellular_component	cell part	GO:0044464	intracellular part	GO:0044424	protein phosphatase type 2A complex	GO:0000159	40	0.00088818	TRINITY_DN7519_c0_g1;TRINITY_DN18898_c0_g2;TRINITY_DN32784_c0_g1;TRINITY_DN32784_c0_g6;TRINITY_DN17339_c0_g1;TRINITY_DN50483_c0_g1;TRINITY_DN18898_c0_g3;TRINITY_DN15292_c0_g2;TRINITY_DN895_c0_g1;TRINITY_DN34019_c0_g2;TRINITY_DN2585_c0_g1;TRINITY_DN7077_c1_g1;TRINITY_DN45741_c0_g2;TRINITY_DN5158_c0_g1;TRINITY_DN7397_c0_g2;TRINITY_DN72845_c0_g1;TRINITY_DN22478_c0_g2;TRINITY_DN20373_c0_g1;TRINITY_DN…
cellular_component	cell part	GO:0044464	intracellular part	GO:0044424	ubiquitin ligase complex	GO:0000151	152	0.00337508	TRINITY_DN39409_c0_g1;TRINITY_DN24003_c0_g5;TRINITY_DN24003_c0_g3;TRINITY_DN9482_c0_g1;TRINITY_DN81258_c0_g1;TRINITY_DN40375_c0_g1;TRINITY_DN13854_c1_g3;TRINITY_DN8688_c0_g1;TRINITY_DN1236_c0_g1;TRINITY_DN3899_c0_g1;TRINITY_DN14982_c0_g5;TRINITY_DN14982_c0_g1;TRINITY_DN14982_c0_g3;TRINITY_DN32415_c0_g1;TRINITY_DN32415_c0_g3;TRINITY_DN3493_c0_g1;TRINITY_DN25087_c0_g2;TRINITY_DN2603_c0_g2;TRINITY_D…
cellular_component	cell part	GO:0044464	intracellular part	GO:0044424	TOR complex	GO:0038201	7	0.00015543	TRINITY_DN3832_c0_g2;TRINITY_DN3211_c0_g1;TRINITY_DN32_c0_g1;TRINITY_DN76370_c0_g1;TRINITY_DN19531_c0_g1;TRINITY_DN14547_c0_g2;TRINITY_DN45835_c0_g1
cellular_component	cell part	GO:0044464	intracellular part	GO:0044424	methyltransferase complex	GO:0034708	27	0.00059952	TRINITY_DN34182_c0_g1;TRINITY_DN5143_c0_g1;TRINITY_DN3589_c0_g1;TRINITY_DN52367_c0_g1;TRINITY_DN16169_c1_g4;TRINITY_DN15073_c0_g1;TRINITY_DN13879_c0_g1;TRINITY_DN4271_c0_g1;TRINITY_DN77901_c0_g1;TRINITY_DN18808_c0_g1;TRINITY_DN11818_c0_g1;TRINITY_DN349_c0_g2;TRINITY_DN349_c0_g1;TRINITY_DN4520_c0_g1;TRINITY_DN4520_c0_g3;TRINITY_DN11933_c0_g1;TRINITY_DN3465_c0_g2;TRINITY_DN6198_c0_g1;TRINITY_DN6743…
cellular_component	cell part	GO:0044464	intracellular part	GO:0044424	organelle outer membrane	GO:0031968	108	0.00239808	TRINITY_DN12856_c0_g1;TRINITY_DN43689_c0_g2;TRINITY_DN20347_c1_g1;TRINITY_DN49388_c0_g1;TRINITY_DN45928_c0_g1;TRINITY_DN28497_c0_g2;TRINITY_DN28497_c0_g4;TRINITY_DN45834_c0_g1;TRINITY_DN18439_c1_g1;TRINITY_DN41021_c0_g1;TRINITY_DN8095_c0_g1;TRINITY_DN10944_c1_g2;TRINITY_DN10386_c0_g1;TRINITY_DN703_c0_g3;TRINITY_DN703_c0_g2;TRINITY_DN703_c0_g4;TRINITY_DN1307_c0_g1;TRINITY_DN90217_c0_g1;TRINITY_DN4…
cellular_component	cell part	GO:0044464	intracellular part	GO:0044424	transcription factor complex	GO:0005667	111	0.00246469	TRINITY_DN17436_c0_g1;TRINITY_DN17436_c0_g2;TRINITY_DN34182_c0_g1;TRINITY_DN63720_c0_g2;TRINITY_DN1702_c0_g1;TRINITY_DN1093_c0_g2;TRINITY_DN87515_c0_g1;TRINITY_DN38173_c0_g1;TRINITY_DN3367_c0_g1;TRINITY_DN29426_c0_g4;TRINITY_DN523_c0_g3;TRINITY_DN66206_c0_g1;TRINITY_DN2201_c0_g1;TRINITY_DN1307_c0_g1;TRINITY_DN1307_c0_g2;TRINITY_DN4588_c0_g1;TRINITY_DN1825_c0_g3;TRINITY_DN74777_c0_g3;TRINITY_DN194…
cellular_component	cell part	GO:0044464	intracellular part	GO:0044424	sulfite reductase complex (NADPH)	GO:0009337	18	0.00039968	TRINITY_DN18294_c0_g2;TRINITY_DN27852_c0_g1;TRINITY_DN27852_c0_g2;TRINITY_DN39448_c0_g1;TRINITY_DN29448_c0_g3;TRINITY_DN29448_c0_g1;TRINITY_DN43175_c0_g7;TRINITY_DN43175_c0_g6;TRINITY_DN43175_c0_g4;TRINITY_DN43175_c0_g3;TRINITY_DN43175_c0_g1;TRINITY_DN45289_c0_g1;TRINITY_DN79073_c0_g1;TRINITY_DN60521_c0_g1;TRINITY_DN18294_c1_g1;TRINITY_DN43175_c1_g1;TRINITY_DN69777_c0_g2;TRINITY_DN69777_c0_g1
cellular_component	cell part	GO:0044464	intracellular part	GO:0044424	DNA topoisomerase complex (ATP-hydrolyzing)	GO:0009330	10	0.00022204	TRINITY_DN63062_c0_g5;TRINITY_DN63062_c0_g6;TRINITY_DN12946_c0_g1;TRINITY_DN48744_c0_g1;TRINITY_DN5960_c0_g1;TRINITY_DN8183_c0_g1;TRINITY_DN37845_c0_g1;TRINITY_DN87495_c0_g1;TRINITY_DN1445_c0_g4;TRINITY_DN13563_c1_g1
cellular_component	cell part	GO:0044464	intracellular part	GO:0044424	aminoacyl-tRNA synthetase multienzyme complex	GO:0017101	10	0.00022204	TRINITY_DN27830_c0_g1;TRINITY_DN3008_c0_g1;TRINITY_DN34990_c0_g2;TRINITY_DN1454_c0_g1;TRINITY_DN61905_c0_g1;TRINITY_DN36435_c0_g1;TRINITY_DN5290_c0_g1;TRINITY_DN12846_c0_g1;TRINITY_DN64903_c0_g1;TRINITY_DN20751_c0_g1
cellular_component	cell part	GO:0044464	intracellular part	GO:0044424	CCR4-NOT complex	GO:0030014	30	0.00066613	TRINITY_DN9690_c1_g1;TRINITY_DN7825_c0_g1;TRINITY_DN38197_c0_g2;TRINITY_DN340_c0_g1;TRINITY_DN9690_c0_g1;TRINITY_DN74017_c0_g1;TRINITY_DN4949_c0_g1;TRINITY_DN20715_c0_g1;TRINITY_DN15662_c0_g1;TRINITY_DN298_c3_g1;TRINITY_DN19532_c2_g1;TRINITY_DN794_c0_g1;TRINITY_DN794_c0_g2;TRINITY_DN1997_c2_g1;TRINITY_DN46023_c0_g1;TRINITY_DN19390_c0_g1;TRINITY_DN23961_c0_g1;TRINITY_DN75029_c0_g2;TRINITY_DN1997_c…
cellular_component	cell part	GO:0044464	intracellular part	GO:0044424	CCR4-NOT core complex	GO:0030015	13	0.00028866	TRINITY_DN995_c0_g1;TRINITY_DN2073_c0_g1;TRINITY_DN28320_c0_g1;TRINITY_DN3543_c0_g1;TRINITY_DN298_c3_g1;TRINITY_DN4907_c0_g1;TRINITY_DN794_c0_g1;TRINITY_DN794_c0_g2;TRINITY_DN89885_c0_g1;TRINITY_DN64807_c0_g1;TRINITY_DN60238_c0_g1;TRINITY_DN15110_c0_g3;TRINITY_DN15110_c0_g1
cellular_component	cell part	GO:0044464	intracellular part	GO:0044424	Elongator holoenzyme complex	GO:0033588	9	0.00019984	TRINITY_DN46776_c0_g1;TRINITY_DN4395_c0_g1;TRINITY_DN8816_c0_g1;TRINITY_DN5915_c0_g1;TRINITY_DN48249_c0_g2;TRINITY_DN8396_c0_g1;TRINITY_DN9239_c0_g1;TRINITY_DN88822_c0_g1;TRINITY_DN11312_c0_g2
cellular_component	cell part	GO:0044464	intracellular part	GO:0044424	extrinsic component of cytoplasmic side of plasma membrane	GO:0031234	2	4.441e-05	TRINITY_DN10103_c0_g1;TRINITY_DN67211_c0_g1
cellular_component	cell part	GO:0044464	intracellular part	GO:0044424	glutamyl-tRNA(Gln) amidotransferase complex	GO:0030956	4	8.882e-05	TRINITY_DN6579_c0_g2;TRINITY_DN2115_c0_g1;TRINITY_DN43990_c0_g1;TRINITY_DN45849_c0_g1
cellular_component	cell part	GO:0044464	intracellular part	GO:0044424	GID complex	GO:0034657	7	0.00015543	TRINITY_DN12473_c0_g1;TRINITY_DN8078_c0_g1;TRINITY_DN4593_c1_g3;TRINITY_DN58806_c2_g1;TRINITY_DN4503_c0_g2;TRINITY_DN21825_c0_g1;TRINITY_DN22839_c0_g1
cellular_component	cell part	GO:0044464	intracellular part	GO:0044424	EKC/KEOPS complex	GO:0000408	4	8.882e-05	TRINITY_DN27279_c0_g1;TRINITY_DN1011_c0_g2;TRINITY_DN1011_c0_g1;TRINITY_DN13711_c0_g1
cellular_component	cell part	GO:0044464	intracellular part	GO:0044424	SMN complex	GO:0032797	3	6.661e-05	TRINITY_DN299_c0_g1;TRINITY_DN58573_c0_g1;TRINITY_DN58573_c0_g2
cellular_component	cell part	GO:0044464	intracellular part	GO:0044424	guanyl-nucleotide exchange factor complex	GO:0032045	2	4.441e-05	TRINITY_DN1029_c0_g1;TRINITY_DN3966_c0_g3
cellular_component	cell part	GO:0044464	intracellular part	GO:0044424	ubiquitin conjugating enzyme complex	GO:0031371	3	6.661e-05	TRINITY_DN1880_c0_g1;TRINITY_DN1880_c0_g3;TRINITY_DN1880_c0_g2
cellular_component	cell part	GO:0044464	intracellular part	GO:0044424	intracellular organelle lumen	GO:0070013	381	0.0084599	TRINITY_DN35777_c0_g2;TRINITY_DN18837_c0_g1;TRINITY_DN62812_c0_g1;TRINITY_DN28995_c0_g1;TRINITY_DN22021_c0_g1;TRINITY_DN22069_c1_g3;TRINITY_DN22069_c1_g2;TRINITY_DN22069_c1_g1;TRINITY_DN22069_c1_g4;TRINITY_DN26500_c0_g1;TRINITY_DN72213_c0_g1;TRINITY_DN10442_c1_g1;TRINITY_DN29894_c0_g1;TRINITY_DN41389_c0_g2;TRINITY_DN41389_c0_g1;TRINITY_DN30677_c0_g1;TRINITY_DN13171_c0_g3;TRINITY_DN28865_c0_g1;TRI…
cellular_component	cell part	GO:0044464	intracellular part	GO:0044424	thylakoid part	GO:0044436	552	0.0122569	TRINITY_DN6117_c0_g1;TRINITY_DN74739_c0_g2;TRINITY_DN74739_c0_g1;TRINITY_DN88029_c0_g1;TRINITY_DN79830_c0_g1;TRINITY_DN54438_c0_g1;TRINITY_DN56737_c0_g1;TRINITY_DN14768_c0_g1;TRINITY_DN6270_c0_g2;TRINITY_DN91870_c0_g1;TRINITY_DN26180_c0_g2;TRINITY_DN26180_c0_g3;TRINITY_DN26180_c0_g1;TRINITY_DN1702_c0_g4;TRINITY_DN1702_c0_g2;TRINITY_DN7024_c0_g1;TRINITY_DN43120_c0_g1;TRINITY_DN40673_c0_g4;TRINITY_…
cellular_component	cell part	GO:0044464	intracellular part	GO:0044424	RNA polymerase complex	GO:0030880	99	0.00219824	TRINITY_DN11809_c1_g1;TRINITY_DN39212_c0_g2;TRINITY_DN17341_c0_g4;TRINITY_DN58384_c0_g4;TRINITY_DN20_c0_g1;TRINITY_DN3515_c0_g2;TRINITY_DN58608_c0_g2;TRINITY_DN87228_c0_g1;TRINITY_DN70350_c0_g1;TRINITY_DN1293_c0_g1;TRINITY_DN82731_c0_g1;TRINITY_DN4635_c0_g1;TRINITY_DN8729_c0_g2;TRINITY_DN21488_c0_g1;TRINITY_DN17286_c0_g1;TRINITY_DN95431_c0_g1;TRINITY_DN79277_c0_g1;TRINITY_DN77796_c0_g1;TRINITY_DN…
cellular_component	cell part	GO:0044464	intracellular part	GO:0044424	protein acetyltransferase complex	GO:0031248	51	0.00113243	TRINITY_DN3640_c0_g1;TRINITY_DN9253_c0_g1;TRINITY_DN2103_c0_g1;TRINITY_DN1087_c0_g2;TRINITY_DN1087_c0_g3;TRINITY_DN13343_c0_g3;TRINITY_DN41452_c0_g4;TRINITY_DN12958_c0_g1;TRINITY_DN15820_c0_g1;TRINITY_DN81660_c0_g1;TRINITY_DN1395_c0_g1;TRINITY_DN4842_c0_g1;TRINITY_DN13879_c0_g1;TRINITY_DN4282_c0_g1;TRINITY_DN21128_c0_g1;TRINITY_DN14372_c0_g1;TRINITY_DN89409_c0_g1;TRINITY_DN40392_c0_g2;TRINITY_DN1…
cellular_component	cell part	GO:0044464	intracellular part	GO:0044424	ribonuclease H2 complex	GO:0032299	7	0.00015543	TRINITY_DN9009_c0_g1;TRINITY_DN4467_c0_g2;TRINITY_DN36170_c0_g1;TRINITY_DN42231_c0_g2;TRINITY_DN55032_c3_g2;TRINITY_DN55032_c3_g1;TRINITY_DN10838_c0_g1
cellular_component	cell part	GO:0044464	intracellular part	GO:0044424	CAAX-protein geranylgeranyltransferase complex	GO:0005953	2	4.441e-05	TRINITY_DN9384_c0_g1;TRINITY_DN21558_c0_g1
cellular_component	cell part	GO:0044464	intracellular part	GO:0044424	protein kinase CK2 complex	GO:0005956	7	0.00015543	TRINITY_DN1233_c0_g3;TRINITY_DN1233_c0_g2;TRINITY_DN54025_c0_g2;TRINITY_DN41195_c0_g2;TRINITY_DN3514_c1_g1;TRINITY_DN33118_c0_g2;TRINITY_DN33118_c0_g1
cellular_component	cell part	GO:0044464	intracellular part	GO:0044424	NAD(P)H dehydrogenase complex (plastoquinone)	GO:0010598	6	0.00013323	TRINITY_DN14768_c0_g1;TRINITY_DN9599_c0_g1;TRINITY_DN72456_c0_g2;TRINITY_DN20635_c0_g1;TRINITY_DN54947_c0_g1;TRINITY_DN11433_c0_g1
cellular_component	cell part	GO:0044464	intracellular part	GO:0044424	respiratory chain complex II	GO:0045273	22	0.0004885	TRINITY_DN30894_c0_g1;TRINITY_DN56407_c0_g4;TRINITY_DN56557_c0_g2;TRINITY_DN22186_c0_g3;TRINITY_DN14533_c1_g1;TRINITY_DN23033_c0_g2;TRINITY_DN23033_c0_g6;TRINITY_DN14533_c0_g1;TRINITY_DN31492_c0_g1;TRINITY_DN4301_c0_g1;TRINITY_DN17396_c0_g1;TRINITY_DN31982_c0_g1;TRINITY_DN13038_c0_g2;TRINITY_DN13038_c0_g3;TRINITY_DN63030_c1_g4;TRINITY_DN63030_c1_g1;TRINITY_DN19125_c0_g1;TRINITY_DN57410_c0_g1;TRIN…
cellular_component	cell part	GO:0044464	intracellular part	GO:0044424	respiratory chain complex IV	GO:0045277	13	0.00028866	TRINITY_DN91679_c0_g1;TRINITY_DN55286_c0_g1;TRINITY_DN60332_c0_g1;TRINITY_DN14619_c0_g1;TRINITY_DN35224_c0_g2;TRINITY_DN70526_c0_g1;TRINITY_DN70526_c0_g2;TRINITY_DN16692_c0_g2;TRINITY_DN16692_c0_g1;TRINITY_DN55033_c0_g2;TRINITY_DN78494_c0_g1;TRINITY_DN13986_c0_g1;TRINITY_DN35224_c0_g1
cellular_component	cell part	GO:0044464	intracellular part	GO:0044424	respiratory chain complex III	GO:0045275	31	0.00068834	TRINITY_DN92381_c0_g1;TRINITY_DN87157_c0_g1;TRINITY_DN65473_c0_g2;TRINITY_DN11780_c0_g1;TRINITY_DN4964_c0_g1;TRINITY_DN4964_c0_g2;TRINITY_DN86456_c0_g1;TRINITY_DN7701_c0_g1;TRINITY_DN80224_c0_g1;TRINITY_DN74543_c0_g2;TRINITY_DN15017_c0_g2;TRINITY_DN81167_c0_g1;TRINITY_DN7701_c1_g3;TRINITY_DN7701_c1_g1;TRINITY_DN80893_c0_g1;TRINITY_DN4718_c0_g2;TRINITY_DN25234_c0_g1;TRINITY_DN16830_c1_g3;TRINITY_D…
cellular_component	cell part	GO:0044464	external encapsulating structure	GO:0030312	cell wall	GO:0005618	583	0.0129452	TRINITY_DN57022_c0_g3;TRINITY_DN29719_c0_g1;TRINITY_DN8439_c0_g2;TRINITY_DN371_c0_g1;TRINITY_DN10669_c0_g4;TRINITY_DN27073_c0_g7;TRINITY_DN11537_c1_g1;TRINITY_DN213_c1_g1;TRINITY_DN213_c1_g2;TRINITY_DN8299_c0_g1;TRINITY_DN79634_c0_g1;TRINITY_DN9555_c0_g1;TRINITY_DN29153_c0_g1;TRINITY_DN30048_c0_g1;TRINITY_DN17710_c1_g1;TRINITY_DN23381_c0_g1;TRINITY_DN82151_c0_g1;TRINITY_DN40808_c0_g2;TRINITY_DN10…
cellular_component	cell part	GO:0044464	protein serine/threonine phosphatase complex	GO:0008287	protein phosphatase 4 complex	GO:0030289	2	4.441e-05	TRINITY_DN53286_c0_g1;TRINITY_DN28563_c1_g2
cellular_component	cell part	GO:0044464	protein serine/threonine phosphatase complex	GO:0008287	PTW/PP1 phosphatase complex	GO:0072357	11	0.00024425	TRINITY_DN42992_c0_g1;TRINITY_DN50521_c2_g1;TRINITY_DN50521_c0_g1;TRINITY_DN43140_c0_g2;TRINITY_DN50521_c1_g1;TRINITY_DN41022_c0_g1;TRINITY_DN80886_c0_g1;TRINITY_DN70962_c0_g1;TRINITY_DN61148_c0_g1;TRINITY_DN69464_c1_g3;TRINITY_DN69464_c1_g2
cellular_component	cell part	GO:0044464	protein serine/threonine phosphatase complex	GO:0008287	protein phosphatase type 2A complex	GO:0000159	40	0.00088818	TRINITY_DN7519_c0_g1;TRINITY_DN18898_c0_g2;TRINITY_DN32784_c0_g1;TRINITY_DN32784_c0_g6;TRINITY_DN17339_c0_g1;TRINITY_DN50483_c0_g1;TRINITY_DN18898_c0_g3;TRINITY_DN15292_c0_g2;TRINITY_DN895_c0_g1;TRINITY_DN34019_c0_g2;TRINITY_DN2585_c0_g1;TRINITY_DN7077_c1_g1;TRINITY_DN45741_c0_g2;TRINITY_DN5158_c0_g1;TRINITY_DN7397_c0_g2;TRINITY_DN72845_c0_g1;TRINITY_DN22478_c0_g2;TRINITY_DN20373_c0_g1;TRINITY_DN…
cellular_component	cell part	GO:0044464	protein serine/threonine phosphatase complex	GO:0008287	protein phosphatase type 1 complex	GO:0000164	11	0.00024425	TRINITY_DN42992_c0_g1;TRINITY_DN50521_c2_g1;TRINITY_DN50521_c0_g1;TRINITY_DN43140_c0_g2;TRINITY_DN50521_c1_g1;TRINITY_DN41022_c0_g1;TRINITY_DN80886_c0_g1;TRINITY_DN70962_c0_g1;TRINITY_DN61148_c0_g1;TRINITY_DN69464_c1_g3;TRINITY_DN69464_c1_g2
cellular_component	cell part	GO:0044464	oxidoreductase complex	GO:1990204	glycine cleavage complex	GO:0005960	13	0.00028866	TRINITY_DN81401_c0_g1;TRINITY_DN27015_c0_g8;TRINITY_DN27015_c0_g5;TRINITY_DN27015_c0_g3;TRINITY_DN25227_c0_g1;TRINITY_DN60871_c0_g1;TRINITY_DN75837_c0_g1;TRINITY_DN48785_c0_g1;TRINITY_DN17840_c0_g3;TRINITY_DN66233_c0_g1;TRINITY_DN72455_c0_g1;TRINITY_DN20580_c0_g1;TRINITY_DN424_c0_g1
cellular_component	cell part	GO:0044464	oxidoreductase complex	GO:1990204	pyruvate dehydrogenase complex	GO:0045254	19	0.00042188	TRINITY_DN43203_c0_g1;TRINITY_DN21117_c0_g2;TRINITY_DN21117_c0_g1;TRINITY_DN64731_c0_g1;TRINITY_DN5115_c0_g2;TRINITY_DN26141_c0_g2;TRINITY_DN26141_c0_g1;TRINITY_DN15741_c0_g3;TRINITY_DN15741_c0_g1;TRINITY_DN19481_c0_g1;TRINITY_DN43528_c0_g4;TRINITY_DN43528_c0_g3;TRINITY_DN41100_c0_g2;TRINITY_DN14162_c0_g1;TRINITY_DN14633_c0_g1;TRINITY_DN93699_c0_g1;TRINITY_DN40018_c0_g1;TRINITY_DN55289_c0_g2;TRIN…
cellular_component	cell part	GO:0044464	oxidoreductase complex	GO:1990204	succinate dehydrogenase complex	GO:0045281	20	0.00044409	TRINITY_DN3852_c0_g2;TRINITY_DN56557_c0_g2;TRINITY_DN23033_c0_g2;TRINITY_DN23033_c0_g5;TRINITY_DN4301_c0_g1;TRINITY_DN28538_c0_g1;TRINITY_DN12507_c0_g1;TRINITY_DN78286_c0_g1;TRINITY_DN13038_c0_g3;TRINITY_DN44131_c0_g3;TRINITY_DN63030_c1_g4;TRINITY_DN63030_c1_g3;TRINITY_DN19125_c0_g1;TRINITY_DN57410_c0_g1;TRINITY_DN15296_c0_g1;TRINITY_DN25846_c0_g1;TRINITY_DN524_c0_g1;TRINITY_DN7729_c0_g1;TRINITY_…
cellular_component	cell part	GO:0044464	oxidoreductase complex	GO:1990204	mitochondrial respiratory chain complex I	GO:0005747	113	0.0025091	TRINITY_DN8662_c0_g1;TRINITY_DN95959_c0_g1;TRINITY_DN20385_c0_g2;TRINITY_DN80398_c0_g1;TRINITY_DN25688_c0_g1;TRINITY_DN87403_c0_g1;TRINITY_DN21265_c1_g4;TRINITY_DN21265_c1_g2;TRINITY_DN18870_c0_g1;TRINITY_DN22238_c0_g3;TRINITY_DN86607_c0_g1;TRINITY_DN88548_c0_g1;TRINITY_DN13312_c0_g1;TRINITY_DN30197_c0_g3;TRINITY_DN88176_c0_g1;TRINITY_DN64783_c0_g2;TRINITY_DN27687_c0_g1;TRINITY_DN22153_c0_g1;TRIN…
cellular_component	cell part	GO:0044464	oxidoreductase complex	GO:1990204	glycerol-3-phosphate dehydrogenase complex	GO:0009331	41	0.00091038	TRINITY_DN41851_c0_g1;TRINITY_DN34055_c1_g1;TRINITY_DN85159_c0_g1;TRINITY_DN48913_c0_g1;TRINITY_DN54911_c0_g4;TRINITY_DN10657_c0_g2;TRINITY_DN37733_c0_g1;TRINITY_DN37733_c0_g2;TRINITY_DN54598_c0_g1;TRINITY_DN54598_c0_g2;TRINITY_DN48455_c1_g1;TRINITY_DN29607_c0_g1;TRINITY_DN30494_c0_g3;TRINITY_DN30494_c0_g2;TRINITY_DN8482_c0_g1;TRINITY_DN27878_c0_g1;TRINITY_DN44631_c0_g1;TRINITY_DN78527_c0_g1;TRIN…
cellular_component	cell part	GO:0044464	oxidoreductase complex	GO:1990204	ribonucleoside-diphosphate reductase complex	GO:0005971	4	8.882e-05	TRINITY_DN68496_c0_g1;TRINITY_DN3223_c0_g1;TRINITY_DN5065_c0_g1;TRINITY_DN37040_c0_g1
cellular_component	cell part	GO:0044464	oxidoreductase complex	GO:1990204	photosystem II oxygen evolving complex	GO:0009654	51	0.00113243	TRINITY_DN54438_c0_g1;TRINITY_DN378_c0_g3;TRINITY_DN378_c0_g1;TRINITY_DN40831_c0_g1;TRINITY_DN65500_c0_g1;TRINITY_DN30051_c0_g1;TRINITY_DN10482_c0_g1;TRINITY_DN76243_c0_g1;TRINITY_DN72378_c0_g2;TRINITY_DN89806_c0_g1;TRINITY_DN16544_c0_g1;TRINITY_DN16460_c0_g2;TRINITY_DN16460_c0_g1;TRINITY_DN16912_c0_g1;TRINITY_DN83207_c0_g1;TRINITY_DN7437_c0_g1;TRINITY_DN55564_c0_g2;TRINITY_DN83263_c0_g1;TRINITY_…
cellular_component	cell part	GO:0044464	oxidoreductase complex	GO:1990204	dihydrolipoyl dehydrogenase complex	GO:0045240	30	0.00066613	TRINITY_DN49197_c0_g1;TRINITY_DN31074_c0_g2;TRINITY_DN31074_c0_g1;TRINITY_DN53050_c0_g1;TRINITY_DN999_c1_g1;TRINITY_DN46608_c0_g1;TRINITY_DN6128_c0_g1;TRINITY_DN40608_c1_g1;TRINITY_DN41243_c0_g1;TRINITY_DN45134_c0_g1;TRINITY_DN49685_c0_g1;TRINITY_DN67337_c1_g1;TRINITY_DN1622_c0_g1;TRINITY_DN38884_c0_g1;TRINITY_DN81890_c0_g1;TRINITY_DN49663_c0_g2;TRINITY_DN11223_c0_g1;TRINITY_DN256_c0_g1;TRINITY_D…
cellular_component	cell part	GO:0044464	oxidoreductase complex	GO:1990204	plasma membrane respiratory chain complex I	GO:0045272	8	0.00017764	TRINITY_DN25688_c0_g1;TRINITY_DN31320_c0_g3;TRINITY_DN86527_c0_g1;TRINITY_DN86040_c0_g1;TRINITY_DN24921_c0_g3;TRINITY_DN61391_c0_g1;TRINITY_DN41513_c0_g1;TRINITY_DN7958_c0_g3
cellular_component	cell part	GO:0044464	oxidoreductase complex	GO:1990204	respiratory chain complex III	GO:0045275	31	0.00068834	TRINITY_DN92381_c0_g1;TRINITY_DN87157_c0_g1;TRINITY_DN65473_c0_g2;TRINITY_DN11780_c0_g1;TRINITY_DN4964_c0_g1;TRINITY_DN4964_c0_g2;TRINITY_DN86456_c0_g1;TRINITY_DN7701_c0_g1;TRINITY_DN80224_c0_g1;TRINITY_DN74543_c0_g2;TRINITY_DN15017_c0_g2;TRINITY_DN81167_c0_g1;TRINITY_DN7701_c1_g3;TRINITY_DN7701_c1_g1;TRINITY_DN80893_c0_g1;TRINITY_DN4718_c0_g2;TRINITY_DN25234_c0_g1;TRINITY_DN16830_c1_g3;TRINITY_D…
cellular_component	cell part	GO:0044464	cell tip	GO:0051286	growing cell tip	GO:0035838	6	0.00013323	TRINITY_DN17951_c0_g1;TRINITY_DN47560_c0_g1;TRINITY_DN47560_c0_g2;TRINITY_DN9911_c0_g4;TRINITY_DN93589_c0_g1;TRINITY_DN20668_c0_g1
cellular_component	cell part	GO:0044464	external encapsulating structure part	GO:0044462	cell wall part	GO:0044426	3	6.661e-05	TRINITY_DN30610_c0_g3;TRINITY_DN30610_c0_g2;TRINITY_DN76182_c0_g1
cellular_component	cell part	GO:0044464	external encapsulating structure part	GO:0044462	columella	GO:0043674	2	4.441e-05	TRINITY_DN37324_c0_g1;TRINITY_DN37324_c0_g2
cellular_component	cell part	GO:0044464	cell projection part	GO:0044463	plasma membrane bounded cell projection part	GO:0120038	13	0.00028866	TRINITY_DN17951_c0_g1;TRINITY_DN33125_c0_g1;TRINITY_DN41462_c0_g1;TRINITY_DN22964_c0_g1;TRINITY_DN47560_c0_g1;TRINITY_DN47560_c0_g2;TRINITY_DN44271_c0_g1;TRINITY_DN41978_c0_g1;TRINITY_DN9911_c0_g4;TRINITY_DN1382_c0_g1;TRINITY_DN54155_c0_g1;TRINITY_DN93589_c0_g1;TRINITY_DN20668_c0_g1
cellular_component	cell part	GO:0044464	cell projection	GO:0042995	plasma membrane bounded cell projection	GO:0120025	26	0.00057732	TRINITY_DN61871_c0_g1;TRINITY_DN34103_c0_g1;TRINITY_DN1616_c0_g1;TRINITY_DN73046_c0_g1;TRINITY_DN1139_c0_g1;TRINITY_DN23619_c0_g1;TRINITY_DN78942_c0_g1;TRINITY_DN36585_c0_g3;TRINITY_DN83334_c0_g1;TRINITY_DN58161_c0_g1;TRINITY_DN9226_c0_g1;TRINITY_DN20072_c0_g1;TRINITY_DN11891_c0_g2;TRINITY_DN20072_c0_g6;TRINITY_DN90962_c0_g1;TRINITY_DN17322_c0_g1;TRINITY_DN36585_c0_g2;TRINITY_DN95372_c0_g1;TRINIT…
cellular_component	cell part	GO:0044464	site of polarized growth	GO:0030427	growing cell tip	GO:0035838	6	0.00013323	TRINITY_DN17951_c0_g1;TRINITY_DN47560_c0_g1;TRINITY_DN47560_c0_g2;TRINITY_DN9911_c0_g4;TRINITY_DN93589_c0_g1;TRINITY_DN20668_c0_g1
cellular_component	cell part	GO:0044464	cell division site part	GO:0032155	equatorial microtubule organizing center	GO:0000923	9	0.00019984	TRINITY_DN2815_c0_g1;TRINITY_DN10329_c0_g1;TRINITY_DN41629_c0_g2;TRINITY_DN15744_c0_g1;TRINITY_DN12533_c0_g1;TRINITY_DN2491_c0_g1;TRINITY_DN6568_c0_g1;TRINITY_DN66767_c0_g1;TRINITY_DN13508_c0_g1
cellular_component	supramolecular complex	GO:0099080	supramolecular polymer	GO:0099081	supramolecular fiber	GO:0099512	282	0.00626166	TRINITY_DN56514_c0_g1;TRINITY_DN9602_c0_g1;TRINITY_DN25793_c0_g1;TRINITY_DN19035_c0_g1;TRINITY_DN95456_c0_g1;TRINITY_DN9993_c0_g3;TRINITY_DN38907_c0_g1;TRINITY_DN72429_c0_g1;TRINITY_DN20782_c0_g1;TRINITY_DN94437_c0_g1;TRINITY_DN12152_c0_g1;TRINITY_DN3220_c0_g1;TRINITY_DN7769_c0_g1;TRINITY_DN27073_c0_g7;TRINITY_DN28775_c0_g1;TRINITY_DN9993_c0_g2;TRINITY_DN5062_c0_g1;TRINITY_DN84574_c0_g1;TRINITY_D…
biological_process	immune system process	GO:0002376	activation of immune response	GO:0002253	immune response-activating signal transduction	GO:0002757	7	0.00015543	TRINITY_DN34629_c0_g1;TRINITY_DN34629_c0_g3;TRINITY_DN34629_c0_g2;TRINITY_DN34629_c0_g4;TRINITY_DN34629_c0_g6;TRINITY_DN75214_c0_g1;TRINITY_DN40472_c0_g2
biological_process	immune system process	GO:0002376	activation of immune response	GO:0002253	activation of innate immune response	GO:0002218	26	0.00057732	TRINITY_DN12306_c0_g1;TRINITY_DN34629_c0_g1;TRINITY_DN34629_c0_g3;TRINITY_DN34629_c0_g2;TRINITY_DN34629_c0_g4;TRINITY_DN10527_c1_g1;TRINITY_DN20021_c0_g1;TRINITY_DN83464_c0_g1;TRINITY_DN34629_c0_g6;TRINITY_DN16413_c0_g3;TRINITY_DN42827_c1_g2;TRINITY_DN60017_c0_g1;TRINITY_DN41481_c0_g1;TRINITY_DN41481_c0_g2;TRINITY_DN38826_c0_g1;TRINITY_DN10001_c0_g2;TRINITY_DN650_c0_g1;TRINITY_DN75214_c0_g1;TRINI…
biological_process	immune system process	GO:0002376	immune effector process	GO:0002252	induced systemic resistance, ethylene mediated signaling pathway	GO:0009866	1	2.22e-05	TRINITY_DN8627_c0_g1
biological_process	immune system process	GO:0002376	immune effector process	GO:0002252	induced systemic resistance, jasmonic acid mediated signaling pathway	GO:0009864	5	0.00011102	TRINITY_DN20021_c0_g1;TRINITY_DN10001_c0_g2;TRINITY_DN650_c0_g1;TRINITY_DN8627_c0_g1;TRINITY_DN8147_c0_g1
biological_process	immune system process	GO:0002376	immune effector process	GO:0002252	defense response to virus	GO:0051607	7	0.00015543	TRINITY_DN7338_c0_g1;TRINITY_DN8492_c0_g1;TRINITY_DN57162_c0_g1;TRINITY_DN20703_c0_g1;TRINITY_DN13230_c1_g1;TRINITY_DN30921_c1_g1;TRINITY_DN47360_c0_g2
biological_process	immune system process	GO:0002376	immune response	GO:0006955	innate immune response	GO:0045087	118	0.00262013	TRINITY_DN1125_c1_g1;TRINITY_DN3288_c0_g2;TRINITY_DN6460_c0_g1;TRINITY_DN17525_c0_g3;TRINITY_DN17525_c0_g2;TRINITY_DN33008_c0_g1;TRINITY_DN43840_c0_g1;TRINITY_DN36922_c0_g2;TRINITY_DN36922_c0_g1;TRINITY_DN8492_c0_g1;TRINITY_DN85151_c0_g1;TRINITY_DN13235_c0_g2;TRINITY_DN6543_c0_g1;TRINITY_DN8095_c0_g1;TRINITY_DN10378_c0_g1;TRINITY_DN25239_c1_g1;TRINITY_DN31666_c0_g1;TRINITY_DN66599_c0_g3;TRINITY_D…
biological_process	biological regulation	GO:0065007	regulation of biological process	GO:0050789	regulation of multi-organism process	GO:0043900	77	0.00170974	TRINITY_DN17367_c0_g1;TRINITY_DN12306_c0_g1;TRINITY_DN61871_c0_g1;TRINITY_DN1125_c1_g1;TRINITY_DN88477_c0_g1;TRINITY_DN8509_c0_g1;TRINITY_DN34629_c0_g1;TRINITY_DN34629_c0_g3;TRINITY_DN34629_c0_g2;TRINITY_DN34629_c0_g4;TRINITY_DN7338_c0_g1;TRINITY_DN17993_c0_g1;TRINITY_DN17698_c0_g2;TRINITY_DN3178_c2_g1;TRINITY_DN10527_c1_g1;TRINITY_DN20021_c0_g1;TRINITY_DN1522_c0_g2;TRINITY_DN8095_c0_g1;TRINITY_D…
biological_process	biological regulation	GO:0065007	regulation of biological process	GO:0050789	regulation of metabolic process	GO:0019222	2116	0.0469846	TRINITY_DN13520_c0_g4;TRINITY_DN78232_c0_g1;TRINITY_DN44696_c0_g1;TRINITY_DN3640_c0_g1;TRINITY_DN2180_c1_g2;TRINITY_DN2180_c1_g1;TRINITY_DN4245_c0_g1;TRINITY_DN3297_c0_g2;TRINITY_DN54475_c1_g1;TRINITY_DN28572_c0_g2;TRINITY_DN28572_c0_g1;TRINITY_DN56514_c0_g1;TRINITY_DN15785_c0_g1;TRINITY_DN1995_c0_g1;TRINITY_DN1640_c0_g1;TRINITY_DN10816_c1_g2;TRINITY_DN1125_c1_g1;TRINITY_DN17627_c0_g1;TRINITY_DN5…
g1;TRINITY_DN66864_c0_g2;TRINITY_DN9925_c0_g3;TRINITY_DN16412_c0_g2;TRINITY_DN25322_c0_g1;TRINITY_DN87741_c0_g1;TRINITY_DN1614_c0_g1;TRINITY_DN4993_c0_g1;TRINITY_DN30418_c0_g1;TRINITY_DN12676_c0_g1;TRINITY_DN24521_c0_g1;TRINITY_DN73726_c0_g1;TRINITY_DN1321_c0_g1;TRINITY_DN20715_c0_g2;TRINITY_DN3760_c0_g4;TRINITY_DN3760_c0_g5;TRINITY_DN3760_c0_g1;TRINITY_DN14204_c0_g1;TRINITY_DN1359_c1_g1;TRINITY_…
biological_process	biological regulation	GO:0065007	regulation of biological process	GO:0050789	regulation of nitrogen utilization	GO:0006808	6	0.00013323	TRINITY_DN13437_c0_g2;TRINITY_DN60696_c5_g1;TRINITY_DN20502_c0_g1;TRINITY_DN60696_c2_g2;TRINITY_DN60696_c0_g1;TRINITY_DN46760_c0_g1
biological_process	biological regulation	GO:0065007	regulation of biological process	GO:0050789	regulation of response to stimulus	GO:0048583	323	0.00717204	TRINITY_DN17367_c0_g1;TRINITY_DN12306_c0_g1;TRINITY_DN1125_c1_g1;TRINITY_DN88477_c0_g1;TRINITY_DN7195_c0_g1;TRINITY_DN8509_c0_g1;TRINITY_DN27097_c0_g6;TRINITY_DN34629_c0_g1;TRINITY_DN34629_c0_g3;TRINITY_DN34629_c0_g2;TRINITY_DN34629_c0_g4;TRINITY_DN21773_c0_g1;TRINITY_DN7338_c0_g1;TRINITY_DN29408_c0_g2;TRINITY_DN23428_c0_g1;TRINITY_DN17993_c0_g1;TRINITY_DN7518_c0_g1;TRINITY_DN13750_c0_g1;TRINITY_…
biological_process	biological regulation	GO:0065007	regulation of biological process	GO:0050789	regulation of developmental process	GO:0050793	193	0.00428546	TRINITY_DN21481_c2_g1;TRINITY_DN1640_c0_g1;TRINITY_DN61871_c0_g1;TRINITY_DN56737_c0_g1;TRINITY_DN7195_c0_g1;TRINITY_DN781_c0_g2;TRINITY_DN3178_c2_g1;TRINITY_DN1084_c0_g1;TRINITY_DN1084_c0_g3;TRINITY_DN41146_c0_g1;TRINITY_DN11125_c1_g1;TRINITY_DN8006_c0_g1;TRINITY_DN2113_c0_g2;TRINITY_DN34103_c0_g1;TRINITY_DN40423_c0_g1;TRINITY_DN2603_c0_g2;TRINITY_DN8891_c0_g2;TRINITY_DN25915_c0_g1;TRINITY_DN9410…
biological_process	biological regulation	GO:0065007	regulation of biological process	GO:0050789	regulation of cellular process	GO:0050794	4324	0.0960121	TRINITY_DN12351_c0_g1;TRINITY_DN13520_c0_g4;TRINITY_DN78232_c0_g1;TRINITY_DN30461_c0_g1;TRINITY_DN44696_c0_g1;TRINITY_DN3640_c0_g1;TRINITY_DN26838_c0_g1;TRINITY_DN2180_c1_g2;TRINITY_DN2180_c1_g1;TRINITY_DN7426_c0_g1;TRINITY_DN21481_c2_g1;TRINITY_DN20710_c0_g1;TRINITY_DN4245_c0_g1;TRINITY_DN3297_c0_g2;TRINITY_DN8275_c0_g1;TRINITY_DN12306_c0_g1;TRINITY_DN54475_c1_g1;TRINITY_DN6827_c0_g1;TRINITY_DN5…
1_c0_g1;TRINITY_DN41025_c0_g1;TRINITY_DN45926_c0_g1;TRINITY_DN14344_c0_g1;TRINITY_DN29439_c0_g1;TRINITY_DN16251_c0_g3;TRINITY_DN42511_c0_g1;TRINITY_DN9551_c0_g1;TRINITY_DN92766_c0_g1;TRINITY_DN59888_c0_g1;TRINITY_DN12658_c0_g2;TRINITY_DN22964_c0_g1;TRINITY_DN10402_c0_g1;TRINITY_DN16559_c0_g1;TRINITY_DN14753_c0_g1;TRINITY_DN4660_c0_g2;TRINITY_DN4660_c0_g1;TRINITY_DN57292_c0_g1;TRINITY_DN18255_c0_g…
47_c0_g2;TRINITY_DN311_c0_g1;TRINITY_DN3434_c0_g1;TRINITY_DN11057_c0_g1;TRINITY_DN15944_c0_g1;TRINITY_DN6086_c0_g1;TRINITY_DN48912_c0_g1;TRINITY_DN1303_c1_g1;TRINITY_DN5070_c0_g1;TRINITY_DN9053_c0_g1;TRINITY_DN9405_c0_g1;TRINITY_DN27252_c0_g1;TRINITY_DN11717_c0_g1;TRINITY_DN7101_c2_g1;TRINITY_DN7101_c2_g2;TRINITY_DN9647_c0_g1;TRINITY_DN401_c0_g2;TRINITY_DN6711_c0_g1;TRINITY_DN3118_c0_g2;TRINITY_D…
biological_process	biological regulation	GO:0065007	regulation of biological process	GO:0050789	regulation of reproductive process	GO:2000241	86	0.00190958	TRINITY_DN1640_c0_g1;TRINITY_DN61871_c0_g1;TRINITY_DN3178_c2_g1;TRINITY_DN11125_c1_g1;TRINITY_DN40423_c0_g1;TRINITY_DN6002_c0_g1;TRINITY_DN25915_c0_g1;TRINITY_DN19163_c0_g4;TRINITY_DN19163_c0_g6;TRINITY_DN19163_c0_g1;TRINITY_DN54025_c0_g1;TRINITY_DN3540_c0_g1;TRINITY_DN15073_c0_g1;TRINITY_DN11766_c0_g1;TRINITY_DN34840_c0_g1;TRINITY_DN16856_c0_g1;TRINITY_DN2070_c0_g1;TRINITY_DN11125_c0_g2;TRINITY_…
biological_process	biological regulation	GO:0065007	regulation of biological process	GO:0050789	regulation of localization	GO:0032879	130	0.00288658	TRINITY_DN1640_c0_g1;TRINITY_DN2251_c0_g1;TRINITY_DN88477_c0_g1;TRINITY_DN34629_c0_g1;TRINITY_DN34629_c0_g3;TRINITY_DN34629_c0_g2;TRINITY_DN34629_c0_g4;TRINITY_DN7338_c0_g1;TRINITY_DN17922_c0_g1;TRINITY_DN10160_c0_g1;TRINITY_DN10160_c0_g3;TRINITY_DN77104_c0_g1;TRINITY_DN77104_c0_g2;TRINITY_DN25084_c0_g2;TRINITY_DN25084_c0_g1;TRINITY_DN14982_c0_g5;TRINITY_DN14982_c0_g1;TRINITY_DN14982_c0_g3;TRINIT…
biological_process	biological regulation	GO:0065007	regulation of biological process	GO:0050789	regulation of cellular component biogenesis	GO:0044087	152	0.00337508	TRINITY_DN8675_c0_g2;TRINITY_DN32456_c0_g2;TRINITY_DN48377_c0_g2;TRINITY_DN44700_c0_g2;TRINITY_DN30538_c0_g1;TRINITY_DN30538_c0_g2;TRINITY_DN65755_c0_g1;TRINITY_DN2547_c0_g1;TRINITY_DN90785_c0_g1;TRINITY_DN77104_c0_g1;TRINITY_DN77104_c0_g2;TRINITY_DN18307_c1_g1;TRINITY_DN66674_c0_g5;TRINITY_DN94282_c0_g1;TRINITY_DN83884_c0_g1;TRINITY_DN25677_c0_g4;TRINITY_DN23006_c0_g3;TRINITY_DN34719_c0_g2;TRINI…
biological_process	biological regulation	GO:0065007	regulation of biological process	GO:0050789	regulation of multicellular organismal process	GO:0051239	148	0.00328626	TRINITY_DN1640_c0_g1;TRINITY_DN61871_c0_g1;TRINITY_DN7195_c0_g1;TRINITY_DN781_c0_g2;TRINITY_DN3178_c2_g1;TRINITY_DN41146_c0_g1;TRINITY_DN11125_c1_g1;TRINITY_DN34103_c0_g1;TRINITY_DN40423_c0_g1;TRINITY_DN2603_c0_g2;TRINITY_DN25915_c0_g1;TRINITY_DN94104_c0_g1;TRINITY_DN19163_c0_g4;TRINITY_DN19163_c0_g6;TRINITY_DN19163_c0_g1;TRINITY_DN54025_c0_g1;TRINITY_DN86455_c0_g1;TRINITY_DN23743_c0_g1;TRINITY_D…
biological_process	biological regulation	GO:0065007	regulation of biological process	GO:0050789	regulation of carbon utilization	GO:0043609	1	2.22e-05	TRINITY_DN48134_c0_g1
biological_process	biological regulation	GO:0065007	regulation of biological process	GO:0050789	regulation of immune system process	GO:0002682	54	0.00119904	TRINITY_DN17367_c0_g1;TRINITY_DN12306_c0_g1;TRINITY_DN1125_c1_g1;TRINITY_DN8509_c0_g1;TRINITY_DN34629_c0_g1;TRINITY_DN34629_c0_g3;TRINITY_DN34629_c0_g2;TRINITY_DN34629_c0_g4;TRINITY_DN7338_c0_g1;TRINITY_DN17698_c0_g2;TRINITY_DN10527_c1_g1;TRINITY_DN20021_c0_g1;TRINITY_DN1522_c0_g2;TRINITY_DN8095_c0_g1;TRINITY_DN83464_c0_g1;TRINITY_DN13980_c0_g1;TRINITY_DN34629_c0_g6;TRINITY_DN3070_c0_g1;TRINITY_D…
biological_process	biological regulation	GO:0065007	regulation of biological process	GO:0050789	positive regulation of biological process	GO:0048518	811	0.0180078	TRINITY_DN44696_c0_g1;TRINITY_DN12306_c0_g1;TRINITY_DN56514_c0_g1;TRINITY_DN1125_c1_g1;TRINITY_DN546_c0_g1;TRINITY_DN15425_c0_g1;TRINITY_DN17436_c0_g2;TRINITY_DN9993_c0_g3;TRINITY_DN8675_c0_g2;TRINITY_DN9220_c0_g1;TRINITY_DN6460_c0_g1;TRINITY_DN25478_c0_g2;TRINITY_DN88477_c0_g1;TRINITY_DN9253_c0_g1;TRINITY_DN63863_c0_g4;TRINITY_DN17525_c0_g3;TRINITY_DN17525_c0_g2;TRINITY_DN49199_c0_g1;TRINITY_DN5…
biological_process	biological regulation	GO:0065007	regulation of biological process	GO:0050789	negative regulation of biological process	GO:0048519	616	0.0136779	TRINITY_DN3640_c0_g1;TRINITY_DN8275_c0_g1;TRINITY_DN15785_c0_g1;TRINITY_DN1995_c0_g1;TRINITY_DN1640_c0_g1;TRINITY_DN13540_c0_g1;TRINITY_DN1125_c1_g1;TRINITY_DN2251_c0_g1;TRINITY_DN5050_c0_g5;TRINITY_DN17436_c0_g2;TRINITY_DN16550_c0_g1;TRINITY_DN18613_c1_g1;TRINITY_DN6938_c0_g2;TRINITY_DN9253_c0_g1;TRINITY_DN3832_c0_g2;TRINITY_DN7195_c0_g1;TRINITY_DN9690_c1_g1;TRINITY_DN14479_c0_g1;TRINITY_DN41832…
biological_process	biological regulation	GO:0065007	regulation of biological process	GO:0050789	regulation of circadian rhythm	GO:0042752	10	0.00022204	TRINITY_DN2331_c0_g2;TRINITY_DN4905_c1_g3;TRINITY_DN54025_c0_g2;TRINITY_DN16447_c0_g4;TRINITY_DN1400_c0_g1;TRINITY_DN1117_c0_g1;TRINITY_DN8069_c0_g1;TRINITY_DN54545_c0_g1;TRINITY_DN14352_c0_g1;TRINITY_DN22273_c0_g1
biological_process	biological regulation	GO:0065007	regulation of biological process	GO:0050789	regulation of signaling	GO:0023051	126	0.00279776	TRINITY_DN1125_c1_g1;TRINITY_DN88477_c0_g1;TRINITY_DN7195_c0_g1;TRINITY_DN34629_c0_g1;TRINITY_DN34629_c0_g3;TRINITY_DN34629_c0_g2;TRINITY_DN34629_c0_g4;TRINITY_DN23428_c0_g1;TRINITY_DN7518_c0_g1;TRINITY_DN13750_c0_g1;TRINITY_DN31163_c0_g2;TRINITY_DN50483_c0_g1;TRINITY_DN2837_c0_g4;TRINITY_DN8095_c0_g1;TRINITY_DN73046_c0_g1;TRINITY_DN49760_c0_g1;TRINITY_DN1576_c0_g2;TRINITY_DN4919_c0_g1;TRINITY_DN…
biological_process	biological regulation	GO:0065007	regulation of biological process	GO:0050789	regulation of growth	GO:0040008	63	0.00139888	TRINITY_DN61871_c0_g1;TRINITY_DN36545_c0_g2;TRINITY_DN3178_c2_g1;TRINITY_DN50338_c1_g3;TRINITY_DN34103_c0_g1;TRINITY_DN16602_c0_g2;TRINITY_DN45443_c0_g1;TRINITY_DN32_c0_g1;TRINITY_DN34482_c0_g1;TRINITY_DN54025_c0_g1;TRINITY_DN21414_c0_g1;TRINITY_DN51869_c0_g1;TRINITY_DN38905_c0_g1;TRINITY_DN1270_c1_g1;TRINITY_DN16856_c0_g1;TRINITY_DN54034_c0_g2;TRINITY_DN80076_c0_g1;TRINITY_DN6799_c0_g1;TRINITY_D…
biological_process	biological regulation	GO:0065007	regulation of molecular function	GO:0065009	regulation of catalytic activity	GO:0050790	258	0.00572875	TRINITY_DN13073_c2_g2;TRINITY_DN56514_c0_g1;TRINITY_DN546_c0_g1;TRINITY_DN45579_c0_g1;TRINITY_DN15425_c0_g1;TRINITY_DN9993_c0_g3;TRINITY_DN20808_c0_g1;TRINITY_DN80737_c0_g1;TRINITY_DN66974_c0_g1;TRINITY_DN17525_c0_g3;TRINITY_DN17525_c0_g2;TRINITY_DN14836_c0_g1;TRINITY_DN14836_c0_g2;TRINITY_DN62620_c0_g1;TRINITY_DN34629_c0_g1;TRINITY_DN34629_c0_g3;TRINITY_DN34629_c0_g2;TRINITY_DN34629_c0_g4;TRINIT…
biological_process	biological regulation	GO:0065007	regulation of molecular function	GO:0065009	positive regulation of molecular function	GO:0044093	153	0.00339728	TRINITY_DN56514_c0_g1;TRINITY_DN546_c0_g1;TRINITY_DN15425_c0_g1;TRINITY_DN9993_c0_g3;TRINITY_DN66974_c0_g1;TRINITY_DN17525_c0_g3;TRINITY_DN17525_c0_g2;TRINITY_DN62620_c0_g1;TRINITY_DN34629_c0_g1;TRINITY_DN34629_c0_g3;TRINITY_DN34629_c0_g2;TRINITY_DN34629_c0_g4;TRINITY_DN28775_c0_g1;TRINITY_DN9993_c0_g2;TRINITY_DN20090_c0_g2;TRINITY_DN20090_c0_g1;TRINITY_DN10160_c0_g1;TRINITY_DN10462_c0_g1;TRINITY…
biological_process	biological regulation	GO:0065007	regulation of molecular function	GO:0065009	negative regulation of molecular function	GO:0044092	36	0.00079936	TRINITY_DN7095_c0_g1;TRINITY_DN5471_c0_g1;TRINITY_DN2113_c0_g2;TRINITY_DN85834_c0_g1;TRINITY_DN221_c0_g1;TRINITY_DN6876_c0_g2;TRINITY_DN17259_c0_g1;TRINITY_DN4315_c0_g1;TRINITY_DN2317_c4_g1;TRINITY_DN10084_c0_g1;TRINITY_DN81150_c0_g1;TRINITY_DN4041_c0_g1;TRINITY_DN23369_c0_g1;TRINITY_DN23369_c0_g2;TRINITY_DN38514_c0_g2;TRINITY_DN38514_c0_g1;TRINITY_DN3760_c0_g2;TRINITY_DN7629_c0_g1;TRINITY_DN5673…
biological_process	biological regulation	GO:0065007	regulation of molecular function	GO:0065009	regulation of molecular function, epigenetic	GO:0040030	1	2.22e-05	TRINITY_DN4041_c0_g1
biological_process	biological regulation	GO:0065007	regulation of molecular function	GO:0065009	regulation of DNA-binding transcription factor activity	GO:0051090	5	0.00011102	TRINITY_DN86466_c0_g1;TRINITY_DN8876_c0_g2;TRINITY_DN26922_c0_g1;TRINITY_DN15631_c0_g1;TRINITY_DN16489_c0_g1
biological_process	biological regulation	GO:0065007	regulation of molecular function	GO:0065009	regulation of binding	GO:0051098	3	6.661e-05	TRINITY_DN37613_c0_g1;TRINITY_DN3539_c0_g1;TRINITY_DN39277_c0_g1
biological_process	biological regulation	GO:0065007	regulation of molecular function	GO:0065009	regulation of transporter activity	GO:0032409	1	2.22e-05	TRINITY_DN10160_c0_g1
biological_process	biological regulation	GO:0065007	regulation of biological quality	GO:0065008	regulation of sequestering of calcium ion	GO:0051282	7	0.00015543	TRINITY_DN1112_c0_g1;TRINITY_DN1112_c0_g2;TRINITY_DN55452_c0_g1;TRINITY_DN9879_c0_g1;TRINITY_DN9879_c0_g2;TRINITY_DN21337_c0_g2;TRINITY_DN21337_c0_g1
biological_process	biological regulation	GO:0065007	regulation of biological quality	GO:0065008	regulation of membrane potential	GO:0042391	9	0.00019984	TRINITY_DN4621_c0_g1;TRINITY_DN9916_c0_g1;TRINITY_DN15632_c0_g1;TRINITY_DN44543_c0_g1;TRINITY_DN8854_c0_g1;TRINITY_DN44543_c0_g4;TRINITY_DN44543_c0_g7;TRINITY_DN14899_c0_g1;TRINITY_DN14899_c0_g2
biological_process	biological regulation	GO:0065007	regulation of biological quality	GO:0065008	regulation of membrane permeability	GO:0090559	4	8.882e-05	TRINITY_DN59128_c0_g2;TRINITY_DN59128_c0_g1;TRINITY_DN16477_c0_g2;TRINITY_DN16477_c0_g1
biological_process	biological regulation	GO:0065007	regulation of biological quality	GO:0065008	regulation of membrane lipid distribution	GO:0097035	17	0.00037748	TRINITY_DN2034_c0_g1;TRINITY_DN2034_c0_g2;TRINITY_DN45261_c0_g1;TRINITY_DN1959_c0_g1;TRINITY_DN33310_c0_g1;TRINITY_DN3229_c0_g2;TRINITY_DN792_c0_g1;TRINITY_DN13260_c0_g1;TRINITY_DN4889_c0_g1;TRINITY_DN36013_c0_g1;TRINITY_DN35215_c0_g1;TRINITY_DN49936_c0_g1;TRINITY_DN1837_c0_g1;TRINITY_DN5722_c0_g2;TRINITY_DN6415_c0_g2;TRINITY_DN451_c0_g3;TRINITY_DN451_c0_g1
biological_process	biological regulation	GO:0065007	regulation of biological quality	GO:0065008	regulation of neurotransmitter levels	GO:0001505	138	0.00306422	TRINITY_DN86014_c0_g1;TRINITY_DN81780_c0_g1;TRINITY_DN1973_c0_g1;TRINITY_DN32380_c1_g2;TRINITY_DN4889_c1_g1;TRINITY_DN82608_c0_g1;TRINITY_DN95264_c0_g1;TRINITY_DN49074_c0_g1;TRINITY_DN49074_c0_g3;TRINITY_DN49074_c0_g2;TRINITY_DN32380_c1_g1;TRINITY_DN48475_c0_g1;TRINITY_DN81401_c0_g1;TRINITY_DN27015_c0_g6;TRINITY_DN27015_c0_g8;TRINITY_DN10863_c0_g1;TRINITY_DN27015_c0_g5;TRINITY_DN27015_c0_g3;TRINI…
biological_process	biological regulation	GO:0065007	regulation of biological quality	GO:0065008	homeostatic process	GO:0042592	849	0.0188516	TRINITY_DN4621_c0_g1;TRINITY_DN30461_c0_g1;TRINITY_DN6393_c0_g4;TRINITY_DN30170_c2_g1;TRINITY_DN80959_c0_g1;TRINITY_DN90721_c0_g1;TRINITY_DN6460_c0_g1;TRINITY_DN42832_c0_g3;TRINITY_DN82653_c0_g1;TRINITY_DN38331_c0_g1;TRINITY_DN39989_c0_g2;TRINITY_DN39989_c0_g1;TRINITY_DN22069_c1_g3;TRINITY_DN22069_c1_g2;TRINITY_DN33959_c0_g1;TRINITY_DN13393_c0_g1;TRINITY_DN6087_c0_g4;TRINITY_DN87417_c0_g1;TRINITY…
biological_process	biological regulation	GO:0065007	regulation of biological quality	GO:0065008	regulation of anatomical structure size	GO:0090066	93	0.00206501	TRINITY_DN44700_c0_g2;TRINITY_DN30538_c0_g1;TRINITY_DN30538_c0_g2;TRINITY_DN65755_c0_g1;TRINITY_DN90785_c0_g1;TRINITY_DN94392_c0_g1;TRINITY_DN66674_c0_g5;TRINITY_DN94282_c0_g1;TRINITY_DN83884_c0_g1;TRINITY_DN25677_c0_g4;TRINITY_DN19306_c1_g1;TRINITY_DN34719_c0_g2;TRINITY_DN55666_c0_g2;TRINITY_DN32_c0_g1;TRINITY_DN80156_c0_g1;TRINITY_DN21414_c0_g1;TRINITY_DN58221_c0_g1;TRINITY_DN7585_c0_g1;TRINITY…
biological_process	biological regulation	GO:0065007	regulation of biological quality	GO:0065008	regulation of glucose mediated signaling pathway	GO:1902659	1	2.22e-05	TRINITY_DN4695_c0_g3
biological_process	biological regulation	GO:0065007	regulation of biological quality	GO:0065008	regulation of cell shape	GO:0008360	14	0.00031086	TRINITY_DN21481_c2_g1;TRINITY_DN26835_c1_g1;TRINITY_DN21481_c0_g1;TRINITY_DN5325_c0_g1;TRINITY_DN42827_c0_g3;TRINITY_DN3837_c0_g1;TRINITY_DN22118_c0_g2;TRINITY_DN5842_c2_g1;TRINITY_DN10741_c0_g1;TRINITY_DN42827_c1_g3;TRINITY_DN2126_c1_g2;TRINITY_DN3278_c0_g1;TRINITY_DN83466_c0_g1;TRINITY_DN74705_c0_g1
biological_process	biological regulation	GO:0065007	regulation of biological quality	GO:0065008	regulation of translational fidelity	GO:0006450	10	0.00022204	TRINITY_DN24873_c0_g2;TRINITY_DN27068_c0_g1;TRINITY_DN49718_c0_g1;TRINITY_DN4307_c0_g2;TRINITY_DN48670_c0_g1;TRINITY_DN48416_c0_g2;TRINITY_DN32243_c0_g2;TRINITY_DN43990_c0_g1;TRINITY_DN71989_c0_g1;TRINITY_DN6374_c0_g2
biological_process	biological regulation	GO:0065007	regulation of biological quality	GO:0065008	regulation of protein complex stability	GO:0061635	1	2.22e-05	TRINITY_DN8288_c0_g1
biological_process	biological regulation	GO:0065007	regulation of biological quality	GO:0065008	maintenance of location	GO:0051235	44	0.000977	TRINITY_DN34072_c0_g6;TRINITY_DN30538_c0_g1;TRINITY_DN30538_c0_g2;TRINITY_DN91518_c0_g1;TRINITY_DN90785_c0_g1;TRINITY_DN10053_c0_g1;TRINITY_DN7959_c0_g1;TRINITY_DN3944_c0_g1;TRINITY_DN72307_c0_g1;TRINITY_DN10617_c0_g3;TRINITY_DN6500_c0_g1;TRINITY_DN6500_c0_g2;TRINITY_DN16413_c0_g3;TRINITY_DN34692_c0_g1;TRINITY_DN55533_c0_g1;TRINITY_DN78317_c0_g1;TRINITY_DN10997_c0_g2;TRINITY_DN10997_c0_g1;TRINITY…
biological_process	biological regulation	GO:0065007	regulation of biological quality	GO:0065008	regulation of hormone levels	GO:0010817	228	0.00506262	TRINITY_DN6393_c0_g4;TRINITY_DN87960_c0_g1;TRINITY_DN11106_c0_g2;TRINITY_DN31599_c0_g2;TRINITY_DN31599_c0_g3;TRINITY_DN13393_c0_g1;TRINITY_DN74688_c0_g1;TRINITY_DN57635_c0_g1;TRINITY_DN32409_c0_g2;TRINITY_DN38847_c0_g1;TRINITY_DN20347_c1_g1;TRINITY_DN78592_c0_g1;TRINITY_DN42199_c0_g1;TRINITY_DN37789_c0_g1;TRINITY_DN55083_c0_g1;TRINITY_DN18302_c0_g2;TRINITY_DN18302_c0_g1;TRINITY_DN10454_c0_g2;TRIN…
biological_process	biological regulation	GO:0065007	regulation of biological quality	GO:0065008	regulation of telomere maintenance	GO:0032204	4	8.882e-05	TRINITY_DN2547_c0_g1;TRINITY_DN6876_c0_g2;TRINITY_DN27252_c0_g1;TRINITY_DN4925_c0_g1
biological_process	biological regulation	GO:0065007	regulation of biological quality	GO:0065008	regulation of RNA stability	GO:0043487	10	0.00022204	TRINITY_DN3649_c0_g1;TRINITY_DN3369_c0_g1;TRINITY_DN23248_c0_g8;TRINITY_DN83569_c0_g1;TRINITY_DN80734_c0_g1;TRINITY_DN5581_c0_g1;TRINITY_DN11644_c0_g2;TRINITY_DN9053_c0_g1;TRINITY_DN8844_c0_g1;TRINITY_DN93113_c0_g1
biological_process	biological regulation	GO:0065007	regulation of biological quality	GO:0065008	regulation of protein stability	GO:0031647	42	0.00093259	TRINITY_DN17367_c0_g1;TRINITY_DN86752_c0_g1;TRINITY_DN2392_c0_g3;TRINITY_DN17698_c0_g2;TRINITY_DN5244_c0_g1;TRINITY_DN91405_c0_g1;TRINITY_DN14035_c0_g1;TRINITY_DN81389_c0_g1;TRINITY_DN65120_c0_g1;TRINITY_DN21458_c1_g1;TRINITY_DN3070_c0_g1;TRINITY_DN2392_c0_g1;TRINITY_DN51870_c0_g1;TRINITY_DN8851_c0_g1;TRINITY_DN54492_c0_g1;TRINITY_DN54034_c0_g3;TRINITY_DN53747_c0_g1;TRINITY_DN26388_c0_g2;TRINITY_…
biological_process	metabolic process	GO:0008152	NADP metabolic process	GO:0006739	NADP catabolic process	GO:0006742	2	4.441e-05	TRINITY_DN13662_c0_g1;TRINITY_DN2033_c0_g1
biological_process	metabolic process	GO:0008152	NADP metabolic process	GO:0006739	NADP biosynthetic process	GO:0006741	7	0.00015543	TRINITY_DN80954_c0_g1;TRINITY_DN578_c0_g1;TRINITY_DN578_c0_g3;TRINITY_DN4410_c0_g1;TRINITY_DN90955_c0_g1;TRINITY_DN5946_c1_g1;TRINITY_DN5946_c0_g1
biological_process	metabolic process	GO:0008152	NADP metabolic process	GO:0006739	NADPH regeneration	GO:0006740	225	0.004996	TRINITY_DN35350_c0_g4;TRINITY_DN91870_c0_g1;TRINITY_DN40474_c2_g2;TRINITY_DN41582_c0_g5;TRINITY_DN41582_c0_g4;TRINITY_DN41582_c0_g3;TRINITY_DN62003_c0_g1;TRINITY_DN13330_c4_g1;TRINITY_DN42161_c0_g1;TRINITY_DN15371_c1_g1;TRINITY_DN15371_c1_g2;TRINITY_DN60518_c0_g3;TRINITY_DN60518_c0_g2;TRINITY_DN60518_c0_g1;TRINITY_DN21544_c0_g1;TRINITY_DN25907_c0_g1;TRINITY_DN58289_c0_g1;TRINITY_DN58289_c0_g2;TRI…
biological_process	metabolic process	GO:0008152	NADH metabolic process	GO:0006734	NADH oxidation	GO:0006116	13	0.00028866	TRINITY_DN41851_c0_g1;TRINITY_DN48913_c0_g1;TRINITY_DN10657_c0_g2;TRINITY_DN30494_c0_g3;TRINITY_DN30494_c0_g2;TRINITY_DN8482_c0_g1;TRINITY_DN14847_c0_g1;TRINITY_DN72857_c0_g1;TRINITY_DN21885_c0_g2;TRINITY_DN2126_c0_g1;TRINITY_DN30596_c0_g1;TRINITY_DN54911_c0_g3;TRINITY_DN44945_c0_g2
biological_process	metabolic process	GO:0008152	oxidation-reduction process	GO:0055114	heme oxidation	GO:0006788	2	4.441e-05	TRINITY_DN4607_c0_g1;TRINITY_DN3867_c0_g2
biological_process	metabolic process	GO:0008152	oxidation-reduction process	GO:0055114	NADH oxidation	GO:0006116	13	0.00028866	TRINITY_DN41851_c0_g1;TRINITY_DN48913_c0_g1;TRINITY_DN10657_c0_g2;TRINITY_DN30494_c0_g3;TRINITY_DN30494_c0_g2;TRINITY_DN8482_c0_g1;TRINITY_DN14847_c0_g1;TRINITY_DN72857_c0_g1;TRINITY_DN21885_c0_g2;TRINITY_DN2126_c0_g1;TRINITY_DN30596_c0_g1;TRINITY_DN54911_c0_g3;TRINITY_DN44945_c0_g2
biological_process	metabolic process	GO:0008152	oxidation-reduction process	GO:0055114	lipid oxidation	GO:0034440	105	0.00233147	TRINITY_DN92818_c0_g1;TRINITY_DN21033_c0_g1;TRINITY_DN1069_c0_g1;TRINITY_DN57635_c0_g1;TRINITY_DN42199_c0_g1;TRINITY_DN37789_c0_g1;TRINITY_DN512_c0_g1;TRINITY_DN22315_c0_g1;TRINITY_DN22364_c0_g3;TRINITY_DN29689_c0_g1;TRINITY_DN28598_c0_g1;TRINITY_DN52468_c0_g1;TRINITY_DN38110_c0_g1;TRINITY_DN31710_c0_g1;TRINITY_DN52688_c0_g1;TRINITY_DN5876_c0_g1;TRINITY_DN37789_c0_g3;TRINITY_DN37789_c0_g4;TRINITY…
biological_process	metabolic process	GO:0008152	oxidation-reduction process	GO:0055114	ent-kaurene oxidation to kaurenoic acid	GO:0010241	1	2.22e-05	TRINITY_DN20347_c1_g1
biological_process	metabolic process	GO:0008152	oxidation-reduction process	GO:0055114	sulfate reduction	GO:0019419	8	0.00017764	TRINITY_DN64547_c0_g1;TRINITY_DN55039_c0_g1;TRINITY_DN83624_c0_g1;TRINITY_DN12811_c0_g4;TRINITY_DN12811_c0_g2;TRINITY_DN78457_c0_g1;TRINITY_DN22720_c0_g1;TRINITY_DN78251_c0_g1
biological_process	metabolic process	GO:0008152	oxidation-reduction process	GO:0055114	sulfide oxidation	GO:0019418	4	8.882e-05	TRINITY_DN39448_c0_g1;TRINITY_DN43175_c0_g6;TRINITY_DN385_c0_g1;TRINITY_DN69777_c0_g1
biological_process	metabolic process	GO:0008152	oxidation-reduction process	GO:0055114	lactate oxidation	GO:0019516	9	0.00019984	TRINITY_DN93038_c0_g1;TRINITY_DN25397_c0_g2;TRINITY_DN33708_c0_g2;TRINITY_DN33708_c0_g1;TRINITY_DN10103_c0_g1;TRINITY_DN22580_c0_g2;TRINITY_DN21129_c0_g1;TRINITY_DN67211_c0_g1;TRINITY_DN77848_c0_g1
biological_process	metabolic process	GO:0008152	oxidation-reduction process	GO:0055114	oxidative demethylation	GO:0070989	1	2.22e-05	TRINITY_DN3999_c0_g1
biological_process	metabolic process	GO:0008152	oxidation-reduction process	GO:0055114	NADPH regeneration	GO:0006740	225	0.004996	TRINITY_DN35350_c0_g4;TRINITY_DN91870_c0_g1;TRINITY_DN40474_c2_g2;TRINITY_DN41582_c0_g5;TRINITY_DN41582_c0_g4;TRINITY_DN41582_c0_g3;TRINITY_DN62003_c0_g1;TRINITY_DN13330_c4_g1;TRINITY_DN42161_c0_g1;TRINITY_DN15371_c1_g1;TRINITY_DN15371_c1_g2;TRINITY_DN60518_c0_g3;TRINITY_DN60518_c0_g2;TRINITY_DN60518_c0_g1;TRINITY_DN21544_c0_g1;TRINITY_DN25907_c0_g1;TRINITY_DN58289_c0_g1;TRINITY_DN58289_c0_g2;TRI…
biological_process	metabolic process	GO:0008152	oxidation-reduction process	GO:0055114	ethanol oxidation	GO:0006069	30	0.00066613	TRINITY_DN56074_c0_g1;TRINITY_DN26110_c0_g2;TRINITY_DN65728_c1_g1;TRINITY_DN64833_c0_g1;TRINITY_DN60727_c1_g1;TRINITY_DN39166_c0_g2;TRINITY_DN15980_c2_g2;TRINITY_DN15980_c2_g1;TRINITY_DN51961_c0_g1;TRINITY_DN88215_c0_g1;TRINITY_DN20299_c1_g1;TRINITY_DN84161_c0_g1;TRINITY_DN88998_c0_g1;TRINITY_DN60727_c0_g3;TRINITY_DN25791_c0_g2;TRINITY_DN25791_c0_g6;TRINITY_DN65728_c0_g1;TRINITY_DN72133_c0_g1;TRI…
biological_process	metabolic process	GO:0008152	oxidation-reduction process	GO:0055114	electron transport chain	GO:0022900	267	0.00592859	TRINITY_DN14226_c0_g1;TRINITY_DN88029_c0_g1;TRINITY_DN79830_c0_g1;TRINITY_DN92381_c0_g1;TRINITY_DN14768_c0_g1;TRINITY_DN22069_c1_g2;TRINITY_DN8662_c0_g1;TRINITY_DN87157_c0_g1;TRINITY_DN66545_c0_g1;TRINITY_DN40831_c0_g1;TRINITY_DN65500_c0_g1;TRINITY_DN77818_c0_g1;TRINITY_DN44659_c0_g1;TRINITY_DN20385_c0_g2;TRINITY_DN65473_c0_g2;TRINITY_DN11780_c0_g1;TRINITY_DN21102_c0_g1;TRINITY_DN75956_c0_g2;TRIN…
biological_process	metabolic process	GO:0008152	oxidation-reduction process	GO:0055114	energy derivation by oxidation of organic compounds	GO:0015980	131	0.00290878	TRINITY_DN22069_c1_g2;TRINITY_DN40361_c0_g1;TRINITY_DN1643_c0_g1;TRINITY_DN35179_c0_g2;TRINITY_DN35179_c0_g3;TRINITY_DN35179_c0_g1;TRINITY_DN35179_c0_g4;TRINITY_DN44659_c0_g1;TRINITY_DN12732_c0_g3;TRINITY_DN20385_c0_g2;TRINITY_DN12652_c0_g2;TRINITY_DN12652_c0_g1;TRINITY_DN11780_c0_g1;TRINITY_DN55286_c0_g1;TRINITY_DN25688_c0_g1;TRINITY_DN52105_c0_g1;TRINITY_DN14530_c0_g4;TRINITY_DN4964_c0_g1;TRINI…
biological_process	metabolic process	GO:0008152	collagen metabolic process	GO:0032963	collagen catabolic process	GO:0030574	11	0.00024425	TRINITY_DN4305_c2_g1;TRINITY_DN12656_c0_g1;TRINITY_DN3781_c0_g1;TRINITY_DN23707_c0_g1;TRINITY_DN4305_c1_g1;TRINITY_DN3781_c0_g2;TRINITY_DN724_c0_g1;TRINITY_DN724_c0_g2;TRINITY_DN45766_c0_g1;TRINITY_DN21875_c0_g1;TRINITY_DN3781_c1_g1
biological_process	metabolic process	GO:0008152	nitrogen compound metabolic process	GO:0006807	reactive nitrogen species metabolic process	GO:2001057	30	0.00066613	TRINITY_DN28966_c1_g1;TRINITY_DN48475_c0_g1;TRINITY_DN42153_c1_g3;TRINITY_DN80125_c0_g1;TRINITY_DN69026_c0_g1;TRINITY_DN27996_c0_g1;TRINITY_DN18682_c0_g2;TRINITY_DN63687_c0_g1;TRINITY_DN54917_c0_g1;TRINITY_DN64963_c0_g1;TRINITY_DN85924_c0_g1;TRINITY_DN90100_c0_g1;TRINITY_DN1153_c0_g1;TRINITY_DN48512_c0_g1;TRINITY_DN32876_c0_g1;TRINITY_DN46044_c0_g1;TRINITY_DN43410_c0_g3;TRINITY_DN43410_c0_g2;TRIN…
biological_process	metabolic process	GO:0008152	nitrogen compound metabolic process	GO:0006807	organonitrogen compound metabolic process	GO:1901564	9693	0.215228	TRINITY_DN17160_c0_g4;TRINITY_DN13520_c0_g4;TRINITY_DN576_c0_g1;TRINITY_DN22790_c0_g2;TRINITY_DN16273_c0_g2;TRINITY_DN16273_c0_g3;TRINITY_DN19690_c0_g1;TRINITY_DN19690_c0_g2;TRINITY_DN33787_c0_g2;TRINITY_DN77214_c0_g1;TRINITY_DN15249_c0_g1;TRINITY_DN3640_c0_g1;TRINITY_DN87411_c0_g1;TRINITY_DN12434_c0_g1;TRINITY_DN83558_c0_g1;TRINITY_DN3297_c0_g2;TRINITY_DN90986_c0_g1;TRINITY_DN48789_c0_g1;TRINITY…
_g1;TRINITY_DN8467_c0_g2;TRINITY_DN43456_c0_g1;TRINITY_DN86665_c0_g1;TRINITY_DN3506_c0_g1;TRINITY_DN27880_c0_g1;TRINITY_DN27880_c0_g2;TRINITY_DN13241_c0_g1;TRINITY_DN1969_c0_g1;TRINITY_DN27724_c1_g1;TRINITY_DN56933_c0_g1;TRINITY_DN52371_c0_g1;TRINITY_DN7397_c0_g2;TRINITY_DN57910_c0_g2;TRINITY_DN55777_c0_g1;TRINITY_DN81055_c0_g1;TRINITY_DN55280_c1_g2;TRINITY_DN2756_c0_g4;TRINITY_DN2756_c0_g2;TRINI…
1;TRINITY_DN94146_c0_g1;TRINITY_DN14979_c0_g2;TRINITY_DN33753_c0_g2;TRINITY_DN16952_c0_g1;TRINITY_DN33753_c0_g1;TRINITY_DN33753_c0_g5;TRINITY_DN23386_c2_g2;TRINITY_DN23386_c2_g1;TRINITY_DN66849_c0_g1;TRINITY_DN32671_c1_g3;TRINITY_DN31099_c0_g1;TRINITY_DN48742_c0_g1;TRINITY_DN25146_c0_g2;TRINITY_DN10435_c1_g1;TRINITY_DN24993_c0_g1;TRINITY_DN81098_c0_g1;TRINITY_DN33194_c0_g3;TRINITY_DN33194_c0_g2;T…
RINITY_DN12336_c0_g1;TRINITY_DN18222_c0_g1;TRINITY_DN3822_c0_g1;TRINITY_DN41511_c0_g1;TRINITY_DN43571_c0_g2;TRINITY_DN93499_c0_g1;TRINITY_DN9837_c0_g1;TRINITY_DN175_c0_g2;TRINITY_DN39802_c0_g1;TRINITY_DN66041_c0_g3;TRINITY_DN66041_c0_g4;TRINITY_DN17925_c0_g2;TRINITY_DN76275_c0_g1;TRINITY_DN35232_c0_g1;TRINITY_DN27253_c0_g2;TRINITY_DN12523_c0_g1;TRINITY_DN2200_c0_g1;TRINITY_DN2062_c0_g3;TRINITY_DN…
528_c1_g1;TRINITY_DN67272_c0_g1;TRINITY_DN32294_c1_g2;TRINITY_DN33051_c0_g1;TRINITY_DN91080_c0_g1;TRINITY_DN54207_c0_g3;TRINITY_DN54207_c0_g2;TRINITY_DN8162_c0_g1;TRINITY_DN21539_c0_g5;TRINITY_DN60576_c0_g2;TRINITY_DN1754_c1_g1;TRINITY_DN62205_c0_g1;TRINITY_DN62205_c0_g2;TRINITY_DN14328_c0_g1;TRINITY_DN5627_c0_g1;TRINITY_DN61292_c0_g1;TRINITY_DN26986_c0_g1;TRINITY_DN53504_c0_g2;TRINITY_DN53504_c0…
_c0_g3;TRINITY_DN30568_c0_g2;TRINITY_DN30568_c0_g1;TRINITY_DN54811_c0_g2;TRINITY_DN36644_c0_g1;TRINITY_DN36644_c0_g4;TRINITY_DN72667_c0_g1;TRINITY_DN29693_c1_g1;TRINITY_DN67013_c1_g2;TRINITY_DN1895_c1_g1;TRINITY_DN4287_c1_g1;TRINITY_DN4287_c1_g2;TRINITY_DN13952_c0_g1;TRINITY_DN57935_c0_g1;TRINITY_DN90491_c0_g1;TRINITY_DN68172_c1_g1;TRINITY_DN14866_c0_g2;TRINITY_DN14866_c0_g1;TRINITY_DN40668_c0_g1…
INITY_DN95623_c0_g1;TRINITY_DN36162_c0_g1;TRINITY_DN5687_c0_g1;TRINITY_DN3818_c0_g1;TRINITY_DN3818_c0_g2;TRINITY_DN3818_c0_g4;TRINITY_DN21135_c0_g1;TRINITY_DN87196_c0_g1;TRINITY_DN89239_c0_g1;TRINITY_DN1061_c0_g3;TRINITY_DN1644_c0_g1;TRINITY_DN1061_c0_g1;TRINITY_DN45149_c0_g1;TRINITY_DN13354_c0_g1;TRINITY_DN41318_c0_g2;TRINITY_DN41318_c0_g3;TRINITY_DN14668_c0_g2;TRINITY_DN14668_c0_g3;TRINITY_DN14…
biological_process	metabolic process	GO:0008152	nitrogen compound metabolic process	GO:0006807	cellular nitrogen compound metabolic process	GO:0034641	9977	0.221534	TRINITY_DN17160_c0_g4;TRINITY_DN22790_c0_g2;TRINITY_DN16273_c0_g2;TRINITY_DN16273_c0_g3;TRINITY_DN19690_c0_g1;TRINITY_DN19690_c0_g2;TRINITY_DN77214_c0_g1;TRINITY_DN15249_c0_g1;TRINITY_DN3640_c0_g1;TRINITY_DN294_c0_g1;TRINITY_DN88206_c0_g1;TRINITY_DN87411_c0_g1;TRINITY_DN83558_c0_g1;TRINITY_DN51500_c0_g1;TRINITY_DN90986_c0_g1;TRINITY_DN6117_c0_g1;TRINITY_DN8275_c0_g1;TRINITY_DN50780_c0_g1;TRINITY_…
;TRINITY_DN17385_c0_g3;TRINITY_DN16073_c0_g2;TRINITY_DN20779_c0_g2;TRINITY_DN20779_c0_g3;TRINITY_DN87603_c0_g1;TRINITY_DN20779_c0_g1;TRINITY_DN14180_c0_g1;TRINITY_DN64680_c0_g1;TRINITY_DN29018_c0_g1;TRINITY_DN24966_c0_g6;TRINITY_DN34990_c0_g2;TRINITY_DN24966_c0_g2;TRINITY_DN94820_c0_g1;TRINITY_DN8872_c1_g1;TRINITY_DN18315_c1_g1;TRINITY_DN69600_c0_g1;TRINITY_DN74777_c0_g3;TRINITY_DN22696_c0_g1;TRI…
NITY_DN44486_c1_g1;TRINITY_DN17878_c1_g1;TRINITY_DN71292_c0_g2;TRINITY_DN69374_c0_g1;TRINITY_DN31688_c0_g1;TRINITY_DN18355_c0_g1;TRINITY_DN4850_c0_g2;TRINITY_DN49718_c0_g1;TRINITY_DN49718_c0_g2;TRINITY_DN19590_c0_g1;TRINITY_DN44431_c0_g1;TRINITY_DN3449_c0_g2;TRINITY_DN36682_c0_g2;TRINITY_DN36682_c0_g3;TRINITY_DN36682_c0_g1;TRINITY_DN36682_c0_g4;TRINITY_DN19161_c0_g2;TRINITY_DN15299_c0_g2;TRINITY_…
91_c0_g1;TRINITY_DN18362_c0_g2;TRINITY_DN14844_c0_g1;TRINITY_DN67232_c0_g1;TRINITY_DN7_c0_g3;TRINITY_DN36340_c1_g2;TRINITY_DN42406_c1_g1;TRINITY_DN28268_c1_g3;TRINITY_DN28268_c1_g4;TRINITY_DN28268_c1_g5;TRINITY_DN82500_c0_g1;TRINITY_DN68550_c0_g1;TRINITY_DN30551_c0_g2;TRINITY_DN90311_c0_g1;TRINITY_DN37872_c1_g2;TRINITY_DN33017_c0_g1;TRINITY_DN69721_c0_g1;TRINITY_DN6228_c0_g1;TRINITY_DN26934_c0_g3…
94493_c0_g1;TRINITY_DN27569_c0_g1;TRINITY_DN10779_c0_g3;TRINITY_DN46694_c0_g1;TRINITY_DN87441_c0_g1;TRINITY_DN1624_c0_g3;TRINITY_DN9772_c0_g1;TRINITY_DN43976_c0_g1;TRINITY_DN11085_c0_g2;TRINITY_DN9227_c0_g4;TRINITY_DN9227_c0_g2;TRINITY_DN9227_c0_g3;TRINITY_DN9227_c0_g1;TRINITY_DN3436_c0_g1;TRINITY_DN3436_c0_g3;TRINITY_DN33160_c0_g1;TRINITY_DN20958_c0_g3;TRINITY_DN20958_c0_g2;TRINITY_DN20958_c0_g1…
TRINITY_DN29868_c1_g1;TRINITY_DN5313_c0_g2;TRINITY_DN5313_c0_g3;TRINITY_DN5313_c0_g1;TRINITY_DN41445_c2_g2;TRINITY_DN41445_c2_g1;TRINITY_DN5934_c0_g1;TRINITY_DN12894_c0_g2;TRINITY_DN82681_c0_g1;TRINITY_DN9369_c0_g1;TRINITY_DN10012_c0_g1;TRINITY_DN35358_c1_g1;TRINITY_DN34383_c0_g2;TRINITY_DN40036_c0_g1;TRINITY_DN10490_c0_g1;TRINITY_DN67905_c0_g2;TRINITY_DN33612_c2_g1;TRINITY_DN1439_c0_g1;TRINITY_D…
0_g3;TRINITY_DN9473_c0_g2;TRINITY_DN9473_c0_g5;TRINITY_DN9473_c0_g4;TRINITY_DN57800_c1_g1;TRINITY_DN26897_c0_g1;TRINITY_DN1788_c0_g2;TRINITY_DN30649_c1_g1;TRINITY_DN51465_c0_g1;TRINITY_DN57172_c0_g1;TRINITY_DN35969_c0_g1;TRINITY_DN58280_c0_g1;TRINITY_DN57074_c0_g1;TRINITY_DN15708_c0_g2;TRINITY_DN15708_c0_g1;TRINITY_DN6269_c0_g1;TRINITY_DN7811_c0_g1;TRINITY_DN87819_c0_g1;TRINITY_DN7246_c0_g2;TRINI…
biological_process	metabolic process	GO:0008152	nitrogen compound metabolic process	GO:0006807	nitrogen cycle metabolic process	GO:0071941	38	0.00084377	TRINITY_DN28966_c1_g1;TRINITY_DN3317_c0_g2;TRINITY_DN48475_c0_g1;TRINITY_DN42153_c1_g3;TRINITY_DN80125_c0_g1;TRINITY_DN69026_c0_g1;TRINITY_DN27996_c0_g1;TRINITY_DN18682_c0_g2;TRINITY_DN51239_c0_g1;TRINITY_DN23839_c1_g1;TRINITY_DN63687_c0_g1;TRINITY_DN54917_c0_g1;TRINITY_DN64963_c0_g1;TRINITY_DN85924_c0_g1;TRINITY_DN90100_c0_g1;TRINITY_DN1153_c0_g1;TRINITY_DN64602_c0_g1;TRINITY_DN48512_c0_g1;TRINI…
biological_process	metabolic process	GO:0008152	nitrogen compound metabolic process	GO:0006807	ammonium ion metabolic process	GO:0097164	93	0.00206501	TRINITY_DN19690_c0_g2;TRINITY_DN1973_c0_g1;TRINITY_DN28815_c0_g2;TRINITY_DN32380_c1_g2;TRINITY_DN95414_c0_g1;TRINITY_DN1478_c1_g1;TRINITY_DN2614_c0_g4;TRINITY_DN2614_c0_g1;TRINITY_DN63741_c0_g1;TRINITY_DN21059_c0_g1;TRINITY_DN21059_c0_g3;TRINITY_DN9836_c0_g1;TRINITY_DN50048_c0_g1;TRINITY_DN45801_c0_g2;TRINITY_DN49074_c0_g1;TRINITY_DN49074_c0_g3;TRINITY_DN49074_c0_g2;TRINITY_DN9812_c0_g1;TRINITY_D…
biological_process	metabolic process	GO:0008152	cellular metabolic process	GO:0044237	cellular lipid metabolic process	GO:0044255	1024	0.0227374	TRINITY_DN92818_c0_g1;TRINITY_DN15224_c0_g4;TRINITY_DN15224_c0_g3;TRINITY_DN2687_c0_g1;TRINITY_DN62366_c0_g1;TRINITY_DN13782_c1_g1;TRINITY_DN54839_c0_g3;TRINITY_DN80162_c0_g1;TRINITY_DN93845_c0_g1;TRINITY_DN6566_c0_g1;TRINITY_DN6460_c0_g1;TRINITY_DN6460_c0_g4;TRINITY_DN21033_c0_g1;TRINITY_DN59313_c2_g1;TRINITY_DN31599_c0_g2;TRINITY_DN31599_c0_g3;TRINITY_DN71729_c0_g1;TRINITY_DN1069_c0_g1;TRINITY_…
biological_process	metabolic process	GO:0008152	cellular metabolic process	GO:0044237	photosynthesis	GO:0015979	186	0.00413003	TRINITY_DN74739_c0_g2;TRINITY_DN74739_c0_g1;TRINITY_DN54438_c0_g1;TRINITY_DN24641_c1_g1;TRINITY_DN26180_c0_g1;TRINITY_DN43120_c0_g1;TRINITY_DN36922_c0_g2;TRINITY_DN36922_c0_g1;TRINITY_DN40831_c0_g1;TRINITY_DN65500_c0_g1;TRINITY_DN81068_c0_g1;TRINITY_DN21063_c0_g1;TRINITY_DN90009_c0_g1;TRINITY_DN91518_c0_g1;TRINITY_DN62112_c0_g2;TRINITY_DN62112_c0_g1;TRINITY_DN34033_c0_g1;TRINITY_DN51524_c0_g1;TRI…
biological_process	metabolic process	GO:0008152	cellular metabolic process	GO:0044237	mucilage metabolic process	GO:0010191	3	6.661e-05	TRINITY_DN50678_c0_g1;TRINITY_DN9911_c0_g4;TRINITY_DN5832_c0_g2
biological_process	metabolic process	GO:0008152	cellular metabolic process	GO:0044237	generation of precursor metabolites and energy	GO:0006091	1010	0.0224265	TRINITY_DN35350_c0_g4;TRINITY_DN14226_c0_g1;TRINITY_DN88029_c0_g1;TRINITY_DN79830_c0_g1;TRINITY_DN92381_c0_g1;TRINITY_DN27599_c1_g4;TRINITY_DN27599_c1_g1;TRINITY_DN14768_c0_g1;TRINITY_DN443_c0_g1;TRINITY_DN22069_c1_g2;TRINITY_DN40361_c0_g1;TRINITY_DN26500_c0_g1;TRINITY_DN91870_c0_g1;TRINITY_DN8662_c0_g1;TRINITY_DN26180_c0_g2;TRINITY_DN26180_c0_g3;TRINITY_DN26180_c0_g1;TRINITY_DN40474_c2_g2;TRINIT…
biological_process	metabolic process	GO:0008152	cellular metabolic process	GO:0044237	cellular alkene metabolic process	GO:0043449	4	8.882e-05	TRINITY_DN71403_c0_g1;TRINITY_DN4236_c1_g1;TRINITY_DN38736_c0_g1;TRINITY_DN1017_c0_g1
biological_process	metabolic process	GO:0008152	cellular metabolic process	GO:0044237	cellular alkane metabolic process	GO:0043446	5	0.00011102	TRINITY_DN86027_c0_g1;TRINITY_DN44302_c0_g1;TRINITY_DN89830_c0_g1;TRINITY_DN86619_c0_g1;TRINITY_DN82365_c0_g1
biological_process	metabolic process	GO:0008152	cellular metabolic process	GO:0044237	one-carbon metabolic process	GO:0006730	153	0.00339728	TRINITY_DN20685_c0_g2;TRINITY_DN20685_c0_g3;TRINITY_DN20685_c0_g1;TRINITY_DN23335_c0_g1;TRINITY_DN66768_c0_g2;TRINITY_DN66768_c0_g1;TRINITY_DN4835_c0_g2;TRINITY_DN4835_c0_g3;TRINITY_DN4835_c0_g5;TRINITY_DN49776_c0_g1;TRINITY_DN49776_c0_g2;TRINITY_DN64948_c0_g4;TRINITY_DN64948_c0_g1;TRINITY_DN64948_c0_g2;TRINITY_DN86311_c0_g1;TRINITY_DN41037_c2_g1;TRINITY_DN49776_c1_g1;TRINITY_DN66612_c0_g1;TRINIT…
biological_process	metabolic process	GO:0008152	cellular metabolic process	GO:0044237	cellular ketone metabolic process	GO:0042180	63	0.00139888	TRINITY_DN3843_c0_g1;TRINITY_DN20978_c1_g1;TRINITY_DN7423_c0_g1;TRINITY_DN29243_c0_g1;TRINITY_DN77533_c0_g1;TRINITY_DN6622_c0_g1;TRINITY_DN69_c0_g1;TRINITY_DN12107_c1_g1;TRINITY_DN29354_c0_g1;TRINITY_DN12187_c0_g1;TRINITY_DN63576_c0_g1;TRINITY_DN20978_c0_g1;TRINITY_DN20978_c0_g2;TRINITY_DN17988_c0_g2;TRINITY_DN8259_c0_g2;TRINITY_DN6784_c0_g1;TRINITY_DN5080_c0_g1;TRINITY_DN72729_c0_g1;TRINITY_DN89…
biological_process	metabolic process	GO:0008152	cellular metabolic process	GO:0044237	drug metabolic process	GO:0017144	1385	0.0307532	TRINITY_DN88029_c0_g1;TRINITY_DN76532_c0_g1;TRINITY_DN76532_c0_g2;TRINITY_DN3450_c0_g1;TRINITY_DN57022_c0_g3;TRINITY_DN22120_c1_g1;TRINITY_DN40543_c0_g1;TRINITY_DN25080_c0_g1;TRINITY_DN20685_c0_g2;TRINITY_DN86014_c0_g1;TRINITY_DN8439_c0_g2;TRINITY_DN95382_c0_g1;TRINITY_DN32463_c0_g4;TRINITY_DN21351_c0_g3;TRINITY_DN81780_c0_g1;TRINITY_DN5018_c0_g2;TRINITY_DN38331_c0_g1;TRINITY_DN71861_c0_g1;TRINIT…
biological_process	metabolic process	GO:0008152	cellular metabolic process	GO:0044237	heterocycle metabolic process	GO:0046483	5944	0.131983	TRINITY_DN17160_c0_g4;TRINITY_DN77214_c0_g1;TRINITY_DN3640_c0_g1;TRINITY_DN294_c0_g1;TRINITY_DN88206_c0_g1;TRINITY_DN51500_c0_g1;TRINITY_DN6117_c0_g1;TRINITY_DN8275_c0_g1;TRINITY_DN50780_c0_g1;TRINITY_DN10495_c0_g1;TRINITY_DN12306_c0_g1;TRINITY_DN24648_c0_g1;TRINITY_DN48789_c0_g1;TRINITY_DN35777_c0_g2;TRINITY_DN20469_c0_g1;TRINITY_DN60892_c0_g1;TRINITY_DN60892_c0_g2;TRINITY_DN1530_c0_g2;TRINITY_D…
_g2;TRINITY_DN473_c0_g1;TRINITY_DN5035_c0_g2;TRINITY_DN88297_c0_g1;TRINITY_DN6286_c0_g4;TRINITY_DN35287_c0_g1;TRINITY_DN9247_c0_g1;TRINITY_DN51177_c0_g1;TRINITY_DN27301_c0_g1;TRINITY_DN12282_c0_g1;TRINITY_DN40043_c0_g1;TRINITY_DN44746_c0_g1;TRINITY_DN73438_c0_g1;TRINITY_DN9704_c0_g1;TRINITY_DN581_c0_g2;TRINITY_DN20824_c0_g3;TRINITY_DN20824_c0_g1;TRINITY_DN73366_c0_g1;TRINITY_DN76507_c1_g1;TRINITY…
INITY_DN17045_c0_g1;TRINITY_DN10599_c0_g1;TRINITY_DN45246_c0_g1;TRINITY_DN7040_c0_g2;TRINITY_DN2033_c0_g3;TRINITY_DN2033_c0_g1;TRINITY_DN21065_c0_g1;TRINITY_DN74560_c0_g1;TRINITY_DN53628_c0_g1;TRINITY_DN36455_c0_g1;TRINITY_DN30283_c0_g1;TRINITY_DN59062_c0_g1;TRINITY_DN5275_c0_g1;TRINITY_DN6263_c0_g1;TRINITY_DN26028_c0_g1;TRINITY_DN38460_c0_g2;TRINITY_DN17277_c0_g1;TRINITY_DN8869_c0_g1;TRINITY_DN2…
9_c0_g4;TRINITY_DN30609_c0_g1;TRINITY_DN2941_c0_g2;TRINITY_DN35906_c0_g1;TRINITY_DN24380_c0_g2;TRINITY_DN29233_c0_g2;TRINITY_DN29233_c0_g1;TRINITY_DN5313_c0_g2;TRINITY_DN5313_c0_g3;TRINITY_DN5313_c0_g1;TRINITY_DN41445_c2_g2;TRINITY_DN41445_c2_g1;TRINITY_DN5934_c0_g1;TRINITY_DN12894_c0_g2;TRINITY_DN82681_c0_g1;TRINITY_DN9369_c0_g1;TRINITY_DN34383_c0_g2;TRINITY_DN10490_c0_g1;TRINITY_DN1439_c0_g1;TR…
biological_process	metabolic process	GO:0008152	cellular metabolic process	GO:0044237	metabolite repair	GO:0110051	2	4.441e-05	TRINITY_DN30301_c0_g1;TRINITY_DN1824_c0_g1
biological_process	metabolic process	GO:0008152	cellular metabolic process	GO:0044237	selenium compound metabolic process	GO:0001887	5	0.00011102	TRINITY_DN26911_c0_g1;TRINITY_DN26911_c0_g2;TRINITY_DN89480_c0_g1;TRINITY_DN35910_c0_g1;TRINITY_DN17915_c0_g1
biological_process	metabolic process	GO:0008152	cellular metabolic process	GO:0044237	reactive oxygen species metabolic process	GO:0072593	330	0.00732747	TRINITY_DN8439_c0_g2;TRINITY_DN25785_c0_g3;TRINITY_DN27097_c0_g4;TRINITY_DN27097_c0_g6;TRINITY_DN27097_c0_g2;TRINITY_DN27097_c0_g3;TRINITY_DN34988_c0_g1;TRINITY_DN44736_c0_g3;TRINITY_DN44736_c0_g1;TRINITY_DN44736_c0_g4;TRINITY_DN43804_c0_g1;TRINITY_DN9073_c0_g1;TRINITY_DN4889_c1_g1;TRINITY_DN69505_c0_g1;TRINITY_DN30554_c0_g1;TRINITY_DN82608_c0_g1;TRINITY_DN80944_c0_g1;TRINITY_DN15022_c0_g1;TRINIT…
biological_process	metabolic process	GO:0008152	cellular metabolic process	GO:0044237	cellular carbohydrate metabolic process	GO:0044262	685	0.01521	TRINITY_DN24255_c0_g2;TRINITY_DN1713_c0_g2;TRINITY_DN1713_c0_g1;TRINITY_DN5050_c0_g5;TRINITY_DN5050_c0_g1;TRINITY_DN34674_c0_g1;TRINITY_DN2821_c0_g2;TRINITY_DN36539_c0_g1;TRINITY_DN7940_c0_g1;TRINITY_DN5018_c0_g2;TRINITY_DN41825_c0_g1;TRINITY_DN40361_c0_g1;TRINITY_DN40474_c2_g2;TRINITY_DN10607_c0_g2;TRINITY_DN1643_c0_g1;TRINITY_DN40370_c0_g1;TRINITY_DN10964_c0_g2;TRINITY_DN6975_c0_g1;TRINITY_DN16…
biological_process	metabolic process	GO:0008152	cellular metabolic process	GO:0044237	cellular nitrogen compound metabolic process	GO:0034641	9977	0.221534	TRINITY_DN17160_c0_g4;TRINITY_DN22790_c0_g2;TRINITY_DN16273_c0_g2;TRINITY_DN16273_c0_g3;TRINITY_DN19690_c0_g1;TRINITY_DN19690_c0_g2;TRINITY_DN77214_c0_g1;TRINITY_DN15249_c0_g1;TRINITY_DN3640_c0_g1;TRINITY_DN294_c0_g1;TRINITY_DN88206_c0_g1;TRINITY_DN87411_c0_g1;TRINITY_DN83558_c0_g1;TRINITY_DN51500_c0_g1;TRINITY_DN90986_c0_g1;TRINITY_DN6117_c0_g1;TRINITY_DN8275_c0_g1;TRINITY_DN50780_c0_g1;TRINITY_…
;TRINITY_DN17385_c0_g3;TRINITY_DN16073_c0_g2;TRINITY_DN20779_c0_g2;TRINITY_DN20779_c0_g3;TRINITY_DN87603_c0_g1;TRINITY_DN20779_c0_g1;TRINITY_DN14180_c0_g1;TRINITY_DN64680_c0_g1;TRINITY_DN29018_c0_g1;TRINITY_DN24966_c0_g6;TRINITY_DN34990_c0_g2;TRINITY_DN24966_c0_g2;TRINITY_DN94820_c0_g1;TRINITY_DN8872_c1_g1;TRINITY_DN18315_c1_g1;TRINITY_DN69600_c0_g1;TRINITY_DN74777_c0_g3;TRINITY_DN22696_c0_g1;TRI…
NITY_DN44486_c1_g1;TRINITY_DN17878_c1_g1;TRINITY_DN71292_c0_g2;TRINITY_DN69374_c0_g1;TRINITY_DN31688_c0_g1;TRINITY_DN18355_c0_g1;TRINITY_DN4850_c0_g2;TRINITY_DN49718_c0_g1;TRINITY_DN49718_c0_g2;TRINITY_DN19590_c0_g1;TRINITY_DN44431_c0_g1;TRINITY_DN3449_c0_g2;TRINITY_DN36682_c0_g2;TRINITY_DN36682_c0_g3;TRINITY_DN36682_c0_g1;TRINITY_DN36682_c0_g4;TRINITY_DN19161_c0_g2;TRINITY_DN15299_c0_g2;TRINITY_…
91_c0_g1;TRINITY_DN18362_c0_g2;TRINITY_DN14844_c0_g1;TRINITY_DN67232_c0_g1;TRINITY_DN7_c0_g3;TRINITY_DN36340_c1_g2;TRINITY_DN42406_c1_g1;TRINITY_DN28268_c1_g3;TRINITY_DN28268_c1_g4;TRINITY_DN28268_c1_g5;TRINITY_DN82500_c0_g1;TRINITY_DN68550_c0_g1;TRINITY_DN30551_c0_g2;TRINITY_DN90311_c0_g1;TRINITY_DN37872_c1_g2;TRINITY_DN33017_c0_g1;TRINITY_DN69721_c0_g1;TRINITY_DN6228_c0_g1;TRINITY_DN26934_c0_g3…
94493_c0_g1;TRINITY_DN27569_c0_g1;TRINITY_DN10779_c0_g3;TRINITY_DN46694_c0_g1;TRINITY_DN87441_c0_g1;TRINITY_DN1624_c0_g3;TRINITY_DN9772_c0_g1;TRINITY_DN43976_c0_g1;TRINITY_DN11085_c0_g2;TRINITY_DN9227_c0_g4;TRINITY_DN9227_c0_g2;TRINITY_DN9227_c0_g3;TRINITY_DN9227_c0_g1;TRINITY_DN3436_c0_g1;TRINITY_DN3436_c0_g3;TRINITY_DN33160_c0_g1;TRINITY_DN20958_c0_g3;TRINITY_DN20958_c0_g2;TRINITY_DN20958_c0_g1…
TRINITY_DN29868_c1_g1;TRINITY_DN5313_c0_g2;TRINITY_DN5313_c0_g3;TRINITY_DN5313_c0_g1;TRINITY_DN41445_c2_g2;TRINITY_DN41445_c2_g1;TRINITY_DN5934_c0_g1;TRINITY_DN12894_c0_g2;TRINITY_DN82681_c0_g1;TRINITY_DN9369_c0_g1;TRINITY_DN10012_c0_g1;TRINITY_DN35358_c1_g1;TRINITY_DN34383_c0_g2;TRINITY_DN40036_c0_g1;TRINITY_DN10490_c0_g1;TRINITY_DN67905_c0_g2;TRINITY_DN33612_c2_g1;TRINITY_DN1439_c0_g1;TRINITY_D…
0_g3;TRINITY_DN9473_c0_g2;TRINITY_DN9473_c0_g5;TRINITY_DN9473_c0_g4;TRINITY_DN57800_c1_g1;TRINITY_DN26897_c0_g1;TRINITY_DN1788_c0_g2;TRINITY_DN30649_c1_g1;TRINITY_DN51465_c0_g1;TRINITY_DN57172_c0_g1;TRINITY_DN35969_c0_g1;TRINITY_DN58280_c0_g1;TRINITY_DN57074_c0_g1;TRINITY_DN15708_c0_g2;TRINITY_DN15708_c0_g1;TRINITY_DN6269_c0_g1;TRINITY_DN7811_c0_g1;TRINITY_DN87819_c0_g1;TRINITY_DN7246_c0_g2;TRINI…
[truncated: 701 more rows]
