# Supplementary material for: Transcriptional regulation of proanthocyanidin biosynthesis pathway genes and transcription factors in Indigofera stachyodes Lindl. roots
Source: BMC Plant Biol. 2022 Sep 13;22:438. doi: 10.1186/s12870-022-03794-4 (PMC9469613; doi:10.1186/s12870-022-03794-4)
Supplement: Supplementary file 5 — Additional file 5. [file 12870_2022_3794_MOESM5_ESM.xlsx]

## Sheet: Additional file 4 pathway_table
Table S4 pathway_table
Pathway	First Category	Second Category	Pathway_definition	Num_of_genes	Gene_list	Pathway_imagename	Hyperlink
map00010	Metabolism	Carbohydrate metabolism	Glycolysis / Gluconeogenesis	1002	TRINITY_DN78416_c0_g1;TRINITY_DN78468_c0_g1;TRINITY_DN78396_c0_g1;TRINITY_DN7835_c0_g1;TRINITY_DN7835_c1_g3;TRINITY_DN7835_c1_g2;TRINITY_DN7835_c1_g1;TRINITY_DN7835_c2_g1;TRINITY_DN7835_c1_g4;TRINITY_DN7885_c0_g1;TRINITY_DN11901_c0_g1;TRINITY_DN89589_c0_g1;TRINITY_DN89675_c0_g1;TRINITY_DN62553_c0_g1;TRINITY_DN44316_c0_g1;TRINITY_DN44333_c0_g2;TRINITY_DN44283_c0_g1;TRINITY_DN1971_c0_g1;TRINITY_DN1…	map00010.png	http://www.genome.jp/dbget-bin/show_pathway?map00010/K00850%09green/K01689%09green/K15916%09green/K14085%09green/K10705%09green/K00895%09green/K18857%09green/K01623%09green/K01624%09green/K01810%09green/K00873%09green/K00627%09green/K00134%09green/K00131%09green/K00129%09green/K02885%09green/K01834%09green/K05012%09green/K05275%09green/K01895%09green/K00016%09green/K03103%09green/K00844%09green/K…
map00020	Metabolism	Carbohydrate metabolism	Citrate cycle (TCA cycle)	675	TRINITY_DN78416_c0_g1;TRINITY_DN11974_c1_g1;TRINITY_DN11974_c7_g1;TRINITY_DN11974_c0_g1;TRINITY_DN11974_c0_g2;TRINITY_DN84304_c0_g1;TRINITY_DN84310_c0_g1;TRINITY_DN40144_c0_g1;TRINITY_DN40144_c0_g2;TRINITY_DN89627_c0_g1;TRINITY_DN57812_c0_g1;TRINITY_DN27024_c0_g1;TRINITY_DN30629_c0_g1;TRINITY_DN30629_c0_g2;TRINITY_DN44283_c0_g1;TRINITY_DN1924_c0_g1;TRINITY_DN1922_c0_g1;TRINITY_DN95105_c0_g1;TRINI…	map00020.png	http://www.genome.jp/dbget-bin/show_pathway?map00020/K01681%09green/K01648%09green/K00627%09green/K01647%09green/K01958%09green/K07119%09green/K01899%09green/K00030%09green/K00031%09green/K00382%09green/K01679%09green/K01900%09green/K01610%09green/K00658%09green/K00164%09green/K00161%09green/K00162%09green/K02903%09green/K00234%09green/K00235%09green/K00236%09green/K00237%09green/K00025%09green/K…
map00030	Metabolism	Carbohydrate metabolism	Pentose phosphate pathway	529	TRINITY_DN78468_c0_g1;TRINITY_DN11975_c0_g1;TRINITY_DN89589_c0_g1;TRINITY_DN35563_c0_g1;TRINITY_DN27029_c0_g1;TRINITY_DN91777_c0_g1;TRINITY_DN895_c0_g2;TRINITY_DN35398_c0_g1;TRINITY_DN35350_c0_g4;TRINITY_DN35350_c0_g1;TRINITY_DN35350_c0_g2;TRINITY_DN35350_c0_g3;TRINITY_DN34971_c1_g1;TRINITY_DN34941_c0_g1;TRINITY_DN34941_c0_g2;TRINITY_DN65587_c0_g1;TRINITY_DN47834_c1_g3;TRINITY_DN47834_c1_g2;TRINI…	map00030.png	http://www.genome.jp/dbget-bin/show_pathway?map00030/K00850%09green/K00851%09green/K00852%09green/K15916%09green/K00895%09green/K01621%09green/K01623%09green/K01624%09green/K01810%09green/K03841%09green/K00131%09green/K01835%09green/K00036%09green/K01057%09green/K00033%09green/K00948%09green/K00616%09green/K00615%09green/K01808%09green/K17815%09green/K11498%09green/K01807%09green/K01783%09green
map00040	Metabolism	Carbohydrate metabolism	Pentose and glucuronate interconversions	251	TRINITY_DN62553_c0_g1;TRINITY_DN1904_c0_g1;TRINITY_DN1976_c0_g2;TRINITY_DN91760_c0_g1;TRINITY_DN34170_c0_g1;TRINITY_DN34170_c0_g2;TRINITY_DN83185_c0_g1;TRINITY_DN45212_c0_g1;TRINITY_DN45212_c0_g2;TRINITY_DN56693_c0_g1;TRINITY_DN56693_c0_g3;TRINITY_DN43431_c0_g4;TRINITY_DN43431_c0_g2;TRINITY_DN43431_c0_g3;TRINITY_DN63074_c0_g1;TRINITY_DN54080_c0_g1;TRINITY_DN54080_c0_g2;TRINITY_DN57130_c0_g2;TRINI…	map00040.png	http://www.genome.jp/dbget-bin/show_pathway?map00040/K00854%09green/K17743%09green/K16190%09green/K17818%09green/K01728%09green/K01184%09green/K01213%09green/K19634%09green/K18097%09green/K05351%09green/K00011%09green/K00012%09green/K03517%09green/K00963%09green/K18107%09green/K18106%09green/K18103%09green/K18102%09green/K12447%09green/K00065%09green/K00002%09green/K01805%09green/K00008%09green/K…
map00051	Metabolism	Carbohydrate metabolism	Fructose and mannose metabolism	356	TRINITY_DN78468_c0_g1;TRINITY_DN89589_c0_g1;TRINITY_DN89675_c0_g1;TRINITY_DN57775_c0_g1;TRINITY_DN30626_c0_g1;TRINITY_DN30626_c0_g2;TRINITY_DN44333_c0_g2;TRINITY_DN45419_c0_g1;TRINITY_DN35398_c0_g1;TRINITY_DN63122_c0_g1;TRINITY_DN92193_c0_g1;TRINITY_DN33002_c0_g1;TRINITY_DN33002_c0_g3;TRINITY_DN41013_c0_g1;TRINITY_DN41013_c0_g2;TRINITY_DN57103_c0_g1;TRINITY_DN57103_c0_g2;TRINITY_DN57103_c0_g3;TRI…	map00051.png	http://www.genome.jp/dbget-bin/show_pathway?map00051/K17742%09green/K00850%09green/K15916%09green/K05305%09green/K00895%09green/K01623%09green/K01624%09green/K00045%09green/K02377%09green/K18447%09green/K03841%09green/K02885%09green/K00971%09green/K00011%09green/K17497%09green/K00966%09green/K00847%09green/K00844%09green/K01103%09green/K01711%09green/K19355%09green/K00900%09green/K00863%09green/K…
map00052	Metabolism	Carbohydrate metabolism	Galactose metabolism	195	TRINITY_DN11830_c0_g1;TRINITY_DN89675_c0_g1;TRINITY_DN27099_c1_g1;TRINITY_DN44333_c0_g2;TRINITY_DN1976_c0_g2;TRINITY_DN34183_c1_g1;TRINITY_DN1336_c0_g1;TRINITY_DN1318_c0_g1;TRINITY_DN34954_c0_g2;TRINITY_DN83202_c0_g1;TRINITY_DN21168_c0_g1;TRINITY_DN30099_c0_g2;TRINITY_DN36255_c0_g1;TRINITY_DN36255_c0_g2;TRINITY_DN36255_c0_g3;TRINITY_DN83347_c0_g1;TRINITY_DN80441_c0_g1;TRINITY_DN1565_c0_g1;TRINITY…	map00052.png	http://www.genome.jp/dbget-bin/show_pathway?map00052/K00850%09green/K01684%09green/K12447%09green/K18819%09green/K01182%09green/K01187%09green/K02885%09green/K01188%09green/K00963%09green/K12309%09green/K06611%09green/K03517%09green/K06617%09green/K00965%09green/K00844%09green/K00849%09green/K00011%09green/K01193%09green/K07407%09green/K01835%09green/K01785%09green/K01784%09green/K01229%09green/K…
map00053	Metabolism	Carbohydrate metabolism	Ascorbate and aldarate metabolism	203	TRINITY_DN7835_c0_g1;TRINITY_DN7835_c1_g3;TRINITY_DN7835_c1_g2;TRINITY_DN7835_c1_g1;TRINITY_DN7835_c2_g1;TRINITY_DN7835_c1_g4;TRINITY_DN11813_c0_g1;TRINITY_DN11813_c0_g2;TRINITY_DN11813_c0_g3;TRINITY_DN1976_c0_g2;TRINITY_DN65049_c1_g1;TRINITY_DN65049_c0_g1;TRINITY_DN65049_c0_g2;TRINITY_DN65049_c0_g3;TRINITY_DN20551_c0_g1;TRINITY_DN1385_c0_g1;TRINITY_DN1329_c0_g1;TRINITY_DN83185_c0_g1;TRINITY_DN92…	map00053.png	http://www.genome.jp/dbget-bin/show_pathway?map00053/K11254%09green/K03517%09green/K17744%09green/K18649%09green/K16190%09green/K10046%09green/K00469%09green/K08232%09green/K14085%09green/K10047%09green/K00128%09green/K00699%09green/K07249%09green/K12447%09green/K00012%09green/K00423%09green/K14190%09green/K00225%09green/K00434%09green
map00500	Metabolism	Carbohydrate metabolism	Starch and sucrose metabolism	591	TRINITY_DN7819_c2_g4;TRINITY_DN89675_c0_g1;TRINITY_DN27090_c0_g4;TRINITY_DN27090_c0_g5;TRINITY_DN27090_c0_g6;TRINITY_DN27090_c0_g2;TRINITY_DN44333_c0_g2;TRINITY_DN1985_c0_g1;TRINITY_DN91766_c0_g1;TRINITY_DN91742_c0_g1;TRINITY_DN91777_c0_g1;TRINITY_DN74716_c0_g1;TRINITY_DN74705_c0_g1;TRINITY_DN1356_c0_g1;TRINITY_DN1318_c0_g1;TRINITY_DN49842_c0_g1;TRINITY_DN49842_c0_g2;TRINITY_DN49842_c0_g3;TRINITY…	map00500.png	http://www.genome.jp/dbget-bin/show_pathway?map00500/K19964%09green/K00975%09green/K01177%09green/K01178%09green/K01179%09green/K16055%09green/K01810%09green/K19892%09green/K02133%09green/K13679%09green/K01182%09green/K01176%09green/K01187%09green/K00688%09green/K02885%09green/K01188%09green/K00703%09green/K00705%09green/K00706%09green/K01210%09green/K05350%09green/K01214%09green/K00963%09green/K…
map00520	Metabolism	Carbohydrate metabolism	Amino sugar and nucleotide sugar metabolism	448	TRINITY_DN40201_c0_g1;TRINITY_DN89675_c0_g1;TRINITY_DN30626_c0_g1;TRINITY_DN30626_c0_g2;TRINITY_DN44333_c0_g2;TRINITY_DN1958_c0_g1;TRINITY_DN1958_c0_g2;TRINITY_DN1958_c0_g3;TRINITY_DN1976_c0_g2;TRINITY_DN45397_c0_g1;TRINITY_DN45397_c0_g2;TRINITY_DN91777_c0_g1;TRINITY_DN11226_c0_g1;TRINITY_DN34941_c0_g1;TRINITY_DN34941_c0_g2;TRINITY_DN11194_c0_g1;TRINITY_DN65565_c0_g1;TRINITY_DN65565_c0_g2;TRINITY…	map00520.png	http://www.genome.jp/dbget-bin/show_pathway?map00520/K00972%09green/K00971%09green/K01836%09green/K02377%09green/K00975%09green/K15916%09green/K05305%09green/K20547%09green/K12373%09green/K02564%09green/K09422%09green/K01443%09green/K01810%09green/K00621%09green/K12451%09green/K12450%09green/K01183%09green/K15920%09green/K02885%09green/K08679%09green/K00963%09green/K00012%09green/K06118%09green/K…
map00620	Metabolism	Carbohydrate metabolism	Pyruvate metabolism	668	TRINITY_DN78416_c0_g1;TRINITY_DN7835_c0_g1;TRINITY_DN7835_c1_g3;TRINITY_DN7835_c1_g2;TRINITY_DN7835_c1_g1;TRINITY_DN7835_c2_g1;TRINITY_DN7835_c1_g4;TRINITY_DN84304_c0_g1;TRINITY_DN84347_c0_g1;TRINITY_DN40144_c0_g1;TRINITY_DN40144_c0_g2;TRINITY_DN27024_c0_g1;TRINITY_DN44283_c0_g1;TRINITY_DN1922_c0_g1;TRINITY_DN45355_c0_g1;TRINITY_DN9028_c0_g1;TRINITY_DN20603_c0_g1;TRINITY_DN49804_c0_g2;TRINITY_DN4…	map00620.png	http://www.genome.jp/dbget-bin/show_pathway?map00620/K01961%09green/K07249%09green/K01649%09green/K14085%09green/K00873%09green/K11262%09green/K00627%09green/K00626%09green/K01958%09green/K01895%09green/K00016%09green/K18881%09green/K01069%09green/K01006%09green/K01679%09green/K01512%09green/K01759%09green/K01067%09green/K01595%09green/K01963%09green/K01610%09green/K02160%09green/K01638%09green/K…
map00630	Metabolism	Carbohydrate metabolism	Glyoxylate and dicarboxylate metabolism	778	TRINITY_DN78416_c0_g1;TRINITY_DN57939_c0_g1;TRINITY_DN57939_c0_g2;TRINITY_DN57953_c0_g5;TRINITY_DN57953_c0_g6;TRINITY_DN57953_c0_g1;TRINITY_DN57953_c0_g2;TRINITY_DN57953_c0_g3;TRINITY_DN11974_c1_g1;TRINITY_DN11974_c7_g1;TRINITY_DN11974_c0_g1;TRINITY_DN11974_c0_g2;TRINITY_DN84304_c0_g1;TRINITY_DN57812_c0_g1;TRINITY_DN57854_c0_g1;TRINITY_DN57841_c0_g1;TRINITY_DN27097_c0_g4;TRINITY_DN27097_c0_g5;TRI…	map00630.png	http://www.genome.jp/dbget-bin/show_pathway?map00630/K01647%09green/K15919%09green/K15918%09green/K11517%09green/K01601%09green/K01681%09green/K00600%09green/K01602%09green/K00830%09green/K01915%09green/K19269%09green/K01455%09green/K03781%09green/K01433%09green/K00284%09green/K00281%09green/K00626%09green/K02437%09green/K01895%09green/K14272%09green/K01638%09green/K01637%09green/K07246%09green/K…
map00640	Metabolism	Carbohydrate metabolism	Propanoate metabolism	282	TRINITY_DN78416_c0_g1;TRINITY_DN32694_c0_g1;TRINITY_DN30658_c0_g1;TRINITY_DN20603_c0_g1;TRINITY_DN49780_c0_g1;TRINITY_DN60263_c0_g1;TRINITY_DN65597_c0_g1;TRINITY_DN65597_c0_g2;TRINITY_DN24166_c0_g1;TRINITY_DN24166_c0_g2;TRINITY_DN6128_c0_g1;TRINITY_DN43364_c0_g1;TRINITY_DN43364_c0_g2;TRINITY_DN21166_c0_g1;TRINITY_DN50989_c0_g4;TRINITY_DN50989_c1_g1;TRINITY_DN50989_c0_g1;TRINITY_DN50989_c0_g3;TRIN…	map00640.png	http://www.genome.jp/dbget-bin/show_pathway?map00640/K02160%09green/K01720%09green/K01961%09green/K11262%09green/K00626%09green/K00249%09green/K01578%09green/K01899%09green/K13239%09green/K01895%09green/K00016%09green/K10364%09green/K01900%09green/K01963%09green/K01962%09green/K00823%09green/K13524%09green/K00140%09green/K05605%09green/K00166%09green/K00167%09green/K07515%09green/K00382%09green/K…
map00650	Metabolism	Carbohydrate metabolism	Butanoate metabolism	205	TRINITY_DN78466_c0_g1;TRINITY_DN27117_c0_g1;TRINITY_DN30630_c0_g1;TRINITY_DN30658_c0_g1;TRINITY_DN34897_c0_g1;TRINITY_DN34897_c0_g2;TRINITY_DN39413_c0_g1;TRINITY_DN30597_c0_g1;TRINITY_DN24166_c0_g1;TRINITY_DN24166_c0_g2;TRINITY_DN24188_c0_g4;TRINITY_DN24188_c0_g3;TRINITY_DN6172_c0_g1;TRINITY_DN92737_c1_g1;TRINITY_DN13583_c0_g1;TRINITY_DN17512_c1_g1;TRINITY_DN82739_c0_g1;TRINITY_DN54067_c0_g1;TRIN…	map00650.png	http://www.genome.jp/dbget-bin/show_pathway?map00650/K00823%09green/K17761%09green/K01580%09green/K01640%09green/K01641%09green/K01653%09green/K00135%09green/K00074%09green/K16871%09green/K00626%09green/K00248%09green/K01027%09green/K01907%09green/K07246%09green/K01652%09green/K13524%09green/K18121%09green/K07515%09green/K00109%09green/K07511%09green/K03366%09green/K00022%09green
map00660	Metabolism	Carbohydrate metabolism	C5-Branched dibasic acid metabolism	48	TRINITY_DN27117_c0_g1;TRINITY_DN30630_c0_g1;TRINITY_DN34880_c0_g1;TRINITY_DN34880_c0_g2;TRINITY_DN30597_c0_g1;TRINITY_DN92737_c1_g1;TRINITY_DN17512_c1_g1;TRINITY_DN55199_c0_g1;TRINITY_DN19991_c0_g1;TRINITY_DN19991_c0_g3;TRINITY_DN75312_c0_g1;TRINITY_DN75312_c0_g2;TRINITY_DN94539_c0_g1;TRINITY_DN28376_c0_g1;TRINITY_DN28376_c0_g2;TRINITY_DN15320_c0_g1;TRINITY_DN15320_c0_g2;TRINITY_DN5063_c0_g1;TRIN…	map00660.png	http://www.genome.jp/dbget-bin/show_pathway?map00660/K01653%09green/K01652%09green/K01703%09green/K00052%09green
map00562	Metabolism	Carbohydrate metabolism	Inositol phosphate metabolism	197	TRINITY_DN11813_c0_g1;TRINITY_DN11813_c0_g2;TRINITY_DN11813_c0_g3;TRINITY_DN65049_c1_g1;TRINITY_DN65049_c0_g1;TRINITY_DN65049_c0_g2;TRINITY_DN65049_c0_g3;TRINITY_DN836_c0_g1;TRINITY_DN6158_c1_g1;TRINITY_DN56699_c0_g2;TRINITY_DN43010_c0_g1;TRINITY_DN22235_c0_g1;TRINITY_DN12484_c0_g1;TRINITY_DN66781_c0_g1;TRINITY_DN30921_c1_g2;TRINITY_DN30921_c1_g1;TRINITY_DN30921_c0_g1;TRINITY_DN14048_c0_g1;TRINIT…	map00562.png	http://www.genome.jp/dbget-bin/show_pathway?map00562/K19517%09green/K00999%09green/K18649%09green/K01110%09green/K10572%09green/K01114%09green/K00915%09green/K00914%09green/K01858%09green/K00913%09green/K20279%09green/K03103%09green/K13711%09green/K05860%09green/K00010%09green/K00469%09green/K00889%09green/K00888%09green/K05857%09green/K00921%09green/K10047%09green/K00140%09green/K01092%09green/K…
map00190	Metabolism	Energy metabolism	Oxidative phosphorylation	1457	TRINITY_DN78430_c0_g1;TRINITY_DN7826_c0_g1;TRINITY_DN7864_c0_g1;TRINITY_DN7887_c0_g5;TRINITY_DN7887_c0_g1;TRINITY_DN7887_c1_g1;TRINITY_DN11977_c1_g3;TRINITY_DN11977_c1_g2;TRINITY_DN11977_c1_g1;TRINITY_DN11977_c1_g4;TRINITY_DN11820_c3_g1;TRINITY_DN11820_c4_g1;TRINITY_DN11820_c1_g3;TRINITY_DN11820_c1_g2;TRINITY_DN11820_c1_g1;TRINITY_DN11820_c1_g4;TRINITY_DN84339_c0_g1;TRINITY_DN57849_c0_g1;TRINITY_…	map00190.png	http://www.genome.jp/dbget-bin/show_pathway?map00190/K02256%09green/K02257%09green/K02258%09green/K02259%09green/K02155%09green/K02154%09green/K02153%09green/K02152%09green/K02151%09green/K02150%09green/K03949%09green/K03948%09green/K03943%09green/K03942%09green/K03941%09green/K03940%09green/K03946%09green/K03944%09green/K17592%09green/K03879%09green/K02128%09green/K03878%09green/K11353%09green/K…
map00195	Metabolism	Energy metabolism	Photosynthesis	204	TRINITY_DN57795_c0_g1;TRINITY_DN57795_c0_g2;TRINITY_DN57795_c0_g3;TRINITY_DN32687_c0_g1;TRINITY_DN30671_c0_g1;TRINITY_DN11299_c0_g1;TRINITY_DN74739_c0_g1;TRINITY_DN74739_c0_g2;TRINITY_DN30609_c0_g1;TRINITY_DN34946_c0_g1;TRINITY_DN83263_c0_g1;TRINITY_DN83207_c0_g1;TRINITY_DN83242_c0_g1;TRINITY_DN45158_c0_g1;TRINITY_DN13589_c0_g1;TRINITY_DN41340_c0_g7;TRINITY_DN41340_c0_g1;TRINITY_DN41340_c0_g2;TRI…	map00195.png	http://www.genome.jp/dbget-bin/show_pathway?map00195/K02694%09green/K02113%09green/K02111%09green/K02110%09green/K02692%09green/K02695%09green/K02698%09green/K02699%09green/K02133%09green/K02707%09green/K02115%09green/K03689%09green/K02693%09green/K02703%09green/K02701%09green/K03237%09green/K02641%09green/K02705%09green/K02704%09green/K02112%09green/K02721%09green/K02723%09green/K03541%09green/K…
map00196	Metabolism	Energy metabolism	Photosynthesis - antenna proteins	116	TRINITY_DN32720_c0_g1;TRINITY_DN64985_c0_g2;TRINITY_DN64985_c0_g3;TRINITY_DN83260_c0_g1;TRINITY_DN83216_c0_g1;TRINITY_DN26090_c1_g1;TRINITY_DN55162_c1_g3;TRINITY_DN55162_c1_g2;TRINITY_DN55162_c1_g1;TRINITY_DN55162_c0_g1;TRINITY_DN74939_c0_g1;TRINITY_DN84991_c0_g1;TRINITY_DN13196_c1_g1;TRINITY_DN13196_c0_g1;TRINITY_DN17404_c1_g1;TRINITY_DN17404_c0_g1;TRINITY_DN67416_c0_g1;TRINITY_DN1408_c0_g1;TRIN…	map00196.png	http://www.genome.jp/dbget-bin/show_pathway?map00196/K13071%09green/K08909%09green/K14172%09green/K08908%09green/K08914%09green/K08915%09green/K08907%09green/K08917%09green/K08916%09green/K08911%09green/K08910%09green/K08913%09green/K08912%09green
map00710	Metabolism	Energy metabolism	Carbon fixation in photosynthetic organisms	605	TRINITY_DN78468_c0_g1;TRINITY_DN57868_c0_g1;TRINITY_DN84304_c0_g1;TRINITY_DN84347_c0_g1;TRINITY_DN89589_c0_g1;TRINITY_DN27029_c0_g1;TRINITY_DN27024_c0_g1;TRINITY_DN44316_c0_g1;TRINITY_DN44283_c0_g1;TRINITY_DN1922_c0_g1;TRINITY_DN49832_c0_g1;TRINITY_DN35398_c0_g1;TRINITY_DN65587_c0_g1;TRINITY_DN59471_c0_g1;TRINITY_DN59471_c0_g2;TRINITY_DN59555_c0_g1;TRINITY_DN47834_c1_g3;TRINITY_DN47834_c1_g2;TRIN…	map00710.png	http://www.genome.jp/dbget-bin/show_pathway?map00710/K00855%09green/K00615%09green/K01621%09green/K01623%09green/K00814%09green/K03841%09green/K01601%09green/K02903%09green/K00134%09green/K14455%09green/K14454%09green/K05298%09green/K00029%09green/K01006%09green/K01100%09green/K01624%09green/K14272%09green/K01610%09green/K00927%09green/K01808%09green/K17815%09green/K11498%09green/K01803%09green/K…
map00910	Metabolism	Energy metabolism	Nitrogen metabolism	188	TRINITY_DN57953_c0_g5;TRINITY_DN57953_c0_g6;TRINITY_DN57953_c0_g1;TRINITY_DN57953_c0_g2;TRINITY_DN57953_c0_g3;TRINITY_DN57803_c0_g1;TRINITY_DN32703_c0_g1;TRINITY_DN34208_c1_g2;TRINITY_DN34208_c1_g5;TRINITY_DN34208_c1_g4;TRINITY_DN47832_c0_g2;TRINITY_DN13565_c0_g4;TRINITY_DN13565_c1_g1;TRINITY_DN13565_c0_g1;TRINITY_DN13565_c0_g2;TRINITY_DN13565_c0_g3;TRINITY_DN17601_c0_g1;TRINITY_DN17548_c0_g1;TRI…	map00910.png	http://www.genome.jp/dbget-bin/show_pathway?map00910/K01673%09green/K00262%09green/K00261%09green/K15877%09green/K01674%09green/K02575%09green/K00264%09green/K01501%09green/K18245%09green/K18246%09green/K01725%09green/K01672%09green/K10534%09green/K01915%09green/K00366%09green/K00459%09green/K01455%09green/K00284%09green/K15371%09green
map00920	Metabolism	Energy metabolism	Sulfur metabolism	216	TRINITY_DN78457_c0_g1;TRINITY_DN57820_c0_g1;TRINITY_DN64963_c0_g1;TRINITY_DN9092_c0_g1;TRINITY_DN83224_c0_g1;TRINITY_DN43410_c0_g1;TRINITY_DN43410_c0_g2;TRINITY_DN43410_c0_g3;TRINITY_DN69777_c0_g1;TRINITY_DN69777_c0_g2;TRINITY_DN48194_c0_g2;TRINITY_DN86669_c0_g1;TRINITY_DN30799_c1_g2;TRINITY_DN30799_c1_g1;TRINITY_DN30799_c0_g1;TRINITY_DN30799_c0_g2;TRINITY_DN92256_c0_g1;TRINITY_DN32964_c0_g1;TRIN…	map00920.png	http://www.genome.jp/dbget-bin/show_pathway?map00920/K01011%09green/K17725%09green/K00958%09green/K17790%09green/K00641%09green/K00640%09green/K00392%09green/K00390%09green/K00380%09green/K01082%09green/K00381%09green/K01530%09green/K13811%09green/K00860%09green/K01738%09green/K01739%09green/K05907%09green/K14376%09green/K17218%09green/K00387%09green/K17069%09green/K04091%09green/K13034%09green/K…
map00061	Metabolism	Lipid metabolism	Fatty acid biosynthesis	159	TRINITY_DN10820_c0_g1;TRINITY_DN10820_c0_g2;TRINITY_DN65597_c0_g1;TRINITY_DN65597_c0_g2;TRINITY_DN92753_c0_g1;TRINITY_DN24797_c0_g1;TRINITY_DN24797_c0_g2;TRINITY_DN30090_c0_g1;TRINITY_DN30090_c0_g2;TRINITY_DN30090_c0_g3;TRINITY_DN88604_c0_g1;TRINITY_DN26029_c0_g1;TRINITY_DN92780_c0_g1;TRINITY_DN25889_c1_g1;TRINITY_DN25889_c0_g1;TRINITY_DN25889_c0_g2;TRINITY_DN35752_c0_g2;TRINITY_DN83355_c0_g1;TRI…	map00061.png	http://www.genome.jp/dbget-bin/show_pathway?map00061/K01961%09green/K10781%09green/K09458%09green/K10782%09green/K00059%09green/K03448%09green/K02372%09green/K00645%09green/K00667%09green/K01963%09green/K01962%09green/K02160%09green/K01897%09green/K00648%09green/K11262%09green/K03921%09green/K00208%09green/K00668%09green
map00062	Metabolism	Lipid metabolism	Fatty acid elongation	58	TRINITY_DN7898_c0_g1;TRINITY_DN30658_c0_g1;TRINITY_DN70204_c0_g1;TRINITY_DN70204_c0_g2;TRINITY_DN92711_c0_g1;TRINITY_DN36284_c0_g1;TRINITY_DN36281_c0_g4;TRINITY_DN36281_c0_g5;TRINITY_DN36281_c0_g6;TRINITY_DN36281_c0_g1;TRINITY_DN36281_c0_g2;TRINITY_DN27303_c0_g1;TRINITY_DN79845_c0_g1;TRINITY_DN45655_c1_g2;TRINITY_DN45655_c1_g1;TRINITY_DN1445_c2_g1;TRINITY_DN67156_c0_g1;TRINITY_DN91953_c0_g1;TRINI…	map00062.png	http://www.genome.jp/dbget-bin/show_pathway?map00062/K01068%09green/K10246%09green/K10703%09green/K01074%09green/K07509%09green/K07508%09green/K10245%09green/K15397%09green/K10258%09green/K07511%09green/K07512%09green/K07515%09green/K10251%09green/K00022%09green
map00071	Metabolism	Lipid metabolism	Fatty acid degradation	424	TRINITY_DN7835_c0_g1;TRINITY_DN7835_c1_g3;TRINITY_DN7835_c1_g2;TRINITY_DN7835_c1_g1;TRINITY_DN7835_c2_g1;TRINITY_DN7835_c1_g4;TRINITY_DN57878_c0_g1;TRINITY_DN84309_c0_g1;TRINITY_DN30658_c0_g1;TRINITY_DN10820_c0_g1;TRINITY_DN10820_c0_g2;TRINITY_DN24166_c0_g1;TRINITY_DN24166_c0_g2;TRINITY_DN21122_c0_g1;TRINITY_DN21122_c0_g2;TRINITY_DN21166_c0_g1;TRINITY_DN43003_c1_g3;TRINITY_DN43003_c1_g2;TRINITY_D…	map00071.png	http://www.genome.jp/dbget-bin/show_pathway?map00071/K18857%09green/K15016%09green/K14085%09green/K00626%09green/K05012%09green/K07509%09green/K07508%09green/K00249%09green/K00248%09green/K00255%09green/K10527%09green/K01897%09green/K13239%09green/K07249%09green/K07511%09green/K13951%09green/K13953%09green/K00632%09green/K00001%09green/K08764%09green/K00128%09green/K00232%09green/K15401%09green/K…
map00072	Metabolism	Lipid metabolism	Synthesis and degradation of ketone bodies	55	TRINITY_DN78466_c0_g1;TRINITY_DN34897_c0_g1;TRINITY_DN34897_c0_g2;TRINITY_DN24166_c0_g1;TRINITY_DN24166_c0_g2;TRINITY_DN6172_c0_g1;TRINITY_DN13583_c0_g1;TRINITY_DN93796_c0_g1;TRINITY_DN72508_c0_g1;TRINITY_DN72508_c0_g2;TRINITY_DN72508_c0_g3;TRINITY_DN92818_c0_g1;TRINITY_DN44955_c0_g1;TRINITY_DN23125_c0_g1;TRINITY_DN23125_c0_g2;TRINITY_DN71907_c0_g1;TRINITY_DN71907_c0_g2;TRINITY_DN71907_c0_g3;TRIN…	map00072.png	http://www.genome.jp/dbget-bin/show_pathway?map00072/K01027%09green/K01640%09green/K01641%09green/K00626%09green
map00073	Metabolism	Lipid metabolism	Cutin, suberine and wax biosynthesis	32	TRINITY_DN43030_c0_g2;TRINITY_DN48182_c0_g1;TRINITY_DN48182_c0_g2;TRINITY_DN48182_c0_g3;TRINITY_DN48182_c1_g2;TRINITY_DN22432_c0_g4;TRINITY_DN22432_c0_g1;TRINITY_DN22432_c0_g2;TRINITY_DN22432_c0_g3;TRINITY_DN26186_c0_g1;TRINITY_DN8162_c0_g1;TRINITY_DN2487_c0_g2;TRINITY_DN2440_c0_g1;TRINITY_DN46938_c0_g1;TRINITY_DN62999_c0_g2;TRINITY_DN64382_c0_g4;TRINITY_DN64382_c0_g1;TRINITY_DN64382_c0_g2;TRINIT…	map00073.png	http://www.genome.jp/dbget-bin/show_pathway?map00073/K17991%09green/K13356%09green/K13065%09green/K13407%09green/K15404%09green/K15401%09green/K15400%09green/K15403%09green/K15402%09green/K15398%09green
map00100	Metabolism	Lipid metabolism	Steroid biosynthesis	95	TRINITY_DN11907_c0_g5;TRINITY_DN84300_c0_g1;TRINITY_DN30776_c0_g1;TRINITY_DN92246_c0_g1;TRINITY_DN64312_c0_g1;TRINITY_DN94278_c0_g1;TRINITY_DN94203_c0_g1;TRINITY_DN84980_c0_g1;TRINITY_DN67349_c0_g1;TRINITY_DN34400_c0_g1;TRINITY_DN34400_c0_g2;TRINITY_DN89784_c0_g1;TRINITY_DN16859_c0_g1;TRINITY_DN3373_c0_g1;TRINITY_DN81662_c0_g1;TRINITY_DN71877_c0_g1;TRINITY_DN71877_c0_g2;TRINITY_DN89510_c0_g1;TRIN…	map00100.png	http://www.genome.jp/dbget-bin/show_pathway?map00100/K12298%09green/K08242%09green/K08246%09green/K01853%09green/K19532%09green/K05917%09green/K01052%09green/K00227%09green/K14674%09green/K07750%09green/K00223%09green/K00222%09green/K09828%09green/K09829%09green/K00637%09green/K00801%09green/K14424%09green/K01824%09green/K07748%09green/K09831%09green/K00213%09green/K09832%09green/K00511%09green/K…
map00561	Metabolism	Lipid metabolism	Glycerolipid metabolism	311	TRINITY_DN7835_c0_g1;TRINITY_DN7835_c1_g3;TRINITY_DN7835_c1_g2;TRINITY_DN7835_c1_g1;TRINITY_DN7835_c2_g1;TRINITY_DN7835_c1_g4;TRINITY_DN32670_c0_g1;TRINITY_DN62553_c0_g1;TRINITY_DN74686_c0_g1;TRINITY_DN887_c1_g1;TRINITY_DN887_c0_g1;TRINITY_DN887_c0_g2;TRINITY_DN34183_c1_g1;TRINITY_DN10816_c0_g2;TRINITY_DN65564_c0_g2;TRINITY_DN19165_c0_g1;TRINITY_DN83202_c0_g1;TRINITY_DN45212_c0_g1;TRINITY_DN45212…	map00561.png	http://www.genome.jp/dbget-bin/show_pathway?map00561/K14674%09green/K15918%09green/K03715%09green/K12298%09green/K06116%09green/K14085%09green/K16816%09green/K13519%09green/K09480%09green/K14457%09green/K18097%09green/K19634%09green/K15728%09green/K01046%09green/K07407%09green/K13513%09green/K11155%09green/K21362%09green/K07249%09green/K00901%09green/K00011%09green/K00863%09green/K00630%09green/K…
map00564	Metabolism	Lipid metabolism	Glycerophospholipid metabolism	286	TRINITY_DN11856_c0_g1;TRINITY_DN32640_c0_g1;TRINITY_DN32631_c0_g1;TRINITY_DN32631_c0_g2;TRINITY_DN32637_c0_g1;TRINITY_DN62543_c0_g1;TRINITY_DN887_c1_g1;TRINITY_DN887_c0_g1;TRINITY_DN887_c0_g2;TRINITY_DN849_c0_g1;TRINITY_DN891_c0_g1;TRINITY_DN85159_c0_g1;TRINITY_DN1363_c0_g1;TRINITY_DN30606_c0_g1;TRINITY_DN30606_c0_g2;TRINITY_DN30606_c0_g3;TRINITY_DN30596_c0_g1;TRINITY_DN10816_c0_g2;TRINITY_DN3498…	map00564.png	http://www.genome.jp/dbget-bin/show_pathway?map00564/K14674%09green/K18694%09green/K00999%09green/K00995%09green/K00894%09green/K00993%09green/K01115%09green/K16818%09green/K13519%09green/K08730%09green/K13535%09green/K06129%09green/K15728%09green/K16342%09green/K01047%09green/K01126%09green/K13511%09green/K13510%09green/K13513%09green/K00111%09green/K16369%09green/K16368%09green/K00967%09green/K…
map00565	Metabolism	Lipid metabolism	Ether lipid metabolism	78	TRINITY_DN32640_c0_g1;TRINITY_DN849_c0_g1;TRINITY_DN30606_c0_g1;TRINITY_DN30606_c0_g2;TRINITY_DN30606_c0_g3;TRINITY_DN60328_c0_g1;TRINITY_DN43348_c1_g1;TRINITY_DN43348_c0_g1;TRINITY_DN43348_c0_g2;TRINITY_DN92720_c0_g1;TRINITY_DN61652_c0_g1;TRINITY_DN25861_c0_g1;TRINITY_DN67268_c0_g1;TRINITY_DN16848_c0_g1;TRINITY_DN16848_c0_g2;TRINITY_DN67516_c0_g1;TRINITY_DN5888_c0_g1;TRINITY_DN9212_c1_g1;TRINITY…	map00565.png	http://www.genome.jp/dbget-bin/show_pathway?map00565/K01062%09green/K13644%09green/K16860%09green/K01115%09green/K13519%09green/K16342%09green/K01047%09green/K01114%09green/K14674%09green/K13510%09green/K00993%09green
map00600	Metabolism	Lipid metabolism	Sphingolipid metabolism	79	TRINITY_DN57909_c0_g4;TRINITY_DN57909_c0_g6;TRINITY_DN57909_c0_g1;TRINITY_DN57909_c0_g2;TRINITY_DN27099_c1_g1;TRINITY_DN34183_c1_g1;TRINITY_DN83202_c0_g1;TRINITY_DN69780_c0_g1;TRINITY_DN69780_c0_g2;TRINITY_DN30099_c0_g2;TRINITY_DN54013_c0_g1;TRINITY_DN54013_c0_g2;TRINITY_DN7643_c0_g1;TRINITY_DN13142_c0_g1;TRINITY_DN55547_c1_g1;TRINITY_DN55547_c0_g1;TRINITY_DN1534_c0_g1;TRINITY_DN1500_c0_g1;TRINIT…	map00600.png	http://www.genome.jp/dbget-bin/show_pathway?map00600/K01634%09green/K00654%09green/K04711%09green/K04713%09green/K04712%09green/K12309%09green/K04710%09green/K04716%09green/K07407%09green/K04718%09green/K04708%09green/K17108%09green/K12349%09green/K12348%09green
map00590	Metabolism	Lipid metabolism	Arachidonic acid metabolism	57	TRINITY_DN869_c0_g1;TRINITY_DN92265_c0_g1;TRINITY_DN82729_c0_g1;TRINITY_DN94252_c0_g1;TRINITY_DN93319_c0_g1;TRINITY_DN1416_c0_g2;TRINITY_DN90801_c0_g1;TRINITY_DN67163_c0_g2;TRINITY_DN26604_c0_g2;TRINITY_DN2174_c0_g1;TRINITY_DN12595_c0_g1;TRINITY_DN11080_c0_g4;TRINITY_DN11080_c0_g1;TRINITY_DN11080_c0_g2;TRINITY_DN11080_c0_g3;TRINITY_DN45130_c0_g1;TRINITY_DN13492_c0_g1;TRINITY_DN700_c0_g2;TRINITY_D…	map00590.png	http://www.genome.jp/dbget-bin/show_pathway?map00590/K08726%09green/K01047%09green/K05309%09green/K15730%09green/K01254%09green/K00079%09green/K18592%09green/K16342%09green/K00681%09green/K04097%09green/K07418%09green/K00799%09green/K00432%09green/K14674%09green/K00512%09green/K07413%09green
map00591	Metabolism	Lipid metabolism	Linoleic acid metabolism	49	TRINITY_DN83333_c0_g1;TRINITY_DN94578_c0_g1;TRINITY_DN20146_c0_g1;TRINITY_DN50722_c0_g2;TRINITY_DN50722_c0_g3;TRINITY_DN5071_c0_g1;TRINITY_DN1457_c2_g1;TRINITY_DN32124_c0_g1;TRINITY_DN1089_c0_g1;TRINITY_DN45130_c0_g1;TRINITY_DN13492_c0_g1;TRINITY_DN720_c0_g1;TRINITY_DN720_c0_g3;TRINITY_DN2952_c0_g3;TRINITY_DN14587_c0_g1;TRINITY_DN54377_c0_g2;TRINITY_DN54618_c0_g1;TRINITY_DN15701_c0_g1;TRINITY_DN1…	map00591.png	http://www.genome.jp/dbget-bin/show_pathway?map00591/K16342%09green/K01047%09green/K00454%09green/K07418%09green/K07409%09green/K14674%09green/K00512%09green/K07413%09green/K15718%09green
map00592	Metabolism	Lipid metabolism	alpha-Linolenic acid metabolism	113	TRINITY_DN57878_c0_g1;TRINITY_DN84309_c0_g1;TRINITY_DN20518_c0_g1;TRINITY_DN83203_c0_g1;TRINITY_DN30926_c0_g1;TRINITY_DN30926_c0_g2;TRINITY_DN30926_c0_g3;TRINITY_DN55219_c0_g1;TRINITY_DN43468_c0_g1;TRINITY_DN43468_c0_g2;TRINITY_DN83333_c0_g1;TRINITY_DN28598_c0_g1;TRINITY_DN28569_c0_g1;TRINITY_DN1583_c0_g1;TRINITY_DN27734_c0_g2;TRINITY_DN79864_c0_g1;TRINITY_DN94578_c0_g1;TRINITY_DN961_c0_g1;TRINIT…	map00592.png	http://www.genome.jp/dbget-bin/show_pathway?map00592/K01047%09green/K10527%09green/K05894%09green/K10526%09green/K08764%09green/K08241%09green/K16342%09green/K00232%09green/K16818%09green/K00454%09green/K18857%09green/K01723%09green/K10528%09green/K10529%09green/K14674%09green/K07513%09green/K00632%09green/K10525%09green
map01040	Metabolism	Lipid metabolism	Biosynthesis of unsaturated fatty acids	221	TRINITY_DN57878_c0_g1;TRINITY_DN84309_c0_g1;TRINITY_DN70204_c0_g1;TRINITY_DN70204_c0_g2;TRINITY_DN70217_c0_g1;TRINITY_DN70217_c2_g2;TRINITY_DN70217_c1_g2;TRINITY_DN70217_c2_g1;TRINITY_DN70217_c2_g4;TRINITY_DN70217_c2_g5;TRINITY_DN20544_c0_g1;TRINITY_DN20544_c2_g2;TRINITY_DN20544_c2_g3;TRINITY_DN20544_c1_g1;TRINITY_DN20544_c2_g1;TRINITY_DN35002_c0_g1;TRINITY_DN35002_c0_g2;TRINITY_DN35002_c0_g3;TRI…	map01040.png	http://www.genome.jp/dbget-bin/show_pathway?map01040/K00632%09green/K01068%09green/K10805%09green/K10703%09green/K08764%09green/K11992%09green/K00232%09green/K10245%09green/K10246%09green/K10258%09green/K10256%09green/K07513%09green/K03921%09green/K00507%09green/K10251%09green
map00230	Metabolism	Nucleotide metabolism	Purine metabolism	608	TRINITY_DN7817_c0_g1;TRINITY_DN89633_c0_g1;TRINITY_DN90311_c0_g1;TRINITY_DN95123_c0_g1;TRINITY_DN45407_c0_g1;TRINITY_DN45347_c0_g2;TRINITY_DN65020_c0_g1;TRINITY_DN9028_c0_g1;TRINITY_DN9015_c0_g1;TRINITY_DN9038_c0_g1;TRINITY_DN9038_c0_g2;TRINITY_DN39350_c0_g2;TRINITY_DN829_c0_g1;TRINITY_DN49804_c0_g2;TRINITY_DN30594_c0_g2;TRINITY_DN30576_c0_g1;TRINITY_DN30576_c0_g2;TRINITY_DN55777_c0_g1;TRINITY_DN…	map00230.png	http://www.genome.jp/dbget-bin/show_pathway?map00230/K02083%09green/K06966%09green/K03020%09green/K03021%09green/K03022%09green/K03023%09green/K03025%09green/K03026%09green/K03027%09green/K00873%09green/K18151%09green/K18447%09green/K03783%09green/K03787%09green/K01756%09green/K01519%09green/K01517%09green/K01514%09green/K01515%09green/K01513%09green/K01510%09green/K02320%09green/K02321%09green/K…
map00240	Metabolism	Nucleotide metabolism	Pyrimidine metabolism	355	TRINITY_DN7817_c0_g1;TRINITY_DN30707_c0_g1;TRINITY_DN1969_c0_g1;TRINITY_DN95123_c0_g1;TRINITY_DN45407_c0_g1;TRINITY_DN65020_c0_g1;TRINITY_DN9038_c0_g1;TRINITY_DN9038_c0_g2;TRINITY_DN39354_c0_g1;TRINITY_DN829_c0_g1;TRINITY_DN1399_c0_g1;TRINITY_DN30594_c0_g2;TRINITY_DN10833_c0_g1;TRINITY_DN83261_c0_g1;TRINITY_DN41449_c0_g1;TRINITY_DN21905_c0_g1;TRINITY_DN21839_c0_g3;TRINITY_DN13573_c0_g2;TRINITY_DN…	map00240.png	http://www.genome.jp/dbget-bin/show_pathway?map00240/K00857%09green/K02326%09green/K05658%09green/K00254%09green/K02327%09green/K06966%09green/K01240%09green/K03020%09green/K03021%09green/K01464%09green/K14641%09green/K03002%09green/K03025%09green/K03000%09green/K03027%09green/K00609%09green/K03043%09green/K03040%09green/K01937%09green/K03046%09green/K02335%09green/K03008%09green/K13800%09green/K…
map00250	Metabolism	Amino acid metabolism	Alanine, aspartate and glutamate metabolism	444	TRINITY_DN57953_c0_g5;TRINITY_DN57953_c0_g6;TRINITY_DN57953_c0_g1;TRINITY_DN57953_c0_g2;TRINITY_DN57953_c0_g3;TRINITY_DN62511_c1_g1;TRINITY_DN90311_c0_g1;TRINITY_DN30707_c0_g1;TRINITY_DN39354_c0_g1;TRINITY_DN34208_c1_g2;TRINITY_DN34208_c1_g5;TRINITY_DN34208_c1_g4;TRINITY_DN30576_c0_g1;TRINITY_DN30576_c0_g2;TRINITY_DN10888_c0_g1;TRINITY_DN24188_c0_g4;TRINITY_DN24188_c0_g3;TRINITY_DN83261_c0_g1;TRI…	map00250.png	http://www.genome.jp/dbget-bin/show_pathway?map00250/K00830%09green/K17761%09green/K00811%09green/K00814%09green/K01580%09green/K00764%09green/K01915%09green/K00609%09green/K00262%09green/K00261%09green/K14455%09green/K14454%09green/K00264%09green/K01956%09green/K01955%09green/K16871%09green/K01953%09green/K11541%09green/K15371%09green/K01755%09green/K01756%09green/K00135%09green/K12158%09green/K…
map00260	Metabolism	Amino acid metabolism	Glycine, serine and threonine metabolism	346	TRINITY_DN78416_c0_g1;TRINITY_DN78396_c0_g1;TRINITY_DN7850_c0_g1;TRINITY_DN32708_c0_g2;TRINITY_DN91710_c0_g1;TRINITY_DN9031_c1_g1;TRINITY_DN9031_c0_g1;TRINITY_DN9031_c0_g2;TRINITY_DN881_c0_g1;TRINITY_DN881_c0_g2;TRINITY_DN20603_c0_g1;TRINITY_DN20580_c0_g1;TRINITY_DN10888_c0_g1;TRINITY_DN10863_c0_g1;TRINITY_DN24154_c0_g1;TRINITY_DN24154_c0_g2;TRINITY_DN47775_c0_g1;TRINITY_DN47775_c0_g2;TRINITY_DN4…	map00260.png	http://www.genome.jp/dbget-bin/show_pathway?map00260/K01079%09green/K16066%09green/K15919%09green/K15918%09green/K00831%09green/K01620%09green/K00600%09green/K00605%09green/K00830%09green/K14085%09green/K00872%09green/K00058%09green/K00130%09green/K01834%09green/K00281%09green/K00643%09green/K02437%09green/K01754%09green/K01696%09green/K12524%09green/K00108%09green/K15893%09green/K01695%09green/K…
map00270	Metabolism	Amino acid metabolism	Cysteine and methionine metabolism	472	TRINITY_DN57932_c0_g1;TRINITY_DN11900_c0_g1;TRINITY_DN84304_c0_g1;TRINITY_DN57820_c0_g1;TRINITY_DN27024_c0_g1;TRINITY_DN1922_c0_g1;TRINITY_DN9054_c0_g1;TRINITY_DN9054_c0_g2;TRINITY_DN74680_c0_g1;TRINITY_DN74680_c0_g2;TRINITY_DN74680_c1_g3;TRINITY_DN74680_c1_g2;TRINITY_DN74680_c1_g1;TRINITY_DN881_c0_g1;TRINITY_DN881_c0_g2;TRINITY_DN34173_c0_g4;TRINITY_DN34173_c0_g5;TRINITY_DN34173_c0_g1;TRINITY_DN…	map00270.png	http://www.genome.jp/dbget-bin/show_pathway?map00270/K00899%09green/K01505%09green/K01244%09green/K16054%09green/K01011%09green/K20772%09green/K01762%09green/K00811%09green/K00815%09green/K01761%09green/K01760%09green/K11205%09green/K11204%09green/K05933%09green/K00133%09green/K14454%09green/K00641%09green/K00640%09green/K00547%09green/K12524%09green/K00789%09green/K17398%09green/K00016%09green/K…
map00280	Metabolism	Amino acid metabolism	Valine, leucine and isoleucine degradation	399	TRINITY_DN78416_c0_g1;TRINITY_DN78466_c0_g1;TRINITY_DN7835_c0_g1;TRINITY_DN7835_c1_g3;TRINITY_DN7835_c1_g2;TRINITY_DN7835_c1_g1;TRINITY_DN7835_c2_g1;TRINITY_DN7835_c1_g4;TRINITY_DN57878_c0_g1;TRINITY_DN11900_c0_g1;TRINITY_DN27054_c0_g3;TRINITY_DN30658_c0_g1;TRINITY_DN34897_c0_g1;TRINITY_DN34897_c0_g2;TRINITY_DN20603_c0_g1;TRINITY_DN10888_c0_g1;TRINITY_DN24166_c0_g1;TRINITY_DN24166_c0_g2;TRINITY_D…	map00280.png	http://www.genome.jp/dbget-bin/show_pathway?map00280/K18660%09green/K11419%09green/K14085%09green/K01640%09green/K01641%09green/K00626%09green/K07509%09green/K07508%09green/K00249%09green/K00248%09green/K01969%09green/K13239%09green/K07515%09green/K08257%09green/K10364%09green/K01027%09green/K00827%09green/K00826%09green/K07249%09green/K01907%09green/K07511%09green/K00632%09green/K01968%09green/K…
map00290	Metabolism	Amino acid metabolism	Valine, leucine and isoleucine biosynthesis	153	TRINITY_DN11900_c0_g1;TRINITY_DN27117_c0_g1;TRINITY_DN30630_c0_g1;TRINITY_DN91681_c0_g1;TRINITY_DN34880_c0_g1;TRINITY_DN34880_c0_g2;TRINITY_DN30589_c0_g1;TRINITY_DN30589_c0_g2;TRINITY_DN30589_c1_g1;TRINITY_DN30589_c2_g1;TRINITY_DN30597_c0_g1;TRINITY_DN21193_c0_g1;TRINITY_DN92737_c1_g1;TRINITY_DN42956_c0_g1;TRINITY_DN42956_c0_g2;TRINITY_DN17512_c1_g1;TRINITY_DN12446_c0_g3;TRINITY_DN71056_c0_g1;TRI…	map00290.png	http://www.genome.jp/dbget-bin/show_pathway?map00290/K01754%09green/K01687%09green/K01703%09green/K17989%09green/K00052%09green/K00053%09green/K01649%09green/K00749%09green/K00826%09green/K01652%09green/K01653%09green/K01702%09green
map00300	Metabolism	Amino acid metabolism	Lysine biosynthesis	102	TRINITY_DN57943_c0_g1;TRINITY_DN11832_c0_g1;TRINITY_DN881_c0_g1;TRINITY_DN881_c0_g2;TRINITY_DN43403_c0_g1;TRINITY_DN21171_c0_g1;TRINITY_DN21171_c0_g2;TRINITY_DN21171_c0_g3;TRINITY_DN72522_c1_g1;TRINITY_DN23203_c0_g1;TRINITY_DN79187_c0_g1;TRINITY_DN88709_c0_g1;TRINITY_DN58944_c0_g2;TRINITY_DN44033_c0_g1;TRINITY_DN86418_c0_g1;TRINITY_DN62026_c0_g1;TRINITY_DN62026_c0_g2;TRINITY_DN39546_c0_g1;TRINITY…	map00300.png	http://www.genome.jp/dbget-bin/show_pathway?map00300/K00143%09green/K10206%09green/K00215%09green/K00003%09green/K01714%09green/K00293%09green/K00290%09green/K00797%09green/K01778%09green/K01586%09green/K17450%09green/K12524%09green/K05824%09green/K00928%09green/K00133%09green/K01705%09green/K01655%09green
map00310	Metabolism	Amino acid metabolism	Lysine degradation	308	TRINITY_DN7835_c0_g1;TRINITY_DN7835_c1_g3;TRINITY_DN7835_c1_g2;TRINITY_DN7835_c1_g1;TRINITY_DN7835_c2_g1;TRINITY_DN7835_c1_g4;TRINITY_DN7850_c0_g1;TRINITY_DN57943_c0_g1;TRINITY_DN84310_c0_g1;TRINITY_DN30658_c0_g1;TRINITY_DN11223_c0_g1;TRINITY_DN24166_c0_g1;TRINITY_DN24166_c0_g2;TRINITY_DN19107_c0_g1;TRINITY_DN28952_c0_g1;TRINITY_DN21122_c0_g1;TRINITY_DN21122_c0_g2;TRINITY_DN92181_c0_g1;TRINITY_DN…	map00310.png	http://www.genome.jp/dbget-bin/show_pathway?map00310/K11419%09green/K14085%09green/K00626%09green/K00135%09green/K02880%09green/K11423%09green/K11422%09green/K11420%09green/K11427%09green/K19199%09green/K18826%09green/K00252%09green/K07249%09green/K00658%09green/K00164%09green/K00306%09green/K00293%09green/K00290%09green/K07515%09green/K00128%09green/K00474%09green/K11430%09green/K11433%09green/K…
map00220	Metabolism	Amino acid metabolism	Arginine biosynthesis	245	TRINITY_DN57953_c0_g5;TRINITY_DN57953_c0_g6;TRINITY_DN57953_c0_g1;TRINITY_DN57953_c0_g2;TRINITY_DN57953_c0_g3;TRINITY_DN11855_c0_g1;TRINITY_DN34208_c1_g2;TRINITY_DN34208_c1_g5;TRINITY_DN34208_c1_g4;TRINITY_DN43021_c0_g1;TRINITY_DN43021_c0_g2;TRINITY_DN13565_c0_g4;TRINITY_DN13565_c1_g1;TRINITY_DN13565_c0_g1;TRINITY_DN13565_c0_g2;TRINITY_DN13565_c0_g3;TRINITY_DN22219_c0_g1;TRINITY_DN17601_c0_g1;TRI…	map00220.png	http://www.genome.jp/dbget-bin/show_pathway?map00220/K01476%09green/K12659%09green/K00811%09green/K00814%09green/K01915%09green/K00818%09green/K00620%09green/K01427%09green/K00930%09green/K00262%09green/K00261%09green/K14455%09green/K14454%09green/K14677%09green/K15371%09green/K01755%09green/K01438%09green/K14272%09green/K00618%09green/K00145%09green/K14799%09green/K01940%09green/K00611%09green/K…
map00330	Metabolism	Amino acid metabolism	Arginine and proline metabolism	297	TRINITY_DN78414_c0_g1;TRINITY_DN7835_c0_g1;TRINITY_DN7835_c1_g3;TRINITY_DN7835_c1_g2;TRINITY_DN7835_c1_g1;TRINITY_DN7835_c2_g1;TRINITY_DN7835_c1_g4;TRINITY_DN62511_c1_g1;TRINITY_DN90318_c0_g1;TRINITY_DN44295_c0_g1;TRINITY_DN56905_c0_g1;TRINITY_DN826_c0_g1;TRINITY_DN826_c0_g2;TRINITY_DN34173_c0_g4;TRINITY_DN34173_c0_g5;TRINITY_DN34173_c0_g1;TRINITY_DN34173_c0_g2;TRINITY_DN34173_c0_g3;TRINITY_DN850…	map00330.png	http://www.genome.jp/dbget-bin/show_pathway?map00330/K12259%09green/K12251%09green/K00811%09green/K11142%09green/K01581%09green/K14085%09green/K00819%09green/K00933%09green/K00318%09green/K12657%09green/K17839%09green/K14455%09green/K14454%09green/K01426%09green/K00286%09green/K13366%09green/K10536%09green/K01259%09green/K01476%09green/K01611%09green/K07249%09green/K00274%09green/K00147%09green/K…
map00340	Metabolism	Amino acid metabolism	Histidine metabolism	160	TRINITY_DN7835_c0_g1;TRINITY_DN7835_c1_g3;TRINITY_DN7835_c1_g2;TRINITY_DN7835_c1_g1;TRINITY_DN7835_c2_g1;TRINITY_DN7835_c1_g4;TRINITY_DN60560_c0_g1;TRINITY_DN92181_c0_g1;TRINITY_DN38302_c0_g1;TRINITY_DN38302_c0_g2;TRINITY_DN58321_c0_g1;TRINITY_DN58321_c0_g2;TRINITY_DN992_c0_g1;TRINITY_DN992_c0_g3;TRINITY_DN10648_c0_g1;TRINITY_DN10677_c0_g4;TRINITY_DN10677_c0_g1;TRINITY_DN1412_c0_g1;TRINITY_DN1412…	map00340.png	http://www.genome.jp/dbget-bin/show_pathway?map00340/K00274%09green/K08736%09green/K00817%09green/K18649%09green/K01663%09green/K11755%09green/K00765%09green/K01693%09green/K00128%09green/K00129%09green/K01814%09green/K07249%09green/K01590%09green/K14085%09green/K15441%09green/K00013%09green/K20247%09green/K20246%09green
map00350	Metabolism	Amino acid metabolism	Tyrosine metabolism	255	TRINITY_DN11854_c0_g2;TRINITY_DN32634_c0_g1;TRINITY_DN90369_c0_g1;TRINITY_DN1973_c0_g1;TRINITY_DN39408_c0_g1;TRINITY_DN92742_c0_g1;TRINITY_DN43003_c1_g3;TRINITY_DN43003_c1_g2;TRINITY_DN43003_c0_g1;TRINITY_DN43003_c0_g2;TRINITY_DN42940_c0_g1;TRINITY_DN22260_c0_g1;TRINITY_DN41381_c0_g1;TRINITY_DN82714_c0_g1;TRINITY_DN32931_c0_g1;TRINITY_DN32931_c0_g2;TRINITY_DN26110_c0_g2;TRINITY_DN93848_c0_g1;TRIN…	map00350.png	http://www.genome.jp/dbget-bin/show_pathway?map00350/K18857%09green/K00811%09green/K00815%09green/K00817%09green/K07253%09green/K00135%09green/K14455%09green/K14454%09green/K00129%09green/K05012%09green/K00545%09green/K01557%09green/K01555%09green/K00422%09green/K00505%09green/K15849%09green/K02510%09green/K01592%09green/K13951%09green/K13953%09green/K00274%09green/K00276%09green/K00001%09green/K…
map00360	Metabolism	Amino acid metabolism	Phenylalanine metabolism	184	TRINITY_DN11854_c0_g2;TRINITY_DN44295_c0_g1;TRINITY_DN39413_c0_g1;TRINITY_DN30554_c0_g5;TRINITY_DN30554_c0_g6;TRINITY_DN30554_c0_g1;TRINITY_DN30554_c0_g2;TRINITY_DN55774_c0_g1;TRINITY_DN55774_c0_g2;TRINITY_DN92713_c0_g1;TRINITY_DN92742_c0_g1;TRINITY_DN61627_c0_g1;TRINITY_DN22260_c0_g1;TRINITY_DN41381_c0_g1;TRINITY_DN54110_c0_g2;TRINITY_DN88673_c0_g1;TRINITY_DN19954_c0_g1;TRINITY_DN42723_c0_g1;TRI…	map00360.png	http://www.genome.jp/dbget-bin/show_pathway?map00360/K00274%09green/K00276%09green/K03782%09green/K14455%09green/K14454%09green/K00074%09green/K00129%09green/K10437%09green/K00487%09green/K00817%09green/K15849%09green/K00811%09green/K01904%09green/K00457%09green/K07253%09green/K00588%09green/K01426%09green/K10775%09green/K00815%09green
map00380	Metabolism	Amino acid metabolism	Tryptophan metabolism	438	TRINITY_DN7835_c0_g1;TRINITY_DN7835_c1_g3;TRINITY_DN7835_c1_g2;TRINITY_DN7835_c1_g1;TRINITY_DN7835_c2_g1;TRINITY_DN7835_c1_g4;TRINITY_DN84310_c0_g1;TRINITY_DN32703_c0_g1;TRINITY_DN27097_c0_g4;TRINITY_DN27097_c0_g5;TRINITY_DN27097_c0_g6;TRINITY_DN27097_c0_g1;TRINITY_DN27097_c0_g2;TRINITY_DN27097_c0_g3;TRINITY_DN27097_c1_g1;TRINITY_DN30658_c0_g1;TRINITY_DN44295_c0_g1;TRINITY_DN11223_c0_g1;TRINITY_D…	map00380.png	http://www.genome.jp/dbget-bin/show_pathway?map00380/K14085%09green/K01501%09green/K14264%09green/K14265%09green/K01426%09green/K00626%09green/K03781%09green/K03782%09green/K16903%09green/K11816%09green/K01556%09green/K07408%09green/K07409%09green/K01237%09green/K00463%09green/K07249%09green/K00274%09green/K00164%09green/K00128%09green/K00452%09green/K00252%09green/K07511%09green/K11820%09green/K…
map00400	Metabolism	Amino acid metabolism	Phenylalanine, tyrosine and tryptophan biosynthesis	135	TRINITY_DN40133_c0_g1;TRINITY_DN73987_c0_g1;TRINITY_DN35404_c0_g1;TRINITY_DN47775_c0_g1;TRINITY_DN47775_c0_g2;TRINITY_DN17578_c0_g1;TRINITY_DN7636_c0_g2;TRINITY_DN19959_c0_g1;TRINITY_DN19959_c0_g3;TRINITY_DN66888_c0_g1;TRINITY_DN80387_c0_g1;TRINITY_DN34565_c0_g1;TRINITY_DN6950_c0_g1;TRINITY_DN15322_c0_g3;TRINITY_DN3355_c0_g1;TRINITY_DN3771_c2_g1;TRINITY_DN26845_c0_g1;TRINITY_DN26912_c0_g1;TRINITY…	map00400.png	http://www.genome.jp/dbget-bin/show_pathway?map00400/K00891%09green/K06001%09green/K00811%09green/K00766%09green/K00815%09green/K01626%09green/K00817%09green/K01850%09green/K01609%09green/K09484%09green/K14455%09green/K14454%09green/K14430%09green/K05359%09green/K01695%09green/K01694%09green/K01696%09green/K15849%09green/K01736%09green/K01658%09green/K01735%09green/K13832%09green/K13830%09green/K…
map00410	Metabolism	Metabolism of other amino acids	beta-Alanine metabolism	337	TRINITY_DN7835_c0_g1;TRINITY_DN7835_c1_g3;TRINITY_DN7835_c1_g2;TRINITY_DN7835_c1_g1;TRINITY_DN7835_c2_g1;TRINITY_DN7835_c1_g4;TRINITY_DN30658_c0_g1;TRINITY_DN826_c0_g1;TRINITY_DN826_c0_g2;TRINITY_DN34173_c0_g4;TRINITY_DN34173_c0_g5;TRINITY_DN34173_c0_g1;TRINITY_DN34173_c0_g2;TRINITY_DN34173_c0_g3;TRINITY_DN24188_c0_g4;TRINITY_DN24188_c0_g3;TRINITY_DN41449_c0_g1;TRINITY_DN21166_c0_g1;TRINITY_DN927…	map00410.png	http://www.genome.jp/dbget-bin/show_pathway?map00410/K12259%09green/K01464%09green/K01580%09green/K14085%09green/K01918%09green/K17839%09green/K00249%09green/K00207%09green/K01578%09green/K13366%09green/K13239%09green/K00140%09green/K07249%09green/K00823%09green/K01431%09green/K13524%09green/K00276%09green/K05605%09green/K00293%09green/K00128%09green/K00129%09green/K00797%09green/K07511%09green/K…
map00430	Metabolism	Metabolism of other amino acids	Taurine and hypotaurine metabolism	72	TRINITY_DN24188_c0_g4;TRINITY_DN24188_c0_g3;TRINITY_DN82739_c0_g1;TRINITY_DN54067_c0_g1;TRINITY_DN95985_c0_g1;TRINITY_DN94206_c0_g1;TRINITY_DN85053_c0_g1;TRINITY_DN38322_c0_g1;TRINITY_DN40504_c0_g1;TRINITY_DN80088_c0_g1;TRINITY_DN40386_c0_g4;TRINITY_DN40386_c0_g1;TRINITY_DN40386_c0_g2;TRINITY_DN69252_c0_g1;TRINITY_DN69252_c0_g2;TRINITY_DN67081_c1_g1;TRINITY_DN67081_c0_g1;TRINITY_DN67081_c0_g2;TRI…	map00430.png	http://www.genome.jp/dbget-bin/show_pathway?map00430/K10712%09green/K11000%09green/K18592%09green/K03231%09green/K01580%09green/K00456%09green/K00681%09green/K15371%09green
map00440	Metabolism	Metabolism of other amino acids	Phosphonate and phosphinate metabolism	27	TRINITY_DN891_c0_g1;TRINITY_DN30606_c0_g1;TRINITY_DN30606_c0_g2;TRINITY_DN30606_c0_g3;TRINITY_DN6184_c0_g2;TRINITY_DN67516_c0_g1;TRINITY_DN12663_c0_g1;TRINITY_DN45783_c0_g1;TRINITY_DN710_c0_g1;TRINITY_DN63395_c0_g1;TRINITY_DN62230_c0_g1;TRINITY_DN63953_c0_g1;TRINITY_DN50048_c0_g1;TRINITY_DN50048_c0_g2;TRINITY_DN4188_c0_g1;TRINITY_DN28815_c0_g4;TRINITY_DN28815_c0_g5;TRINITY_DN28815_c0_g6;TRINITY_D…	map00440.png	http://www.genome.jp/dbget-bin/show_pathway?map00440/K13644%09green/K00967%09green/K00968%09green/K00993%09green
map00450	Metabolism	Metabolism of other amino acids	Selenocompound metabolism	158	TRINITY_DN95120_c0_g1;TRINITY_DN9073_c0_g1;TRINITY_DN59554_c0_g2;TRINITY_DN43037_c0_g1;TRINITY_DN43037_c0_g2;TRINITY_DN43037_c0_g3;TRINITY_DN60608_c0_g1;TRINITY_DN30799_c1_g2;TRINITY_DN30799_c1_g1;TRINITY_DN30799_c0_g1;TRINITY_DN30799_c0_g2;TRINITY_DN92241_c0_g1;TRINITY_DN32964_c0_g1;TRINITY_DN43447_c0_g1;TRINITY_DN72548_c0_g1;TRINITY_DN93469_c0_g1;TRINITY_DN17399_c1_g1;TRINITY_DN17399_c0_g1;TRIN…	map00450.png	http://www.genome.jp/dbget-bin/show_pathway?map00450/K11717%09green/K13811%09green/K01758%09green/K00384%09green/K00958%09green/K01874%09green/K08247%09green/K01761%09green/K01760%09green/K00549%09green/K01739%09green
map00460	Metabolism	Metabolism of other amino acids	Cyanoamino acid metabolism	150	TRINITY_DN7819_c2_g4;TRINITY_DN32703_c0_g1;TRINITY_DN27090_c0_g4;TRINITY_DN27090_c0_g5;TRINITY_DN27090_c0_g6;TRINITY_DN27090_c0_g2;TRINITY_DN9031_c1_g1;TRINITY_DN9031_c0_g1;TRINITY_DN9031_c0_g2;TRINITY_DN10863_c0_g1;TRINITY_DN34980_c0_g1;TRINITY_DN11173_c0_g1;TRINITY_DN47832_c0_g2;TRINITY_DN13595_c0_g2;TRINITY_DN88594_c0_g1;TRINITY_DN40979_c1_g1;TRINITY_DN40979_c0_g1;TRINITY_DN40979_c0_g2;TRINITY…	map00460.png	http://www.genome.jp/dbget-bin/show_pathway?map00460/K19964%09green/K01229%09green/K12153%09green/K01956%09green/K01188%09green/K01501%09green/K18592%09green/K13033%09green/K15283%09green/K00600%09green/K05350%09green/K13034%09green/K10675%09green/K00681%09green/K08248%09green/K05349%09green/K13035%09green/K01455%09green/K20802%09green
map00480	Metabolism	Metabolism of other amino acids	Glutathione metabolism	454	TRINITY_DN78414_c0_g1;TRINITY_DN32714_c0_g1;TRINITY_DN35563_c0_g1;TRINITY_DN62506_c1_g1;TRINITY_DN62506_c0_g1;TRINITY_DN62506_c0_g2;TRINITY_DN62506_c0_g3;TRINITY_DN91711_c0_g1;TRINITY_DN56905_c0_g1;TRINITY_DN895_c0_g2;TRINITY_DN808_c1_g1;TRINITY_DN34173_c0_g4;TRINITY_DN34173_c0_g5;TRINITY_DN34173_c0_g1;TRINITY_DN34173_c0_g2;TRINITY_DN34173_c0_g3;TRINITY_DN20551_c0_g1;TRINITY_DN1385_c0_g1;TRINITY_…	map00480.png	http://www.genome.jp/dbget-bin/show_pathway?map00480/K11254%09green/K05361%09green/K11142%09green/K01581%09green/K11209%09green/K11205%09green/K11204%09green/K01469%09green/K21456%09green/K01256%09green/K00681%09green/K00033%09green/K00031%09green/K01919%09green/K20929%09green/K00799%09green/K01255%09green/K15428%09green/K18592%09green/K00036%09green/K00293%09green/K00797%09green/K04097%09green/K…
map00510	Metabolism	Glycan biosynthesis and metabolism	N-Glycan biosynthesis	93	TRINITY_DN56886_c0_g1;TRINITY_DN49764_c0_g1;TRINITY_DN6186_c1_g1;TRINITY_DN9375_c0_g1;TRINITY_DN30786_c1_g1;TRINITY_DN30786_c0_g1;TRINITY_DN30786_c0_g2;TRINITY_DN54114_c0_g1;TRINITY_DN52784_c0_g1;TRINITY_DN14075_c0_g1;TRINITY_DN27786_c0_g1;TRINITY_DN6952_c0_g2;TRINITY_DN10658_c0_g1;TRINITY_DN15337_c0_g1;TRINITY_DN15337_c0_g3;TRINITY_DN1455_c0_g4;TRINITY_DN1437_c0_g1;TRINITY_DN3358_c0_g1;TRINITY_D…	map00510.png	http://www.genome.jp/dbget-bin/show_pathway?map00510/K14484%09green/K12670%09green/K07252%09green/K03842%09green/K03843%09green/K07441%09green/K03846%09green/K03847%09green/K03844%09green/K03845%09green/K00726%09green/K03848%09green/K03849%09green/K00721%09green/K07151%09green/K05546%09green/K01231%09green/K01230%09green/K01001%09green/K12666%09green/K12667%09green/K01514%09green/K12668%09green/K…
map00515	Metabolism	Glycan biosynthesis and metabolism	Mannose type O-glycan biosynthesis	6	TRINITY_DN77861_c0_g1;TRINITY_DN54198_c0_g1;TRINITY_DN36401_c0_g1;TRINITY_DN36401_c0_g2;TRINITY_DN95799_c0_g1;TRINITY_DN26314_c0_g1	map00515.png	http://www.genome.jp/dbget-bin/show_pathway?map00515/K18207%09green/K00728%09green
map00514	Metabolism	Glycan biosynthesis and metabolism	Other types of O-glycan biosynthesis	27	TRINITY_DN57761_c0_g1;TRINITY_DN65053_c0_g1;TRINITY_DN59493_c0_g1;TRINITY_DN13584_c0_g1;TRINITY_DN9331_c0_g1;TRINITY_DN8615_c0_g1;TRINITY_DN77861_c0_g1;TRINITY_DN54198_c0_g1;TRINITY_DN56331_c0_g1;TRINITY_DN2332_c0_g1;TRINITY_DN46897_c0_g1;TRINITY_DN36401_c0_g1;TRINITY_DN36401_c0_g2;TRINITY_DN82275_c0_g1;TRINITY_DN8131_c0_g1;TRINITY_DN25275_c0_g1;TRINITY_DN54747_c0_g1;TRINITY_DN14244_c0_g1;TRINITY…	map00514.png	http://www.genome.jp/dbget-bin/show_pathway?map00514/K20782%09green/K20783%09green/K20781%09green/K10967%09green/K00728%09green/K20784%09green/K18134%09green/K13667%09green/K03691%09green/K09667%09green
map00531	Metabolism	Glycan biosynthesis and metabolism	Glycosaminoglycan degradation	31	TRINITY_DN11885_c1_g2;TRINITY_DN27099_c1_g1;TRINITY_DN45397_c0_g1;TRINITY_DN45397_c0_g2;TRINITY_DN34858_c0_g2;TRINITY_DN56660_c0_g1;TRINITY_DN60688_c0_g1;TRINITY_DN60688_c0_g2;TRINITY_DN80082_c0_g1;TRINITY_DN26124_c0_g2;TRINITY_DN26124_c0_g3;TRINITY_DN4078_c0_g1;TRINITY_DN82049_c0_g1;TRINITY_DN24976_c0_g2;TRINITY_DN24976_c0_g3;TRINITY_DN16642_c0_g1;TRINITY_DN74094_c0_g1;TRINITY_DN74094_c0_g2;TRIN…	map00531.png	http://www.genome.jp/dbget-bin/show_pathway?map00531/K10532%09green/K07964%09green/K12309%09green/K12373%09green/K01205%09green
map00563	Metabolism	Glycan biosynthesis and metabolism	Glycosylphosphatidylinositol (GPI)-anchor biosynthesis	57	TRINITY_DN7866_c0_g1;TRINITY_DN11973_c0_g1;TRINITY_DN11973_c0_g2;TRINITY_DN11128_c0_g1;TRINITY_DN41514_c0_g1;TRINITY_DN47805_c0_g1;TRINITY_DN9358_c0_g2;TRINITY_DN24777_c0_g1;TRINITY_DN12424_c0_g1;TRINITY_DN30898_c0_g1;TRINITY_DN52815_c0_g1;TRINITY_DN36291_c0_g1;TRINITY_DN133_c0_g3;TRINITY_DN984_c0_g1;TRINITY_DN21321_c0_g1;TRINITY_DN8666_c1_g1;TRINITY_DN5805_c1_g3;TRINITY_DN5805_c1_g2;TRINITY_DN45…	map00563.png	http://www.genome.jp/dbget-bin/show_pathway?map00563/K11001%09green/K11000%09green/K07542%09green/K07541%09green/K03860%09green/K03861%09green/K07052%09green/K05291%09green/K05290%09green/K05293%09green/K03434%09green/K05310%09green/K05289%09green/K03231%09green/K09658%09green/K05292%09green/K03857%09green/K03859%09green/K03858%09green/K05288%09green/K13462%09green/K05286%09green/K05287%09green/K…
map00601	Metabolism	Glycan biosynthesis and metabolism	Glycosphingolipid biosynthesis - lacto and neolacto series	6	TRINITY_DN24234_c0_g1;TRINITY_DN24234_c0_g2;TRINITY_DN92173_c0_g1;TRINITY_DN7420_c0_g1;TRINITY_DN7420_c0_g2;TRINITY_DN24475_c0_g2	map00601.png	http://www.genome.jp/dbget-bin/show_pathway?map00601/K01988%09green
map00603	Metabolism	Glycan biosynthesis and metabolism	Glycosphingolipid biosynthesis - globo and isoglobo series	21	TRINITY_DN45397_c0_g1;TRINITY_DN45397_c0_g2;TRINITY_DN34183_c1_g1;TRINITY_DN83202_c0_g1;TRINITY_DN30099_c0_g2;TRINITY_DN80082_c0_g1;TRINITY_DN21348_c0_g1;TRINITY_DN1431_c0_g1;TRINITY_DN24234_c0_g1;TRINITY_DN24234_c0_g2;TRINITY_DN1043_c0_g2;TRINITY_DN92173_c0_g1;TRINITY_DN17962_c0_g1;TRINITY_DN16642_c0_g1;TRINITY_DN7420_c0_g1;TRINITY_DN7420_c0_g2;TRINITY_DN70796_c0_g1;TRINITY_DN70796_c0_g2;TRINITY…	map00603.png	http://www.genome.jp/dbget-bin/show_pathway?map00603/K07407%09green/K12373%09green/K01988%09green
map00604	Metabolism	Glycan biosynthesis and metabolism	Glycosphingolipid biosynthesis - ganglio series	12	TRINITY_DN27099_c1_g1;TRINITY_DN45397_c0_g1;TRINITY_DN45397_c0_g2;TRINITY_DN80082_c0_g1;TRINITY_DN16642_c0_g1;TRINITY_DN70796_c0_g1;TRINITY_DN70796_c0_g2;TRINITY_DN12721_c0_g2;TRINITY_DN18251_c0_g1;TRINITY_DN18251_c0_g2;TRINITY_DN29755_c0_g1;TRINITY_DN29755_c0_g2	map00604.png	http://www.genome.jp/dbget-bin/show_pathway?map00604/K12309%09green/K12373%09green/K03376%09green
map00511	Metabolism	Glycan biosynthesis and metabolism	Other glycan degradation	31	TRINITY_DN27099_c1_g1;TRINITY_DN45397_c0_g1;TRINITY_DN45397_c0_g2;TRINITY_DN11257_c0_g1;TRINITY_DN54026_c0_g1;TRINITY_DN1534_c0_g1;TRINITY_DN80082_c0_g1;TRINITY_DN34674_c0_g1;TRINITY_DN1090_c0_g1;TRINITY_DN37657_c0_g1;TRINITY_DN75750_c0_g1;TRINITY_DN29400_c0_g1;TRINITY_DN5165_c0_g1;TRINITY_DN8735_c1_g2;TRINITY_DN8735_c1_g1;TRINITY_DN84004_c0_g1;TRINITY_DN27597_c0_g1;TRINITY_DN16642_c0_g1;TRINITY_…	map00511.png	http://www.genome.jp/dbget-bin/show_pathway?map00511/K01191%09green/K15923%09green/K17108%09green/K12373%09green/K12309%09green/K01206%09green/K14289%09green/K01444%09green/K01227%09green
map00730	Metabolism	Metabolism of cofactors and vitamins	Thiamine metabolism	96	TRINITY_DN27041_c2_g1;TRINITY_DN27041_c0_g1;TRINITY_DN45347_c0_g2;TRINITY_DN883_c0_g2;TRINITY_DN35381_c0_g1;TRINITY_DN43396_c0_g1;TRINITY_DN53995_c0_g1;TRINITY_DN80449_c0_g1;TRINITY_DN80385_c0_g1;TRINITY_DN28531_c0_g1;TRINITY_DN28531_c0_g2;TRINITY_DN89401_c0_g1;TRINITY_DN69720_c1_g2;TRINITY_DN69720_c1_g1;TRINITY_DN69720_c0_g1;TRINITY_DN58284_c0_g1;TRINITY_DN58284_c1_g2;TRINITY_DN58284_c1_g1;TRINI…	map00730.png	http://www.genome.jp/dbget-bin/show_pathway?map00730/K04487%09green/K20896%09green/K03147%09green/K18278%09green/K01662%09green/K01078%09green/K01077%09green/K00878%09green/K14153%09green/K00939%09green/K00949%09green/K06949%09green/K14394%09green/K03146%09green
map00740	Metabolism	Metabolism of cofactors and vitamins	Riboflavin metabolism	42	TRINITY_DN1955_c0_g1;TRINITY_DN1955_c0_g2;TRINITY_DN9369_c0_g1;TRINITY_DN60512_c0_g1;TRINITY_DN80385_c0_g1;TRINITY_DN24317_c0_g1;TRINITY_DN57198_c0_g1;TRINITY_DN26592_c0_g1;TRINITY_DN2162_c0_g1;TRINITY_DN6030_c0_g3;TRINITY_DN13410_c0_g1;TRINITY_DN2018_c1_g2;TRINITY_DN2037_c0_g2;TRINITY_DN61958_c0_g1;TRINITY_DN61958_c0_g2;TRINITY_DN61958_c0_g3;TRINITY_DN64091_c0_g2;TRINITY_DN41907_c0_g1;TRINITY_DN…	map00740.png	http://www.genome.jp/dbget-bin/show_pathway?map00740/K14379%09green/K18677%09green/K18453%09green/K20884%09green/K00793%09green/K20860%09green/K01513%09green/K11752%09green/K01078%09green/K02858%09green/K00861%09green/K00953%09green/K00794%09green/K01497%09green/K14394%09green/K14652%09green
map00750	Metabolism	Metabolism of cofactors and vitamins	Vitamin B6 metabolism	43	TRINITY_DN62484_c0_g1;TRINITY_DN91710_c0_g1;TRINITY_DN56876_c0_g1;TRINITY_DN21118_c0_g1;TRINITY_DN1432_c0_g1;TRINITY_DN15759_c0_g4;TRINITY_DN76784_c0_g1;TRINITY_DN32497_c1_g1;TRINITY_DN32497_c2_g1;TRINITY_DN32497_c0_g1;TRINITY_DN41779_c0_g1;TRINITY_DN72833_c0_g1;TRINITY_DN67667_c0_g1;TRINITY_DN89040_c0_g1;TRINITY_DN86799_c0_g1;TRINITY_DN56030_c0_g1;TRINITY_DN72623_c0_g1;TRINITY_DN72623_c0_g2;TRIN…	map00750.png	http://www.genome.jp/dbget-bin/show_pathway?map00750/K08681%09green/K06215%09green/K17759%09green/K13248%09green/K01792%09green/K00868%09green/K00275%09green/K01733%09green/K05275%09green/K00831%09green
map00760	Metabolism	Metabolism of cofactors and vitamins	Nicotinate and nicotinamide metabolism	85	TRINITY_DN84294_c0_g1;TRINITY_DN90304_c0_g1;TRINITY_DN863_c1_g1;TRINITY_DN86621_c0_g1;TRINITY_DN80455_c0_g1;TRINITY_DN38337_c0_g2;TRINITY_DN38337_c0_g3;TRINITY_DN948_c1_g1;TRINITY_DN5946_c1_g1;TRINITY_DN5946_c0_g1;TRINITY_DN42602_c0_g4;TRINITY_DN42602_c0_g1;TRINITY_DN42602_c0_g2;TRINITY_DN42602_c0_g3;TRINITY_DN12701_c0_g1;TRINITY_DN578_c0_g1;TRINITY_DN578_c0_g3;TRINITY_DN41793_c0_g1;TRINITY_DN517…	map00760.png	http://www.genome.jp/dbget-bin/show_pathway?map00760/K18551%09green/K00135%09green/K06210%09green/K03787%09green/K18677%09green/K00278%09green/K00858%09green/K01513%09green/K01950%09green/K01240%09green/K00763%09green/K03783%09green/K00767%09green/K12447%09green/K01242%09green/K01081%09green/K03426%09green/K03517%09green/K10524%09green
map00770	Metabolism	Metabolism of cofactors and vitamins	Pantothenate and CoA biosynthesis	146	TRINITY_DN11900_c0_g1;TRINITY_DN27117_c0_g1;TRINITY_DN30630_c0_g1;TRINITY_DN39376_c0_g1;TRINITY_DN30589_c0_g1;TRINITY_DN30589_c0_g2;TRINITY_DN30589_c1_g1;TRINITY_DN30589_c2_g1;TRINITY_DN30597_c0_g1;TRINITY_DN41449_c0_g1;TRINITY_DN92737_c1_g1;TRINITY_DN17512_c1_g1;TRINITY_DN94250_c0_g1;TRINITY_DN19991_c0_g1;TRINITY_DN19991_c0_g3;TRINITY_DN44962_c0_g1;TRINITY_DN75312_c0_g1;TRINITY_DN75312_c0_g2;TRI…	map00770.png	http://www.genome.jp/dbget-bin/show_pathway?map00770/K00859%09green/K08486%09green/K18677%09green/K01687%09green/K00207%09green/K01513%09green/K06133%09green/K00053%09green/K01464%09green/K00826%09green/K01598%09green/K09680%09green/K00606%09green/K01431%09green/K01922%09green/K01653%09green/K01652%09green/K01918%09green/K02201%09green/K00077%09green
map00780	Metabolism	Metabolism of cofactors and vitamins	Biotin metabolism	38	TRINITY_DN92753_c0_g1;TRINITY_DN30090_c0_g1;TRINITY_DN30090_c0_g2;TRINITY_DN30090_c0_g3;TRINITY_DN30088_c0_g1;TRINITY_DN92780_c0_g1;TRINITY_DN25889_c1_g1;TRINITY_DN25889_c0_g1;TRINITY_DN25889_c0_g2;TRINITY_DN35752_c0_g2;TRINITY_DN79815_c0_g1;TRINITY_DN18069_c0_g1;TRINITY_DN45726_c0_g1;TRINITY_DN45726_c0_g2;TRINITY_DN90028_c0_g1;TRINITY_DN21756_c0_g2;TRINITY_DN17220_c0_g2;TRINITY_DN11390_c0_g2;TRI…	map00780.png	http://www.genome.jp/dbget-bin/show_pathway?map00780/K19562%09green/K02372%09green/K00059%09green/K03448%09green/K00652%09green/K01012%09green/K00208%09green/K09458%09green
map00785	Metabolism	Metabolism of cofactors and vitamins	Lipoic acid metabolism	14	TRINITY_DN80080_c0_g1;TRINITY_DN5053_c0_g1;TRINITY_DN41745_c0_g1;TRINITY_DN17925_c0_g2;TRINITY_DN34736_c0_g1;TRINITY_DN34736_c0_g2;TRINITY_DN14798_c0_g2;TRINITY_DN64209_c0_g1;TRINITY_DN66172_c0_g2;TRINITY_DN28156_c0_g1;TRINITY_DN50293_c0_g1;TRINITY_DN86510_c0_g1;TRINITY_DN18462_c0_g1;TRINITY_DN42167_c0_g1	map00785.png	http://www.genome.jp/dbget-bin/show_pathway?map00785/K03644%09green/K03801%09green
map00790	Metabolism	Metabolism of cofactors and vitamins	Folate biosynthesis	56	TRINITY_DN1969_c0_g1;TRINITY_DN883_c0_g1;TRINITY_DN30529_c0_g1;TRINITY_DN9380_c0_g5;TRINITY_DN9380_c0_g1;TRINITY_DN82740_c0_g1;TRINITY_DN55201_c0_g1;TRINITY_DN55201_c0_g2;TRINITY_DN89462_c0_g1;TRINITY_DN27240_c0_g5;TRINITY_DN27240_c0_g6;TRINITY_DN27240_c0_g7;TRINITY_DN27240_c0_g1;TRINITY_DN27240_c0_g2;TRINITY_DN931_c0_g1;TRINITY_DN10671_c0_g1;TRINITY_DN67106_c0_g1;TRINITY_DN26604_c0_g2;TRINITY_DN…	map00790.png	http://www.genome.jp/dbget-bin/show_pathway?map00790/K03635%09green/K18482%09green/K03637%09green/K01113%09green/K03639%09green/K01077%09green/K13950%09green/K13941%09green/K01930%09green/K14652%09green/K00287%09green/K00079%09green/K00011%09green/K01497%09green/K01495%09green/K13998%09green/K03661%09green/K15376%09green/K20457%09green/K01633%09green/K01307%09green/K15631%09green
map00670	Metabolism	Metabolism of cofactors and vitamins	One carbon pool by folate	89	TRINITY_DN1969_c0_g1;TRINITY_DN9031_c1_g1;TRINITY_DN9031_c0_g1;TRINITY_DN9031_c0_g2;TRINITY_DN10863_c0_g1;TRINITY_DN21905_c0_g1;TRINITY_DN43022_c0_g1;TRINITY_DN43022_c0_g2;TRINITY_DN13595_c0_g2;TRINITY_DN40979_c1_g1;TRINITY_DN40979_c0_g1;TRINITY_DN40979_c0_g2;TRINITY_DN40979_c0_g3;TRINITY_DN57131_c0_g1;TRINITY_DN66768_c0_g1;TRINITY_DN66768_c0_g2;TRINITY_DN94258_c0_g1;TRINITY_DN13120_c0_g1;TRINITY…	map00670.png	http://www.genome.jp/dbget-bin/show_pathway?map00670/K00601%09green/K13998%09green/K00297%09green/K00287%09green/K00295%09green/K00560%09green/K00600%09green/K00602%09green/K00605%09green/K00604%09green/K01934%09green/K01938%09green/K01433%09green/K00288%09green
map00860	Metabolism	Metabolism of cofactors and vitamins	Porphyrin and chlorophyll metabolism	120	TRINITY_DN7816_c0_g1;TRINITY_DN7864_c0_g1;TRINITY_DN32708_c0_g2;TRINITY_DN30711_c0_g1;TRINITY_DN30711_c0_g2;TRINITY_DN1977_c0_g1;TRINITY_DN35329_c0_g1;TRINITY_DN10827_c0_g1;TRINITY_DN65582_c0_g1;TRINITY_DN65582_c0_g2;TRINITY_DN83185_c0_g1;TRINITY_DN47827_c0_g2;TRINITY_DN9389_c0_g1;TRINITY_DN40942_c0_g1;TRINITY_DN40942_c0_g2;TRINITY_DN94269_c0_g1;TRINITY_DN19916_c0_g1;TRINITY_DN19916_c0_g2;TRINITY…	map00860.png	http://www.genome.jp/dbget-bin/show_pathway?map00860/K02257%09green/K01749%09green/K02259%09green/K08907%09green/K19054%09green/K19073%09green/K00589%09green/K01764%09green/K01719%09green/K02492%09green/K00231%09green/K18010%09green/K00643%09green/K13545%09green/K08101%09green/K21480%09green/K01698%09green/K08099%09green/K00228%09green/K13600%09green/K02304%09green/K13606%09green/K01772%09green/K…
map00130	Metabolism	Metabolism of cofactors and vitamins	Ubiquinone and other terpenoid-quinone biosynthesis	84	TRINITY_DN7815_c0_g1;TRINITY_DN43437_c0_g1;TRINITY_DN43437_c0_g2;TRINITY_DN41381_c0_g1;TRINITY_DN12493_c0_g1;TRINITY_DN12449_c0_g1;TRINITY_DN12449_c0_g2;TRINITY_DN42723_c0_g1;TRINITY_DN1889_c0_g1;TRINITY_DN60016_c0_g3;TRINITY_DN94560_c0_g1;TRINITY_DN5080_c0_g1;TRINITY_DN5080_c0_g2;TRINITY_DN24310_c0_g1;TRINITY_DN67065_c0_g1;TRINITY_DN42897_c0_g1;TRINITY_DN65090_c0_g1;TRINITY_DN29354_c0_g1;TRINITY…	map00130.png	http://www.genome.jp/dbget-bin/show_pathway?map00130/K02552%09green/K14760%09green/K01661%09green/K05928%09green/K06126%09green/K06127%09green/K03809%09green/K12501%09green/K02548%09green/K12502%09green/K00591%09green/K09834%09green/K14759%09green/K03183%09green/K01904%09green/K09833%09green/K00457%09green/K00568%09green/K00487%09green/K00815%09green
map00900	Metabolism	Metabolism of terpenoids and polyketides	Terpenoid backbone biosynthesis	120	TRINITY_DN78466_c0_g1;TRINITY_DN34897_c0_g1;TRINITY_DN34897_c0_g2;TRINITY_DN30616_c0_g1;TRINITY_DN30616_c0_g2;TRINITY_DN10827_c0_g1;TRINITY_DN24166_c0_g1;TRINITY_DN24166_c0_g2;TRINITY_DN6181_c0_g1;TRINITY_DN9384_c0_g1;TRINITY_DN60487_c0_g1;TRINITY_DN72508_c0_g1;TRINITY_DN72508_c0_g2;TRINITY_DN72508_c0_g3;TRINITY_DN92818_c0_g1;TRINITY_DN7671_c0_g3;TRINITY_DN13125_c0_g4;TRINITY_DN44955_c0_g1;TRINIT…	map00900.png	http://www.genome.jp/dbget-bin/show_pathway?map00900/K01662%09green/K00991%09green/K08658%09green/K00938%09green/K01641%09green/K00919%09green/K00626%09green/K15889%09green/K05954%09green/K05955%09green/K05355%09green/K05356%09green/K14066%09green/K00787%09green/K11778%09green/K12742%09green/K00099%09green/K00869%09green/K06013%09green/K05906%09green/K01770%09green/K15892%09green/K10960%09green/K…
map00902	Metabolism	Metabolism of terpenoids and polyketides	Monoterpenoid biosynthesis	33	TRINITY_DN30581_c0_g1;TRINITY_DN40954_c0_g2;TRINITY_DN14100_c1_g1;TRINITY_DN81608_c0_g1;TRINITY_DN34663_c0_g1;TRINITY_DN2130_c0_g1;TRINITY_DN12044_c0_g1;TRINITY_DN53727_c0_g1;TRINITY_DN736_c0_g1;TRINITY_DN736_c0_g2;TRINITY_DN736_c0_g3;TRINITY_DN749_c0_g1;TRINITY_DN749_c0_g2;TRINITY_DN61780_c0_g2;TRINITY_DN39162_c0_g1;TRINITY_DN63393_c0_g1;TRINITY_DN63393_c0_g2;TRINITY_DN18203_c0_g1;TRINITY_DN1004…	map00902.png	http://www.genome.jp/dbget-bin/show_pathway?map00902/K20979%09green/K21374%09green/K21373%09green/K15095%09green/K20618%09green/K15086%09green
map00909	Metabolism	Metabolism of terpenoids and polyketides	Sesquiterpenoid and triterpenoid biosynthesis	54	TRINITY_DN9090_c0_g1;TRINITY_DN20527_c0_g1;TRINITY_DN6147_c0_g1;TRINITY_DN12499_c0_g1;TRINITY_DN30776_c0_g1;TRINITY_DN19981_c0_g1;TRINITY_DN19981_c0_g2;TRINITY_DN12699_c0_g1;TRINITY_DN32466_c0_g2;TRINITY_DN5132_c2_g1;TRINITY_DN2836_c0_g1;TRINITY_DN13488_c0_g1;TRINITY_DN773_c1_g1;TRINITY_DN11418_c0_g1;TRINITY_DN66045_c0_g1;TRINITY_DN15627_c0_g2;TRINITY_DN2388_c0_g1;TRINITY_DN2388_c0_g2;TRINITY_DN9…	map00909.png	http://www.genome.jp/dbget-bin/show_pathway?map00909/K15891%09green/K20658%09green/K15813%09green/K15803%09green/K15822%09green/K14173%09green/K00511%09green/K00801%09green
map00904	Metabolism	Metabolism of terpenoids and polyketides	Diterpenoid biosynthesis	33	TRINITY_DN9319_c0_g2;TRINITY_DN18057_c0_g1;TRINITY_DN43082_c0_g1;TRINITY_DN43082_c0_g2;TRINITY_DN43082_c0_g3;TRINITY_DN20347_c1_g1;TRINITY_DN20347_c0_g1;TRINITY_DN20347_c0_g2;TRINITY_DN20347_c0_g3;TRINITY_DN32293_c0_g1;TRINITY_DN80255_c0_g1;TRINITY_DN61921_c0_g1;TRINITY_DN61921_c0_g2;TRINITY_DN61921_c0_g3;TRINITY_DN32883_c0_g3;TRINITY_DN1794_c0_g1;TRINITY_DN63668_c0_g1;TRINITY_DN63668_c0_g2;TRINI…	map00904.png	http://www.genome.jp/dbget-bin/show_pathway?map00904/K17961%09green/K17875%09green/K04124%09green/K04125%09green/K04120%09green/K04121%09green/K04122%09green/K04123%09green/K05282%09green
map00906	Metabolism	Metabolism of terpenoids and polyketides	Carotenoid biosynthesis	54	TRINITY_DN11218_c0_g1;TRINITY_DN824_c0_g1;TRINITY_DN824_c0_g2;TRINITY_DN1378_c0_g3;TRINITY_DN56753_c0_g2;TRINITY_DN56753_c0_g3;TRINITY_DN21205_c0_g1;TRINITY_DN17514_c0_g1;TRINITY_DN6951_c0_g1;TRINITY_DN10643_c0_g1;TRINITY_DN10624_c0_g1;TRINITY_DN3324_c0_g1;TRINITY_DN3324_c0_g2;TRINITY_DN3743_c0_g1;TRINITY_DN55588_c0_g1;TRINITY_DN77860_c0_g1;TRINITY_DN63215_c0_g1;TRINITY_DN32056_c0_g2;TRINITY_DN31…	map00906.png	http://www.genome.jp/dbget-bin/show_pathway?map00906/K02291%09green/K02293%09green/K17819%09green/K09840%09green/K15747%09green/K09842%09green/K15745%09green/K17911%09green/K17913%09green/K17912%09green/K06443%09green/K06444%09green/K14593%09green/K14595%09green/K15746%09green/K09841%09green/K15744%09green/K09843%09green/K17842%09green/K17841%09green/K09838%09green/K09835%09green/K09837%09green/K…
map00905	Metabolism	Metabolism of terpenoids and polyketides	Brassinosteroid biosynthesis	18	TRINITY_DN63177_c0_g1;TRINITY_DN12965_c0_g1;TRINITY_DN460_c0_g1;TRINITY_DN460_c0_g2;TRINITY_DN1612_c0_g1;TRINITY_DN1612_c0_g2;TRINITY_DN8462_c0_g1;TRINITY_DN9795_c0_g6;TRINITY_DN44495_c0_g1;TRINITY_DN9973_c0_g1;TRINITY_DN20880_c0_g1;TRINITY_DN63610_c0_g1;TRINITY_DN48524_c0_g5;TRINITY_DN48524_c0_g1;TRINITY_DN17116_c0_g1;TRINITY_DN6393_c0_g4;TRINITY_DN6393_c0_g1;TRINITY_DN14815_c0_g1	map00905.png	http://www.genome.jp/dbget-bin/show_pathway?map00905/K20623%09green/K15639%09green/K09588%09green/K12639%09green/K12638%09green/K12637%09green/K09587%09green/K09590%09green/K09591%09green
map00908	Metabolism	Metabolism of terpenoids and polyketides	Zeatin biosynthesis	22	TRINITY_DN11106_c0_g2;TRINITY_DN54898_c0_g1;TRINITY_DN54898_c0_g2;TRINITY_DN54898_c0_g3;TRINITY_DN3889_c0_g1;TRINITY_DN92976_c0_g1;TRINITY_DN61813_c0_g1;TRINITY_DN17982_c1_g1;TRINITY_DN8195_c0_g1;TRINITY_DN8195_c0_g2;TRINITY_DN54485_c0_g2;TRINITY_DN21017_c1_g2;TRINITY_DN21017_c0_g1;TRINITY_DN84079_c0_g1;TRINITY_DN28859_c0_g1;TRINITY_DN28859_c0_g2;TRINITY_DN52703_c0_g1;TRINITY_DN52703_c0_g2;TRINIT…	map00908.png	http://www.genome.jp/dbget-bin/show_pathway?map00908/K13495%09green/K10717%09green/K00279%09green/K00791%09green/K10760%09green
map00903	Metabolism	Metabolism of terpenoids and polyketides	Limonene and pinene degradation	118	TRINITY_DN7835_c0_g1;TRINITY_DN7835_c1_g3;TRINITY_DN7835_c1_g2;TRINITY_DN7835_c1_g1;TRINITY_DN7835_c2_g1;TRINITY_DN7835_c1_g4;TRINITY_DN92181_c0_g1;TRINITY_DN10677_c0_g4;TRINITY_DN10677_c0_g1;TRINITY_DN42563_c0_g1;TRINITY_DN67566_c0_g1;TRINITY_DN18795_c0_g1;TRINITY_DN11618_c0_g1;TRINITY_DN46787_c0_g1;TRINITY_DN12838_c0_g1;TRINITY_DN37032_c1_g1;TRINITY_DN20040_c0_g1;TRINITY_DN36124_c0_g1;TRINITY_D…	map00903.png	http://www.genome.jp/dbget-bin/show_pathway?map00903/K00128%09green/K14731%09green/K07249%09green
map00940	Metabolism	Biosynthesis of other secondary metabolites	Phenylpropanoid biosynthesis	320	TRINITY_DN7806_c0_g1;TRINITY_DN7873_c0_g1;TRINITY_DN7819_c2_g4;TRINITY_DN27090_c0_g4;TRINITY_DN27090_c0_g5;TRINITY_DN27090_c0_g6;TRINITY_DN27090_c0_g2;TRINITY_DN30642_c0_g1;TRINITY_DN30554_c0_g5;TRINITY_DN30554_c0_g6;TRINITY_DN30554_c0_g1;TRINITY_DN30554_c0_g2;TRINITY_DN34980_c0_g1;TRINITY_DN11173_c0_g1;TRINITY_DN11178_c0_g1;TRINITY_DN55774_c0_g1;TRINITY_DN55774_c0_g2;TRINITY_DN6146_c0_g1;TRINITY…	map00940.png	http://www.genome.jp/dbget-bin/show_pathway?map00940/K19964%09green/K00083%09green/K12355%09green/K12356%09green/K15283%09green/K00588%09green/K18368%09green/K00487%09green/K18674%09green/K06892%09green/K03782%09green/K13065%09green/K13066%09green/K01956%09green/K01188%09green/K05350%09green/K05279%09green/K01229%09green/K10775%09green/K01904%09green/K09754%09green/K09755%09green/K09756%09green/K…
map00945	Metabolism	Biosynthesis of other secondary metabolites	Stilbenoid, diarylheptanoid and gingerol biosynthesis	46	TRINITY_DN7806_c0_g1;TRINITY_DN11260_c0_g4;TRINITY_DN11260_c0_g1;TRINITY_DN11260_c0_g3;TRINITY_DN11260_c3_g1;TRINITY_DN11260_c1_g1;TRINITY_DN11178_c0_g1;TRINITY_DN6146_c0_g1;TRINITY_DN49027_c0_g1;TRINITY_DN90848_c0_g1;TRINITY_DN3884_c0_g4;TRINITY_DN3884_c0_g1;TRINITY_DN3884_c0_g2;TRINITY_DN10504_c0_g1;TRINITY_DN2440_c0_g1;TRINITY_DN56295_c0_g1;TRINITY_DN56295_c0_g3;TRINITY_DN47030_c0_g1;TRINITY_D…	map00945.png	http://www.genome.jp/dbget-bin/show_pathway?map00945/K16040%09green/K13065%09green/K15400%09green/K09754%09green/K00588%09green/K00487%09green
map00941	Metabolism	Biosynthesis of other secondary metabolites	Flavonoid biosynthesis	64	TRINITY_DN7831_c0_g1;TRINITY_DN7831_c0_g2;TRINITY_DN7806_c0_g1;TRINITY_DN1954_c0_g1;TRINITY_DN1954_c0_g2;TRINITY_DN11178_c0_g1;TRINITY_DN6146_c0_g1;TRINITY_DN12497_c0_g1;TRINITY_DN12497_c0_g2;TRINITY_DN86616_c0_g1;TRINITY_DN93836_c0_g1;TRINITY_DN50705_c0_g1;TRINITY_DN90848_c0_g1;TRINITY_DN9263_c0_g2;TRINITY_DN26566_c0_g1;TRINITY_DN7702_c0_g1;TRINITY_DN7702_c0_g2;TRINITY_DN5151_c0_g1;TRINITY_DN360…	map00941.png	http://www.genome.jp/dbget-bin/show_pathway?map00941/K08243%09green/K13065%09green/K08695%09green/K13083%09green/K13082%09green/K13081%09green/K01859%09green/K00475%09green/K05277%09green/K15400%09green/K00660%09green/K09754%09green/K00588%09green/K05278%09green/K00487%09green/K05280%09green
map00944	Metabolism	Biosynthesis of other secondary metabolites	Flavone and flavonol biosynthesis	8	TRINITY_DN6130_c0_g1;TRINITY_DN86616_c0_g1;TRINITY_DN4039_c0_g1;TRINITY_DN9849_c0_g3;TRINITY_DN9690_c0_g1;TRINITY_DN9995_c0_g1;TRINITY_DN15572_c0_g1;TRINITY_DN87015_c0_g1	map00944.png	http://www.genome.jp/dbget-bin/show_pathway?map00944/K05279%09green/K13066%09green/K13083%09green/K05280%09green/K13264%09green
map00942	Metabolism	Biosynthesis of other secondary metabolites	Anthocyanin biosynthesis	2	TRINITY_DN9605_c0_g1;TRINITY_DN16575_c0_g3	map00942.png	http://www.genome.jp/dbget-bin/show_pathway?map00942/K17193%09green
map00943	Metabolism	Biosynthesis of other secondary metabolites	Isoflavonoid biosynthesis	21	TRINITY_DN6130_c0_g1;TRINITY_DN17519_c0_g1;TRINITY_DN17519_c0_g2;TRINITY_DN1863_c0_g2;TRINITY_DN1555_c0_g1;TRINITY_DN1555_c0_g2;TRINITY_DN94497_c0_g1;TRINITY_DN32059_c0_g2;TRINITY_DN11678_c0_g1;TRINITY_DN38769_c0_g1;TRINITY_DN9201_c0_g2;TRINITY_DN33917_c0_g2;TRINITY_DN2809_c2_g1;TRINITY_DN493_c0_g1;TRINITY_DN16422_c1_g1;TRINITY_DN20225_c0_g1;TRINITY_DN7966_c1_g1;TRINITY_DN15287_c0_g1;TRINITY_DN12…	map00943.png	http://www.genome.jp/dbget-bin/show_pathway?map00943/K13262%09green/K13260%09green/K13267%09green/K13266%09green/K13265%09green/K13264%09green/K13258%09green/K13259%09green/K13257%09green
map00901	Metabolism	Biosynthesis of other secondary metabolites	Indole alkaloid biosynthesis	7	TRINITY_DN1953_c0_g1;TRINITY_DN3750_c0_g2;TRINITY_DN3750_c0_g3;TRINITY_DN21714_c0_g1;TRINITY_DN11706_c0_g1;TRINITY_DN7133_c1_g3;TRINITY_DN16311_c0_g1	map00901.png	http://www.genome.jp/dbget-bin/show_pathway?map00901/K08233%09green/K21026%09green
map00950	Metabolism	Biosynthesis of other secondary metabolites	Isoquinoline alkaloid biosynthesis	92	TRINITY_DN32634_c0_g1;TRINITY_DN90369_c0_g1;TRINITY_DN1973_c0_g1;TRINITY_DN39408_c0_g1;TRINITY_DN92742_c0_g1;TRINITY_DN42940_c0_g1;TRINITY_DN22260_c0_g1;TRINITY_DN82714_c0_g1;TRINITY_DN32931_c0_g1;TRINITY_DN32931_c0_g2;TRINITY_DN14040_c0_g1;TRINITY_DN13119_c0_g1;TRINITY_DN19954_c0_g1;TRINITY_DN55569_c0_g1;TRINITY_DN55569_c0_g2;TRINITY_DN55569_c0_g3;TRINITY_DN6418_c0_g2;TRINITY_DN12802_c0_g1;TRINI…	map00950.png	http://www.genome.jp/dbget-bin/show_pathway?map00950/K00274%09green/K00276%09green/K14455%09green/K14454%09green/K15849%09green/K13384%09green/K00811%09green/K01592%09green/K00815%09green/K00422%09green/K00505%09green
map00960	Metabolism	Biosynthesis of other secondary metabolites	Tropane, piperidine and pyridine alkaloid biosynthesis	73	TRINITY_DN92742_c0_g1;TRINITY_DN22260_c0_g1;TRINITY_DN19954_c0_g1;TRINITY_DN6418_c0_g2;TRINITY_DN58932_c0_g1;TRINITY_DN49133_c0_g1;TRINITY_DN3893_c0_g1;TRINITY_DN5153_c0_g1;TRINITY_DN3405_c0_g1;TRINITY_DN3405_c0_g2;TRINITY_DN3405_c0_g3;TRINITY_DN5556_c0_g1;TRINITY_DN11031_c0_g1;TRINITY_DN85958_c0_g1;TRINITY_DN20698_c0_g1;TRINITY_DN2882_c0_g3;TRINITY_DN23037_c0_g1;TRINITY_DN23037_c0_g2;TRINITY_DN6…	map00960.png	http://www.genome.jp/dbget-bin/show_pathway?map00960/K00276%09green/K14455%09green/K14454%09green/K15849%09green/K00811%09green/K00815%09green/K08081%09green/K00817%09green
map00232	Metabolism	Biosynthesis of other secondary metabolites	Caffeine metabolism	7	TRINITY_DN12598_c0_g2;TRINITY_DN54618_c0_g1;TRINITY_DN9430_c0_g1;TRINITY_DN9430_c0_g3;TRINITY_DN8203_c1_g1;TRINITY_DN8203_c0_g1;TRINITY_DN8203_c0_g2	map00232.png	http://www.genome.jp/dbget-bin/show_pathway?map00232/K00106%09green/K00365%09green/K07409%09green
map00965	Metabolism	Biosynthesis of other secondary metabolites	Betalain biosynthesis	23	TRINITY_DN32634_c0_g1;TRINITY_DN90369_c0_g1;TRINITY_DN39408_c0_g1;TRINITY_DN42940_c0_g1;TRINITY_DN13119_c0_g1;TRINITY_DN15333_c0_g1;TRINITY_DN55569_c0_g1;TRINITY_DN55569_c0_g2;TRINITY_DN55569_c0_g3;TRINITY_DN18732_c0_g2;TRINITY_DN4530_c0_g1;TRINITY_DN32400_c0_g1;TRINITY_DN32400_c0_g2;TRINITY_DN65815_c0_g1;TRINITY_DN47583_c0_g1;TRINITY_DN47583_c0_g2;TRINITY_DN89184_c0_g1;TRINITY_DN43618_c0_g1;TRIN…	map00965.png	http://www.genome.jp/dbget-bin/show_pathway?map00965/K00545%09green/K15777%09green/K00505%09green
map00966	Metabolism	Biosynthesis of other secondary metabolites	Glucosinolate biosynthesis	6	TRINITY_DN5063_c0_g1;TRINITY_DN3802_c0_g1;TRINITY_DN93085_c0_g1;TRINITY_DN16496_c0_g1;TRINITY_DN2514_c0_g1;TRINITY_DN21984_c0_g1	map00966.png	http://www.genome.jp/dbget-bin/show_pathway?map00966/K01703%09green/K12153%09green/K11820%09green
map00332	Metabolism	Biosynthesis of other secondary metabolites	Carbapenem biosynthesis	1	TRINITY_DN69934_c0_g1	map00332.png	http://www.genome.jp/dbget-bin/show_pathway?map00332/K00147%09green
map00261	Metabolism	Biosynthesis of other secondary metabolites	Monobactam biosynthesis	65	TRINITY_DN881_c0_g1;TRINITY_DN881_c0_g2;TRINITY_DN30799_c1_g2;TRINITY_DN30799_c1_g1;TRINITY_DN30799_c0_g1;TRINITY_DN30799_c0_g2;TRINITY_DN32964_c0_g1;TRINITY_DN79187_c0_g1;TRINITY_DN89480_c0_g1;TRINITY_DN26911_c0_g1;TRINITY_DN26911_c0_g2;TRINITY_DN77259_c0_g1;TRINITY_DN44033_c0_g1;TRINITY_DN2453_c1_g1;TRINITY_DN2998_c0_g2;TRINITY_DN2998_c0_g3;TRINITY_DN46963_c0_g1;TRINITY_DN46963_c1_g1;TRINITY_DN…	map00261.png	http://www.genome.jp/dbget-bin/show_pathway?map00261/K00133%09green/K13811%09green/K00958%09green/K00215%09green/K01714%09green/K12524%09green/K00928%09green
map00333	Metabolism	Biosynthesis of other secondary metabolites	Prodigiosin biosynthesis	30	TRINITY_DN92753_c0_g1;TRINITY_DN30090_c0_g1;TRINITY_DN30090_c0_g2;TRINITY_DN30090_c0_g3;TRINITY_DN92780_c0_g1;TRINITY_DN25889_c1_g1;TRINITY_DN25889_c0_g1;TRINITY_DN25889_c0_g2;TRINITY_DN35752_c0_g2;TRINITY_DN45726_c0_g1;TRINITY_DN45726_c0_g2;TRINITY_DN90028_c0_g1;TRINITY_DN75015_c0_g1;TRINITY_DN13478_c1_g2;TRINITY_DN13478_c0_g1;TRINITY_DN54619_c0_g1;TRINITY_DN55074_c0_g2;TRINITY_DN36176_c0_g1;TRI…	map00333.png	http://www.genome.jp/dbget-bin/show_pathway?map00333/K00645%09green/K00059%09green/K03448%09green/K00208%09green
map00999	Metabolism	Biosynthesis of other secondary metabolites	Biosynthesis of secondary metabolites - unclassified	10	TRINITY_DN11219_c0_g1;TRINITY_DN83388_c0_g1;TRINITY_DN36196_c0_g1;TRINITY_DN3050_c0_g1;TRINITY_DN2797_c0_g1;TRINITY_DN2797_c0_g2;TRINITY_DN8852_c1_g1;TRINITY_DN8852_c0_g1;TRINITY_DN8852_c0_g2;TRINITY_DN26418_c0_g1	map00999.png	http://www.genome.jp/dbget-bin/show_pathway?map00999/K21568%09green/K21371%09green
map01062	Metabolism	Chemical structure transformation maps	Biosynthesis of terpenoids and steroids	4	TRINITY_DN6951_c0_g1;TRINITY_DN78031_c0_g1;TRINITY_DN16677_c0_g1;TRINITY_DN1150_c0_g1	map01062.png	http://www.genome.jp/dbget-bin/show_pathway?map01062/K02291%09green
map03020	Genetic Information Processing	Transcription	RNA polymerase	144	TRINITY_DN95123_c0_g1;TRINITY_DN45407_c0_g1;TRINITY_DN65020_c0_g1;TRINITY_DN9038_c0_g1;TRINITY_DN9038_c0_g2;TRINITY_DN829_c0_g1;TRINITY_DN30594_c0_g2;TRINITY_DN17563_c0_g2;TRINITY_DN82731_c0_g1;TRINITY_DN66851_c0_g1;TRINITY_DN26054_c0_g1;TRINITY_DN26092_c0_g1;TRINITY_DN43444_c0_g3;TRINITY_DN52780_c0_g1;TRINITY_DN64262_c0_g1;TRINITY_DN89477_c0_g1;TRINITY_DN17341_c0_g4;TRINITY_DN38281_c1_g2;TRINITY…	map03020.png	http://www.genome.jp/dbget-bin/show_pathway?map03020/K03026%09green/K03020%09green/K03007%09green/K03022%09green/K03023%09green/K03002%09green/K03025%09green/K03000%09green/K03027%09green/K03043%09green/K03040%09green/K03046%09green/K03008%09green/K03009%09green/K05658%09green/K02999%09green/K14721%09green/K03015%09green/K03014%09green/K03017%09green/K03016%09green/K03011%09green/K03010%09green/K…
map03022	Genetic Information Processing	Transcription	Basal transcription factors	107	TRINITY_DN89607_c0_g1;TRINITY_DN11256_c0_g1;TRINITY_DN74768_c0_g1;TRINITY_DN1326_c0_g1;TRINITY_DN49841_c0_g1;TRINITY_DN35386_c0_g1;TRINITY_DN35369_c0_g2;TRINITY_DN30532_c0_g3;TRINITY_DN6101_c0_g1;TRINITY_DN21128_c0_g1;TRINITY_DN1827_c0_g4;TRINITY_DN1827_c0_g5;TRINITY_DN1827_c0_g1;TRINITY_DN1486_c0_g1;TRINITY_DN5890_c0_g1;TRINITY_DN3342_c0_g1;TRINITY_DN55556_c0_g1;TRINITY_DN63231_c0_g1;TRINITY_DN4…	map03022.png	http://www.genome.jp/dbget-bin/show_pathway?map03022/K03143%09green/K03142%09green/K03141%09green/K03144%09green/K03125%09green/K03124%09green/K03127%09green/K03126%09green/K03120%09green/K03123%09green/K03122%09green/K03129%09green/K03128%09green/K14651%09green/K14650%09green/K06634%09green/K11294%09green/K03136%09green/K03137%09green/K03134%09green/K03135%09green/K03132%09green/K03133%09green/K…
map03040	Genetic Information Processing	Transcription	Spliceosome	803	TRINITY_DN78417_c0_g1;TRINITY_DN7801_c0_g1;TRINITY_DN57937_c0_g1;TRINITY_DN11961_c0_g1;TRINITY_DN11934_c1_g1;TRINITY_DN11934_c0_g1;TRINITY_DN11934_c0_g2;TRINITY_DN57757_c0_g1;TRINITY_DN90302_c0_g1;TRINITY_DN70188_c0_g1;TRINITY_DN65013_c0_g1;TRINITY_DN9057_c0_g1;TRINITY_DN9057_c0_g2;TRINITY_DN9057_c1_g3;TRINITY_DN9057_c1_g2;TRINITY_DN9057_c1_g1;TRINITY_DN9057_c2_g1;TRINITY_DN11251_c0_g1;TRINITY_DN…	map03040.png	http://www.genome.jp/dbget-bin/show_pathway?map03040/K10599%09green/K12733%09green/K14556%09green/K11984%09green/K12881%09green/K12882%09green/K12883%09green/K12884%09green/K12885%09green/K12886%09green/K12854%09green/K10777%09green/K12817%09green/K12816%09green/K12815%09green/K09567%09green/K12812%09green/K12811%09green/K09564%09green/K12819%09green/K12818%09green/K09490%09green/K03938%09green/K…
map03010	Genetic Information Processing	Translation	Ribosome	4561	TRINITY_DN45473_c0_g2;TRINITY_DN45473_c0_g3;TRINITY_DN78429_c0_g1;TRINITY_DN7879_c0_g1;TRINITY_DN57923_c1_g1;TRINITY_DN57923_c2_g1;TRINITY_DN57936_c1_g1;TRINITY_DN57936_c0_g1;TRINITY_DN57936_c0_g2;TRINITY_DN57910_c0_g2;TRINITY_DN57861_c1_g1;TRINITY_DN57861_c0_g1;TRINITY_DN57861_c0_g3;TRINITY_DN11955_c0_g3;TRINITY_DN11941_c0_g1;TRINITY_DN11904_c0_g1;TRINITY_DN11987_c0_g1;TRINITY_DN11932_c0_g1;TRIN…
ITY_DN60824_c0_g1;TRINITY_DN10583_c0_g1;TRINITY_DN10583_c0_g2;TRINITY_DN10565_c0_g1;TRINITY_DN31410_c0_g4;TRINITY_DN31410_c1_g1;TRINITY_DN31410_c0_g1;TRINITY_DN31410_c0_g2;TRINITY_DN31328_c0_g1;TRINITY_DN80223_c0_g1;TRINITY_DN81823_c0_g1;TRINITY_DN81816_c0_g1;TRINITY_DN50791_c0_g4;TRINITY_DN50791_c0_g2;TRINITY_DN62134_c0_g1;TRINITY_DN34021_c0_g1;TRINITY_DN34007_c0_g4;TRINITY_DN34007_c0_g1;TRINITY…
INITY_DN20213_c0_g1;TRINITY_DN20213_c0_g2;TRINITY_DN20213_c0_g3;TRINITY_DN20224_c0_g1;TRINITY_DN19781_c0_g1;TRINITY_DN19754_c0_g1;TRINITY_DN19754_c0_g2;TRINITY_DN19754_c0_g3;TRINITY_DN19747_c0_g1;TRINITY_DN19736_c0_g1;TRINITY_DN19736_c0_g2;TRINITY_DN19736_c0_g3;TRINITY_DN19770_c1_g1;TRINITY_DN19770_c0_g1;TRINITY_DN84738_c0_g1;TRINITY_DN14275_c0_g1;TRINITY_DN14242_c0_g1;TRINITY_DN14242_c0_g2;TRINI…
_c0_g1;TRINITY_DN65316_c0_g1;TRINITY_DN64768_c0_g1;TRINITY_DN64830_c0_g2;TRINITY_DN64812_c0_g1;TRINITY_DN64812_c0_g2;TRINITY_DN6389_c0_g4;TRINITY_DN6389_c0_g2;TRINITY_DN6389_c0_g3;TRINITY_DN6374_c0_g2;TRINITY_DN6378_c0_g4;TRINITY_DN6378_c0_g5;TRINITY_DN53843_c0_g1;TRINITY_DN53770_c0_g1;TRINITY_DN53794_c1_g1;TRINITY_DN53788_c1_g3;TRINITY_DN53788_c1_g2;TRINITY_DN53788_c1_g1;TRINITY_DN53788_c2_g1;TR…	map03010.png	http://www.genome.jp/dbget-bin/show_pathway?map03010/K02957%09green/K02955%09green/K02954%09green/K02889%09green/K02952%09green/K02951%09green/K06990%09green/K02885%09green/K02884%09green/K02887%09green/K02886%09green/K02881%09green/K02880%09green/K02883%09green/K02882%09green/K02922%09green/K02923%09green/K02920%09green/K02921%09green/K02926%09green/K02927%09green/K02924%09green/K02925%09green/K…
map00970	Genetic Information Processing	Translation	Aminoacyl-tRNA biosynthesis	171	TRINITY_DN30674_c0_g1;TRINITY_DN1980_c0_g1;TRINITY_DN74748_c0_g1;TRINITY_DN74701_c0_g1;TRINITY_DN74701_c0_g2;TRINITY_DN1344_c1_g1;TRINITY_DN34990_c0_g2;TRINITY_DN55764_c0_g1;TRINITY_DN55764_c0_g2;TRINITY_DN60260_c0_g1;TRINITY_DN86608_c0_g1;TRINITY_DN88669_c0_g1;TRINITY_DN57084_c0_g1;TRINITY_DN57084_c0_g2;TRINITY_DN70444_c0_g1;TRINITY_DN55552_c1_g3;TRINITY_DN55552_c1_g2;TRINITY_DN55552_c1_g1;TRINI…	map00970.png	http://www.genome.jp/dbget-bin/show_pathway?map00970/K01870%09green/K01873%09green/K01872%09green/K01875%09green/K00604%09green/K01876%09green/K15113%09green/K14164%09green/K02434%09green/K02435%09green/K04567%09green/K02433%09green/K01893%09green/K01892%09green/K01890%09green/K01866%09green/K01867%09green/K01868%09green/K01869%09green/K02924%09green/K01880%09green/K01881%09green/K01883%09green/K…
map03013	Genetic Information Processing	Translation	RNA transport	1066	TRINITY_DN57896_c0_g1;TRINITY_DN11951_c1_g1;TRINITY_DN11951_c0_g1;TRINITY_DN11951_c0_g2;TRINITY_DN11973_c0_g2;TRINITY_DN11892_c0_g1;TRINITY_DN62500_c0_g1;TRINITY_DN30685_c0_g1;TRINITY_DN1929_c0_g2;TRINITY_DN95121_c0_g1;TRINITY_DN45385_c0_g4;TRINITY_DN45385_c0_g5;TRINITY_DN45385_c0_g2;TRINITY_DN45385_c0_g3;TRINITY_DN45384_c0_g1;TRINITY_DN9034_c0_g1;TRINITY_DN9083_c0_g7;TRINITY_DN59810_c1_g1;TRINIT…	map03013.png	http://www.genome.jp/dbget-bin/show_pathway?map03013/K14301%09green/K14300%09green/K14303%09green/K01444%09green/K14304%09green/K14307%09green/K14306%09green/K14309%09green/K14308%09green/K12880%09green/K12881%09green/K12882%09green/K12883%09green/K13126%09green/K03239%09green/K14288%09green/K12812%09green/K03231%09green/K03237%09green/K03236%09green/K13137%09green/K13130%09green/K14305%09green/K…
map03015	Genetic Information Processing	Translation	mRNA surveillance pathway	305	TRINITY_DN78386_c0_g1;TRINITY_DN7897_c0_g1;TRINITY_DN7897_c0_g3;TRINITY_DN11907_c0_g1;TRINITY_DN11858_c0_g3;TRINITY_DN27118_c0_g1;TRINITY_DN1990_c0_g1;TRINITY_DN1908_c0_g1;TRINITY_DN1908_c0_g2;TRINITY_DN39425_c0_g2;TRINITY_DN895_c0_g1;TRINITY_DN1316_c0_g1;TRINITY_DN34959_c0_g3;TRINITY_DN45139_c0_g1;TRINITY_DN21852_c0_g1;TRINITY_DN92766_c0_g1;TRINITY_DN42992_c0_g1;TRINITY_DN13576_c0_g2;TRINITY_DN1…	map03015.png	http://www.genome.jp/dbget-bin/show_pathway?map03015/K08873%09green/K14407%09green/K06965%09green/K03267%09green/K14328%09green/K18624%09green/K14327%09green/K14326%09green/K14325%09green/K04354%09green/K06100%09green/K00641%09green/K12881%09green/K12882%09green/K12883%09green/K00565%09green/K03265%09green/K15541%09green/K15542%09green/K11583%09green/K11584%09green/K04382%09green/K13126%09green/K…
map03008	Genetic Information Processing	Translation	Ribosome biogenesis in eukaryotes	525	TRINITY_DN78397_c0_g1;TRINITY_DN84372_c0_g1;TRINITY_DN89657_c0_g1;TRINITY_DN32676_c0_g1;TRINITY_DN62499_c1_g1;TRINITY_DN95122_c0_g1;TRINITY_DN45384_c0_g1;TRINITY_DN34910_c0_g2;TRINITY_DN9044_c1_g3;TRINITY_DN56904_c0_g2;TRINITY_DN74691_c0_g1;TRINITY_DN55794_c0_g1;TRINITY_DN24198_c0_g1;TRINITY_DN24198_c0_g2;TRINITY_DN6145_c0_g2;TRINITY_DN6145_c0_g3;TRINITY_DN6182_c0_g1;TRINITY_DN19148_c0_g1;TRINITY…	map03008.png	http://www.genome.jp/dbget-bin/show_pathway?map03008/K02920%09green/K11108%09green/K11128%09green/K11129%09green/K11883%09green/K10259%09green/K12845%09green/K03264%09green/K12619%09green/K12618%09green/K14572%09green/K14573%09green/K14570%09green/K14571%09green/K14558%09green/K14559%09green/K14574%09green/K14575%09green/K14554%09green/K14555%09green/K14556%09green/K14557%09green/K14550%09green/K…
map03060	Genetic Information Processing	Folding, sorting and degradation	Protein export	113	TRINITY_DN7810_c0_g1;TRINITY_DN1951_c0_g1;TRINITY_DN95171_c0_g1;TRINITY_DN1376_c0_g1;TRINITY_DN55840_c0_g2;TRINITY_DN56737_c0_g1;TRINITY_DN86630_c0_g1;TRINITY_DN26078_c0_g1;TRINITY_DN60550_c1_g1;TRINITY_DN49022_c0_g1;TRINITY_DN62570_c0_g1;TRINITY_DN19931_c0_g2;TRINITY_DN80471_c0_g1;TRINITY_DN1538_c0_g1;TRINITY_DN89846_c0_g1;TRINITY_DN67382_c0_g1;TRINITY_DN977_c0_g1;TRINITY_DN977_c0_g2;TRINITY_DN4…	map03060.png	http://www.genome.jp/dbget-bin/show_pathway?map03060/K09647%09green/K03109%09green/K03108%09green/K03107%09green/K03106%09green/K09648%09green/K03104%09green/K03100%09green/K09481%09green/K10956%09green/K12946%09green/K13431%09green/K03070%09green/K03217%09green/K03110%09green/K03116%09green/K03118%09green/K12948%09green/K09490%09green/K09540%09green/K13280%09green/K07342%09green/K12275%09green/K…
map04141	Genetic Information Processing	Folding, sorting and degradation	Protein processing in endoplasmic reticulum	1003	TRINITY_DN78392_c0_g1;TRINITY_DN7810_c0_g1;TRINITY_DN57935_c3_g1;TRINITY_DN57935_c1_g1;TRINITY_DN57935_c2_g1;TRINITY_DN57935_c0_g1;TRINITY_DN11934_c1_g1;TRINITY_DN11934_c0_g1;TRINITY_DN11934_c0_g2;TRINITY_DN11972_c0_g4;TRINITY_DN11885_c0_g1;TRINITY_DN73940_c0_g1;TRINITY_DN40153_c0_g1;TRINITY_DN89617_c0_g1;TRINITY_DN74001_c0_g1;TRINITY_DN44303_c0_g4;TRINITY_DN44303_c0_g1;TRINITY_DN44303_c0_g2;TRIN…	map04141.png	http://www.genome.jp/dbget-bin/show_pathway?map04141/K10597%09green/K06689%09green/K10661%09green/K10666%09green/K08852%09green/K09485%09green/K14026%09green/K14027%09green/K09481%09green/K14022%09green/K14009%09green/K04374%09green/K01514%09green/K09562%09green/K09561%09green/K11718%09green/K01456%09green/K03237%09green/K09490%09green/K07765%09green/K04571%09green/K04079%09green/K10578%09green/K…
map04130	Genetic Information Processing	Folding, sorting and degradation	SNARE interactions in vesicular transport	86	TRINITY_DN11839_c0_g1;TRINITY_DN1906_c0_g1;TRINITY_DN1906_c0_g3;TRINITY_DN64982_c0_g1;TRINITY_DN34991_c0_g1;TRINITY_DN34991_c0_g2;TRINITY_DN33009_c0_g1;TRINITY_DN84631_c0_g1;TRINITY_DN85033_c0_g1;TRINITY_DN93475_c0_g1;TRINITY_DN93454_c0_g1;TRINITY_DN17318_c0_g1;TRINITY_DN60669_c0_g1;TRINITY_DN27816_c0_g1;TRINITY_DN27816_c0_g2;TRINITY_DN18056_c0_g4;TRINITY_DN18056_c0_g1;TRINITY_DN18056_c0_g3;TRINI…	map04130.png	http://www.genome.jp/dbget-bin/show_pathway?map04130/K08503%09green/K08501%09green/K08506%09green/K08507%09green/K08504%09green/K08505%09green/K08486%09green/K08489%09green/K08488%09green/K08513%09green/K08515%09green/K08517%09green/K08516%09green/K02201%09green/K08495%09green/K08496%09green/K08497%09green/K08490%09green/K08492%09green/K08493%09green/K08498%09green/K18749%09green
map04120	Genetic Information Processing	Folding, sorting and degradation	Ubiquitin mediated proteolysis	308	TRINITY_DN7852_c0_g1;TRINITY_DN57935_c3_g1;TRINITY_DN57935_c1_g1;TRINITY_DN57935_c2_g1;TRINITY_DN57935_c0_g1;TRINITY_DN73907_c0_g1;TRINITY_DN44303_c0_g4;TRINITY_DN44303_c0_g1;TRINITY_DN44303_c0_g2;TRINITY_DN44303_c0_g3;TRINITY_DN1997_c0_g1;TRINITY_DN65017_c0_g1;TRINITY_DN65017_c0_g2;TRINITY_DN39340_c0_g1;TRINITY_DN39409_c0_g1;TRINITY_DN899_c0_g1;TRINITY_DN897_c1_g1;TRINITY_DN897_c0_g1;TRINITY_DN1…	map04120.png	http://www.genome.jp/dbget-bin/show_pathway?map04120/K10609%09green/K10583%09green/K10597%09green/K10590%09green/K10591%09green/K06689%09green/K06688%09green/K10576%09green/K10577%09green/K04552%09green/K04555%09green/K10599%09green/K10570%09green/K10571%09green/K10601%09green/K10140%09green/K10575%09green/K10259%09green/K12456%09green/K03868%09green/K10578%09green/K04649%09green/K10579%09green/K…
map04122	Genetic Information Processing	Folding, sorting and degradation	Sulfur relay system	41	TRINITY_DN27041_c2_g1;TRINITY_DN27041_c0_g1;TRINITY_DN43396_c0_g1;TRINITY_DN28531_c0_g1;TRINITY_DN28531_c0_g2;TRINITY_DN89401_c0_g1;TRINITY_DN89462_c0_g1;TRINITY_DN58284_c0_g1;TRINITY_DN58284_c1_g2;TRINITY_DN58284_c1_g1;TRINITY_DN58284_c1_g4;TRINITY_DN10671_c0_g1;TRINITY_DN90840_c0_g1;TRINITY_DN82305_c0_g1;TRINITY_DN68054_c0_g1;TRINITY_DN5159_c0_g1;TRINITY_DN73059_c0_g1;TRINITY_DN13480_c0_g1;TRIN…	map04122.png	http://www.genome.jp/dbget-bin/show_pathway?map04122/K04487%09green/K03635%09green/K12161%09green/K03639%09green/K03637%09green/K01011%09green/K21232%09green/K11996%09green/K14171%09green/K14169%09green/K14168%09green
map03050	Genetic Information Processing	Folding, sorting and degradation	Proteasome	344	TRINITY_DN78445_c0_g1;TRINITY_DN11992_c0_g1;TRINITY_DN73965_c0_g1;TRINITY_DN40173_c0_g1;TRINITY_DN40173_c0_g2;TRINITY_DN57755_c0_g1;TRINITY_DN35593_c0_g1;TRINITY_DN35593_c0_g2;TRINITY_DN20598_c0_g1;TRINITY_DN49839_c1_g3;TRINITY_DN49839_c1_g5;TRINITY_DN49839_c1_g4;TRINITY_DN35018_c0_g1;TRINITY_DN41438_c0_g1;TRINITY_DN41438_c0_g2;TRINITY_DN41438_c0_g3;TRINITY_DN47812_c0_g1;TRINITY_DN56701_c0_g1;TRI…	map03050.png	http://www.genome.jp/dbget-bin/show_pathway?map03050/K03064%09green/K03065%09green/K03066%09green/K03061%09green/K03062%09green/K10881%09green/K03028%09green/K03029%09green/K03063%09green/K02728%09green/K02729%09green/K02725%09green/K02726%09green/K02727%09green/K06691%09green/K06696%09green/K06697%09green/K06699%09green/K03039%09green/K03038%09green/K03037%09green/K03036%09green/K03035%09green/K…
map03018	Genetic Information Processing	Folding, sorting and degradation	RNA degradation	316	TRINITY_DN7825_c0_g1;TRINITY_DN7885_c0_g1;TRINITY_DN7883_c0_g1;TRINITY_DN7883_c0_g3;TRINITY_DN84321_c0_g1;TRINITY_DN1944_c0_g1;TRINITY_DN95119_c0_g1;TRINITY_DN91724_c0_g1;TRINITY_DN34915_c0_g1;TRINITY_DN34915_c0_g2;TRINITY_DN9047_c0_g1;TRINITY_DN806_c0_g1;TRINITY_DN806_c0_g2;TRINITY_DN806_c0_g3;TRINITY_DN20517_c0_g2;TRINITY_DN49827_c0_g3;TRINITY_DN34959_c0_g3;TRINITY_DN9322_c0_g1;TRINITY_DN9322_c…	map03018.png	http://www.genome.jp/dbget-bin/show_pathway?map03018/K03679%09green/K03678%09green/K00850%09green/K12590%09green/K01689%09green/K12625%09green/K12601%09green/K12604%09green/K12614%09green/K12617%09green/K12616%09green/K12611%09green/K12593%09green/K12613%09green/K12591%09green/K12586%09green/K12619%09green/K12618%09green/K12598%09green/K12599%09green/K04043%09green/K12626%09green/K14556%09green/K…
map03030	Genetic Information Processing	Replication and repair	DNA replication	92	TRINITY_DN11875_c0_g1;TRINITY_DN95087_c0_g1;TRINITY_DN70229_c0_g1;TRINITY_DN9009_c0_g1;TRINITY_DN845_c1_g1;TRINITY_DN1304_c1_g2;TRINITY_DN1304_c1_g1;TRINITY_DN10838_c0_g1;TRINITY_DN10872_c0_g1;TRINITY_DN11138_c0_g1;TRINITY_DN11138_c0_g3;TRINITY_DN60292_c0_g1;TRINITY_DN6154_c0_g1;TRINITY_DN47761_c0_g1;TRINITY_DN13573_c0_g2;TRINITY_DN13544_c1_g1;TRINITY_DN13544_c0_g1;TRINITY_DN12495_c0_g1;TRINITY_D…	map03030.png	http://www.genome.jp/dbget-bin/show_pathway?map03030/K10745%09green/K03469%09green/K10747%09green/K10740%09green/K10743%09green/K10744%09green/K02210%09green/K04802%09green/K02212%09green/K02335%09green/K07466%09green/K10742%09green/K02209%09green/K10739%09green/K10756%09green/K10754%09green/K10755%09green/K02685%09green/K02684%09green/K02320%09green/K02321%09green/K02324%09green/K02325%09green/K…
map03410	Genetic Information Processing	Replication and repair	Base excision repair	69	TRINITY_DN1940_c0_g1;TRINITY_DN70229_c0_g1;TRINITY_DN855_c0_g1;TRINITY_DN10892_c0_g1;TRINITY_DN47761_c0_g1;TRINITY_DN13544_c1_g1;TRINITY_DN13544_c0_g1;TRINITY_DN25883_c0_g2;TRINITY_DN13200_c0_g1;TRINITY_DN94529_c0_g1;TRINITY_DN104_c0_g1;TRINITY_DN172_c0_g4;TRINITY_DN172_c0_g1;TRINITY_DN58332_c0_g2;TRINITY_DN48249_c0_g1;TRINITY_DN993_c0_g1;TRINITY_DN993_c0_g2;TRINITY_DN6968_c0_g1;TRINITY_DN24247_c…	map03410.png	http://www.genome.jp/dbget-bin/show_pathway?map03410/K10747%09green/K01246%09green/K01247%09green/K04802%09green/K02335%09green/K10798%09green/K03648%09green/K03512%09green/K10772%09green/K10773%09green/K01142%09green/K03660%09green/K03575%09green/K10563%09green/K02324%09green/K02325%09green/K02326%09green/K02327%09green/K02328%09green/K04799%09green/K03652%09green/K03504%09green/K10802%09green/K…
map03420	Genetic Information Processing	Replication and repair	Nucleotide excision repair	126	TRINITY_DN11875_c0_g1;TRINITY_DN89607_c0_g1;TRINITY_DN95087_c0_g1;TRINITY_DN70229_c0_g1;TRINITY_DN39409_c0_g1;TRINITY_DN1304_c1_g2;TRINITY_DN1304_c1_g1;TRINITY_DN35386_c0_g1;TRINITY_DN10836_c0_g1;TRINITY_DN10872_c0_g1;TRINITY_DN11138_c0_g1;TRINITY_DN11138_c0_g3;TRINITY_DN55840_c0_g1;TRINITY_DN60292_c0_g1;TRINITY_DN6154_c0_g1;TRINITY_DN19197_c1_g1;TRINITY_DN19197_c0_g1;TRINITY_DN47761_c0_g1;TRINIT…	map03420.png	http://www.genome.jp/dbget-bin/show_pathway?map03420/K03143%09green/K03142%09green/K10747%09green/K10740%09green/K03144%09green/K10609%09green/K03141%09green/K10570%09green/K04802%09green/K10140%09green/K02335%09green/K03868%09green/K07466%09green/K10839%09green/K10838%09green/K06634%09green/K10739%09green/K10756%09green/K10754%09green/K10755%09green/K10610%09green/K02324%09green/K02325%09green/K…
map03430	Genetic Information Processing	Replication and repair	Mismatch repair	79	TRINITY_DN11875_c0_g1;TRINITY_DN95087_c0_g1;TRINITY_DN70229_c0_g1;TRINITY_DN1304_c1_g2;TRINITY_DN1304_c1_g1;TRINITY_DN10872_c0_g1;TRINITY_DN10871_c0_g2;TRINITY_DN11138_c0_g1;TRINITY_DN11138_c0_g3;TRINITY_DN60292_c0_g1;TRINITY_DN6154_c0_g1;TRINITY_DN47761_c0_g1;TRINITY_DN13544_c1_g1;TRINITY_DN13544_c0_g1;TRINITY_DN12495_c0_g1;TRINITY_DN86642_c0_g1;TRINITY_DN71066_c0_g1;TRINITY_DN30885_c0_g1;TRINIT…	map03430.png	http://www.genome.jp/dbget-bin/show_pathway?map03430/K10756%09green/K08734%09green/K10747%09green/K10755%09green/K10740%09green/K07456%09green/K10754%09green/K10858%09green/K07466%09green/K00765%09green/K08739%09green/K08737%09green/K10746%09green/K04802%09green/K08736%09green/K02327%09green/K02328%09green/K08735%09green/K10739%09green/K03505%09green/K03504%09green
map03440	Genetic Information Processing	Replication and repair	Homologous recombination	99	TRINITY_DN11860_c1_g1;TRINITY_DN11860_c0_g1;TRINITY_DN11875_c0_g1;TRINITY_DN95087_c0_g1;TRINITY_DN1373_c1_g1;TRINITY_DN11138_c0_g1;TRINITY_DN11138_c0_g3;TRINITY_DN60292_c0_g1;TRINITY_DN6154_c0_g1;TRINITY_DN12495_c0_g1;TRINITY_DN86642_c0_g1;TRINITY_DN71017_c0_g1;TRINITY_DN71066_c0_g1;TRINITY_DN55212_c0_g1;TRINITY_DN55212_c0_g2;TRINITY_DN25911_c0_g1;TRINITY_DN80138_c0_g1;TRINITY_DN951_c0_g1;TRINITY…	map03440.png	http://www.genome.jp/dbget-bin/show_pathway?map03440/K10882%09green/K10740%09green/K10880%09green/K10881%09green/K10877%09green/K02335%09green/K03165%09green/K10879%09green/K08991%09green/K04482%09green/K10873%09green/K07466%09green/K10870%09green/K08775%09green/K10875%09green/K10739%09green/K12173%09green/K03553%09green/K02327%09green/K02328%09green/K10869%09green/K10683%09green/K11888%09green/K…
map03450	Genetic Information Processing	Replication and repair	Non-homologous end-joining	23	TRINITY_DN6129_c0_g1;TRINITY_DN25883_c0_g2;TRINITY_DN129_c0_g1;TRINITY_DN129_c0_g2;TRINITY_DN20096_c0_g3;TRINITY_DN78820_c0_g1;TRINITY_DN38485_c0_g1;TRINITY_DN31948_c0_g5;TRINITY_DN31948_c0_g2;TRINITY_DN31948_c0_g3;TRINITY_DN3969_c0_g2;TRINITY_DN79488_c0_g1;TRINITY_DN16159_c0_g1;TRINITY_DN4307_c0_g1;TRINITY_DN93516_c0_g1;TRINITY_DN88556_c0_g1;TRINITY_DN3547_c0_g1;TRINITY_DN15207_c0_g1;TRINITY_DN1…	map03450.png	http://www.genome.jp/dbget-bin/show_pathway?map03450/K10886%09green/K04799%09green/K10885%09green/K10777%09green/K12827%09green/K10866%09green/K10884%09green/K10865%09green/K03512%09green
map02010	Environmental Information Processing	Membrane transport	ABC transporters	116	TRINITY_DN9019_c0_g1;TRINITY_DN9033_c0_g1;TRINITY_DN893_c0_g1;TRINITY_DN22301_c0_g1;TRINITY_DN12452_c0_g1;TRINITY_DN12452_c0_g2;TRINITY_DN12452_c0_g3;TRINITY_DN7618_c0_g1;TRINITY_DN48968_c0_g1;TRINITY_DN94209_c0_g1;TRINITY_DN14041_c0_g1;TRINITY_DN14041_c0_g2;TRINITY_DN93379_c0_g1;TRINITY_DN42694_c0_g1;TRINITY_DN42694_c0_g2;TRINITY_DN89432_c0_g1;TRINITY_DN55498_c0_g2;TRINITY_DN27777_c0_g1;TRINITY_…	map02010.png	http://www.genome.jp/dbget-bin/show_pathway?map02010/K03006%09green/K05656%09green/K03549%09green/K05681%09green/K08712%09green/K10547%09green/K05674%09green/K15628%09green/K02021%09green/K05657%09green/K05663%09green/K05643%09green/K05666%09green/K05658%09green
map04016	Environmental Information Processing	Signal transduction	MAPK signaling pathway - plant	334	TRINITY_DN78405_c0_g1;TRINITY_DN7855_c0_g1;TRINITY_DN27097_c0_g4;TRINITY_DN27097_c0_g5;TRINITY_DN27097_c0_g6;TRINITY_DN27097_c0_g1;TRINITY_DN27097_c0_g2;TRINITY_DN27097_c0_g3;TRINITY_DN27097_c1_g1;TRINITY_DN27088_c0_g1;TRINITY_DN95128_c0_g1;TRINITY_DN9001_c0_g1;TRINITY_DN74770_c0_g1;TRINITY_DN74770_c0_g2;TRINITY_DN74770_c0_g3;TRINITY_DN74770_c1_g1;TRINITY_DN74770_c1_g7;TRINITY_DN74770_c1_g6;TRINI…	map04016.png	http://www.genome.jp/dbget-bin/show_pathway?map04016/K17686%09green/K04733%09green/K20547%09green/K20772%09green/K20603%09green/K20725%09green/K20726%09green/K20600%09green/K20607%09green/K20606%09green/K20604%09green/K20717%09green/K20537%09green/K03781%09green/K13416%09green/K13413%09green/K14510%09green/K13459%09green/K14512%09green/K14513%09green/K14514%09green/K14515%09green/K14516%09green/K…
map04070	Environmental Information Processing	Signal transduction	Phosphatidylinositol signaling system	120	TRINITY_DN32631_c0_g1;TRINITY_DN32631_c0_g2;TRINITY_DN95128_c0_g1;TRINITY_DN836_c0_g1;TRINITY_DN1303_c1_g1;TRINITY_DN6158_c1_g1;TRINITY_DN43010_c0_g1;TRINITY_DN69844_c0_g1;TRINITY_DN22235_c0_g1;TRINITY_DN90195_c0_g1;TRINITY_DN1506_c0_g2;TRINITY_DN59966_c0_g1;TRINITY_DN79789_c0_g1;TRINITY_DN21337_c0_g1;TRINITY_DN21337_c0_g2;TRINITY_DN5922_c0_g2;TRINITY_DN5922_c0_g3;TRINITY_DN6985_c0_g1;TRINITY_DN8…	map04070.png	http://www.genome.jp/dbget-bin/show_pathway?map04070/K00999%09green/K18649%09green/K02677%09green/K01110%09green/K10572%09green/K00915%09green/K00914%09green/K00913%09green/K20279%09green/K13711%09green/K05860%09green/K13024%09green/K00889%09green/K00888%09green/K13448%09green/K00981%09green/K05857%09green/K00921%09green/K00901%09green/K10047%09green/K01092%09green/K01099%09green/K18081%09green/K…
map04075	Environmental Information Processing	Signal transduction	Plant hormone signal transduction	275	TRINITY_DN78454_c0_g1;TRINITY_DN57901_c0_g1;TRINITY_DN27088_c0_g1;TRINITY_DN9001_c0_g1;TRINITY_DN11209_c0_g1;TRINITY_DN839_c0_g1;TRINITY_DN839_c0_g3;TRINITY_DN850_c0_g2;TRINITY_DN34148_c0_g1;TRINITY_DN1365_c0_g1;TRINITY_DN1357_c0_g1;TRINITY_DN1357_c0_g2;TRINITY_DN49760_c0_g1;TRINITY_DN10831_c0_g1;TRINITY_DN10808_c0_g1;TRINITY_DN19192_c0_g1;TRINITY_DN19192_c0_g3;TRINITY_DN43389_c0_g1;TRINITY_DN931…	map04075.png	http://www.genome.jp/dbget-bin/show_pathway?map04075/K14486%09green/K14487%09green/K14484%09green/K14485%09green/K14488%09green/K14489%09green/K20603%09green/K13946%09green/K13415%09green/K13416%09green/K14432%09green/K14431%09green/K13413%09green/K14510%09green/K14512%09green/K14513%09green/K14514%09green/K14515%09green/K14516%09green/K12126%09green/K14495%09green/K14494%09green/K14497%09green/K…
map04144	Cellular Processes	Transport and catabolism	Endocytosis	849	TRINITY_DN78404_c0_g1;TRINITY_DN11934_c1_g1;TRINITY_DN11934_c0_g1;TRINITY_DN11934_c0_g2;TRINITY_DN57836_c0_g1;TRINITY_DN74072_c0_g1;TRINITY_DN32640_c0_g1;TRINITY_DN35622_c0_g1;TRINITY_DN27114_c0_g4;TRINITY_DN1933_c1_g1;TRINITY_DN70188_c0_g1;TRINITY_DN64995_c0_g1;TRINITY_DN64995_c0_g2;TRINITY_DN9057_c0_g1;TRINITY_DN9057_c0_g2;TRINITY_DN9057_c1_g3;TRINITY_DN9057_c1_g2;TRINITY_DN9057_c1_g1;TRINITY_D…	map04144.png	http://www.genome.jp/dbget-bin/show_pathway?map04144/K00167%09green/K11247%09green/K10591%09green/K04513%09green/K04551%09green/K12184%09green/K01115%09green/K10396%09green/K12489%09green/K12195%09green/K07889%09green/K04393%09green/K12194%09green/K19366%09green/K19367%09green/K12479%09green/K19476%09green/K17919%09green/K12193%09green/K19032%09green/K12191%09green/K18442%09green/K04644%09green/K…
map04145	Cellular Processes	Transport and catabolism	Phagosome	477	TRINITY_DN7887_c0_g5;TRINITY_DN7887_c0_g1;TRINITY_DN7887_c1_g1;TRINITY_DN7810_c0_g1;TRINITY_DN40183_c0_g1;TRINITY_DN89678_c0_g1;TRINITY_DN35557_c0_g1;TRINITY_DN27073_c0_g4;TRINITY_DN27073_c0_g5;TRINITY_DN27073_c0_g6;TRINITY_DN27073_c0_g7;TRINITY_DN27073_c0_g1;TRINITY_DN27073_c0_g2;TRINITY_DN27073_c0_g3;TRINITY_DN27073_c0_g8;TRINITY_DN27026_c0_g4;TRINITY_DN27026_c0_g1;TRINITY_DN27026_c0_g2;TRINITY…	map04145.png	http://www.genome.jp/dbget-bin/show_pathway?map04145/K03990%09green/K01368%09green/K01365%09green/K07861%09green/K00914%09green/K07889%09green/K04392%09green/K21421%09green/K02154%09green/K02153%09green/K02155%09green/K02151%09green/K02150%09green/K06751%09green/K06752%09green/K09481%09green/K10956%09green/K08488%09green/K07374%09green/K07375%09green/K02152%09green/K07860%09green/K08009%09green/K…
map04146	Cellular Processes	Transport and catabolism	Peroxisome	566	TRINITY_DN78438_c0_g1;TRINITY_DN7850_c0_g1;TRINITY_DN57878_c0_g1;TRINITY_DN84309_c0_g1;TRINITY_DN27097_c0_g4;TRINITY_DN27097_c0_g5;TRINITY_DN27097_c0_g6;TRINITY_DN27097_c0_g1;TRINITY_DN27097_c0_g2;TRINITY_DN27097_c0_g3;TRINITY_DN27097_c1_g1;TRINITY_DN90304_c0_g1;TRINITY_DN30640_c0_g1;TRINITY_DN30640_c0_g2;TRINITY_DN74770_c0_g1;TRINITY_DN74770_c0_g2;TRINITY_DN74770_c0_g3;TRINITY_DN74770_c1_g1;TRIN…	map04146.png	http://www.genome.jp/dbget-bin/show_pathway?map04146/K00249%09green/K11992%09green/K11517%09green/K16231%09green/K03386%09green/K15016%09green/K00830%09green/K11147%09green/K01640%09green/K00624%09green/K03781%09green/K04564%09green/K13347%09green/K04565%09green/K13279%09green/K17879%09green/K13348%09green/K08341%09green/K01578%09green/K15628%09green/K10805%09green/K13237%09green/K01897%09green/K…
map04217	Cellular Processes	Cell growth and death	Necroptosis	436	TRINITY_DN57953_c0_g5;TRINITY_DN57953_c0_g6;TRINITY_DN57953_c0_g1;TRINITY_DN57953_c0_g2;TRINITY_DN57953_c0_g3;TRINITY_DN74001_c0_g1;TRINITY_DN1940_c0_g1;TRINITY_DN70253_c0_g1;TRINITY_DN70179_c0_g4;TRINITY_DN70179_c0_g6;TRINITY_DN70179_c0_g1;TRINITY_DN70179_c0_g2;TRINITY_DN70179_c0_g3;TRINITY_DN45402_c0_g2;TRINITY_DN91687_c0_g1;TRINITY_DN59814_c0_g1;TRINITY_DN855_c0_g1;TRINITY_DN34208_c1_g2;TRINIT…	map04217.png	http://www.genome.jp/dbget-bin/show_pathway?map04217/K04515%09green/K12799%09green/K08794%09green/K04692%09green/K15053%09green/K01915%09green/K12192%09green/K12193%09green/K00261%09green/K12191%09green/K12196%09green/K12197%09green/K00522%09green/K12195%09green/K10798%09green/K05862%09green/K05863%09green/K00688%09green/K14381%09green/K11251%09green/K03767%09green/K12198%09green/K21421%09green/K…
map04218	Cellular Processes	Cell growth and death	Cellular senescence	356	TRINITY_DN78400_c0_g1;TRINITY_DN27043_c0_g1;TRINITY_DN95128_c0_g1;TRINITY_DN95108_c0_g1;TRINITY_DN70179_c0_g4;TRINITY_DN70179_c0_g6;TRINITY_DN70179_c0_g1;TRINITY_DN70179_c0_g2;TRINITY_DN70179_c0_g3;TRINITY_DN45402_c0_g2;TRINITY_DN59814_c0_g1;TRINITY_DN74769_c0_g1;TRINITY_DN74769_c0_g2;TRINITY_DN1398_c0_g1;TRINITY_DN1303_c1_g1;TRINITY_DN1372_c0_g3;TRINITY_DN30580_c0_g1;TRINITY_DN30580_c0_g2;TRINIT…	map04218.png	http://www.genome.jp/dbget-bin/show_pathway?map04218/K10867%09green/K15041%09green/K01110%09green/K07203%09green/K10994%09green/K15308%09green/K10259%09green/K10752%09green/K06751%09green/K14558%09green/K10866%09green/K05868%09green/K05864%09green/K05862%09green/K05863%09green/K04441%09green/K14381%09green/K06269%09green/K06268%09green/K02183%09green/K04368%09green/K04681%09green/K04464%09green/K…
map04625	Organismal Systems	Immune system	C-type lectin receptor signaling pathway	123	TRINITY_DN27043_c0_g1;TRINITY_DN95128_c0_g1;TRINITY_DN95108_c0_g1;TRINITY_DN74769_c0_g1;TRINITY_DN74769_c0_g2;TRINITY_DN1303_c1_g1;TRINITY_DN1372_c0_g3;TRINITY_DN26061_c0_g1;TRINITY_DN26061_c0_g2;TRINITY_DN80733_c0_g1;TRINITY_DN19955_c0_g1;TRINITY_DN17347_c0_g2;TRINITY_DN59966_c0_g1;TRINITY_DN23188_c0_g1;TRINITY_DN3338_c0_g1;TRINITY_DN55623_c0_g1;TRINITY_DN9526_c0_g2;TRINITY_DN26822_c0_g4;TRINITY…	map04625.png	http://www.genome.jp/dbget-bin/show_pathway?map04625/K12799%09green/K04734%09green/K04513%09green/K07975%09green/K04348%09green/K04456%09green/K04464%09green/K04441%09green/K13448%09green/K04371%09green/K07827%09green/K06268%09green/K02183%09green
map04926	Organismal Systems	Endocrine system	Relaxin signaling pathway	78	TRINITY_DN27043_c0_g1;TRINITY_DN95108_c0_g1;TRINITY_DN91736_c0_g1;TRINITY_DN21871_c0_g1;TRINITY_DN13503_c0_g1;TRINITY_DN13503_c0_g2;TRINITY_DN26061_c0_g1;TRINITY_DN26061_c0_g2;TRINITY_DN80413_c0_g1;TRINITY_DN80389_c0_g1;TRINITY_DN51865_c0_g1;TRINITY_DN26822_c0_g4;TRINITY_DN26822_c0_g5;TRINITY_DN26822_c0_g2;TRINITY_DN26822_c0_g3;TRINITY_DN37050_c0_g1;TRINITY_DN20010_c0_g1;TRINITY_DN3454_c0_g2;TRIN…	map04926.png	http://www.genome.jp/dbget-bin/show_pathway?map04926/K01403%09green/K02677%09green/K04734%09green/K04538%09green/K04368%09green/K04441%09green/K04536%09green/K04371%09green/K04374%09green/K07994%09green/K04542%09green/K07972%09green/K04464%09green/K12314%09green/K19720%09green/K04345%09green/K04456%09green/K04630%09green/K04632%09green/K07827%09green/K06236%09green/K06237%09green/K12313%09green
map04928	Organismal Systems	Endocrine system	Parathyroid hormone synthesis, secretion and action	144	TRINITY_DN11977_c1_g2;TRINITY_DN32640_c0_g1;TRINITY_DN95108_c0_g1;TRINITY_DN91736_c0_g1;TRINITY_DN74682_c0_g1;TRINITY_DN849_c1_g1;TRINITY_DN60328_c0_g1;TRINITY_DN21903_c0_g1;TRINITY_DN43348_c1_g1;TRINITY_DN43348_c0_g1;TRINITY_DN43348_c0_g2;TRINITY_DN92720_c0_g1;TRINITY_DN61652_c0_g1;TRINITY_DN25861_c0_g1;TRINITY_DN19955_c0_g1;TRINITY_DN28578_c0_g1;TRINITY_DN67268_c0_g1;TRINITY_DN27792_c0_g1;TRINI…	map04928.png	http://www.genome.jp/dbget-bin/show_pathway?map04928/K03626%09green/K04345%09green/K04630%09green/K04513%09green/K02677%09green/K07975%09green/K04374%09green/K04464%09green/K01115%09green/K04454%09green/K02138%09green/K04368%09green/K07994%09green/K09260%09green/K04371%09green/K04449%09green/K13365%09green/K04632%09green/K06625%09green
map04927	Organismal Systems	Endocrine system	Cortisol synthesis and secretion	20	TRINITY_DN90330_c0_g1;TRINITY_DN44325_c0_g1;TRINITY_DN91736_c0_g1;TRINITY_DN11182_c0_g2;TRINITY_DN537_c0_g2;TRINITY_DN80272_c0_g1;TRINITY_DN19619_c0_g1;TRINITY_DN29556_c0_g2;TRINITY_DN83622_c0_g1;TRINITY_DN72412_c0_g1;TRINITY_DN72412_c0_g2;TRINITY_DN86892_c0_g1;TRINITY_DN15543_c0_g1;TRINITY_DN86201_c0_g1;TRINITY_DN87181_c0_g1;TRINITY_DN4286_c1_g1;TRINITY_DN86985_c0_g1;TRINITY_DN72059_c1_g1;TRINIT…	map04927.png	http://www.genome.jp/dbget-bin/show_pathway?map04927/K04345%09green/K00070%09green/K07418%09green/K04632%09green/K00512%09green/K04374%09green
map04979	Organismal Systems	Digestive system	Cholesterol metabolism	76	TRINITY_DN70179_c0_g4;TRINITY_DN70179_c0_g6;TRINITY_DN70179_c0_g1;TRINITY_DN70179_c0_g2;TRINITY_DN70179_c0_g3;TRINITY_DN45402_c0_g2;TRINITY_DN59814_c0_g1;TRINITY_DN30580_c0_g1;TRINITY_DN30580_c0_g2;TRINITY_DN45158_c0_g1;TRINITY_DN61589_c0_g1;TRINITY_DN61589_c0_g2;TRINITY_DN40952_c0_g1;TRINITY_DN40952_c0_g2;TRINITY_DN41021_c0_g1;TRINITY_DN27793_c0_g4;TRINITY_DN27793_c0_g5;TRINITY_DN18080_c0_g1;TRI…	map04979.png	http://www.genome.jp/dbget-bin/show_pathway?map04979/K20465%09green/K20464%09green/K04524%09green/K12385%09green/K15041%09green/K05862%09green/K15040%09green/K01052%09green/K02717%09green/K00637%09green/K13443%09green/K05770%09green
map04712	Organismal Systems	Environmental adaptation	Circadian rhythm - plant	67	TRINITY_DN7831_c0_g1;TRINITY_DN7831_c0_g2;TRINITY_DN6149_c0_g1;TRINITY_DN6149_c0_g2;TRINITY_DN6149_c0_g3;TRINITY_DN54025_c0_g1;TRINITY_DN54025_c0_g2;TRINITY_DN997_c0_g2;TRINITY_DN997_c0_g3;TRINITY_DN21342_c0_g1;TRINITY_DN10672_c0_g1;TRINITY_DN10665_c0_g1;TRINITY_DN47205_c0_g1;TRINITY_DN9263_c0_g2;TRINITY_DN561_c0_g1;TRINITY_DN2149_c0_g2;TRINITY_DN36039_c0_g1;TRINITY_DN17236_c0_g2;TRINITY_DN62048_…	map04712.png	http://www.genome.jp/dbget-bin/show_pathway?map04712/K10143%09green/K02920%09green/K12119%09green/K03097%09green/K00660%09green/K12116%09green/K12118%09green/K16223%09green/K12115%09green/K12121%09green/K12120%09green/K12127%09green/K03115%09green/K12125%09green/K12133%09green/K12130%09green/K12129%09green/K12124%09green/K16240%09green/K12126%09green
map04714	Organismal Systems	Environmental adaptation	Thermogenesis	1365	TRINITY_DN78430_c0_g1;TRINITY_DN7834_c0_g1;TRINITY_DN7834_c0_g2;TRINITY_DN7814_c0_g2;TRINITY_DN7826_c0_g1;TRINITY_DN7864_c0_g1;TRINITY_DN11977_c1_g3;TRINITY_DN11977_c1_g2;TRINITY_DN11977_c1_g1;TRINITY_DN11977_c1_g4;TRINITY_DN11815_c0_g1;TRINITY_DN11820_c3_g1;TRINITY_DN11820_c4_g1;TRINITY_DN11820_c1_g3;TRINITY_DN11820_c1_g2;TRINITY_DN11820_c1_g1;TRINITY_DN11820_c1_g4;TRINITY_DN84342_c0_g1;TRINITY_…	map04714.png	http://www.genome.jp/dbget-bin/show_pathway?map04714/K02256%09green/K02257%09green/K11450%09green/K02258%09green/K02259%09green/K18159%09green/K11340%09green/K03949%09green/K03948%09green/K03943%09green/K03942%09green/K03941%09green/K03940%09green/K03946%09green/K03944%09green/K17592%09green/K00414%09green/K05692%09green/K03879%09green/K02128%09green/K03878%09green/K11353%09green/K11352%09green/K…
map04626	Organismal Systems	Environmental adaptation	Plant-pathogen interaction	386	TRINITY_DN74068_c0_g2;TRINITY_DN74001_c0_g1;TRINITY_DN27088_c0_g1;TRINITY_DN1986_c0_g6;TRINITY_DN1986_c0_g1;TRINITY_DN1986_c0_g2;TRINITY_DN1986_c0_g3;TRINITY_DN1952_c0_g1;TRINITY_DN95128_c0_g1;TRINITY_DN9008_c0_g1;TRINITY_DN9001_c0_g1;TRINITY_DN56948_c1_g2;TRINITY_DN56948_c0_g1;TRINITY_DN892_c0_g4;TRINITY_DN892_c0_g1;TRINITY_DN34192_c0_g1;TRINITY_DN1303_c1_g1;TRINITY_DN49790_c0_g1;TRINITY_DN10895…	map04626.png	http://www.genome.jp/dbget-bin/show_pathway?map04626/K04733%09green/K18834%09green/K12795%09green/K13414%09green/K13416%09green/K09487%09green/K13412%09green/K13413%09green/K13456%09green/K13457%09green/K13458%09green/K13459%09green/K13430%09green/K13436%09green/K18835%09green/K13434%09green/K02183%09green/K13449%09green/K13448%09green/K05391%09green/K00864%09green/K20599%09green/K13429%09green/K…
map05225	Human Diseases	Cancers: Specific types	Hepatocellular carcinoma	309	TRINITY_DN7814_c0_g2;TRINITY_DN11815_c0_g1;TRINITY_DN84312_c0_g1;TRINITY_DN40183_c0_g1;TRINITY_DN32714_c0_g1;TRINITY_DN27043_c0_g1;TRINITY_DN62538_c2_g1;TRINITY_DN62538_c0_g1;TRINITY_DN62506_c1_g1;TRINITY_DN62506_c0_g1;TRINITY_DN62506_c0_g2;TRINITY_DN62506_c0_g3;TRINITY_DN95108_c0_g1;TRINITY_DN91711_c0_g1;TRINITY_DN808_c1_g1;TRINITY_DN1398_c0_g1;TRINITY_DN49792_c0_g1;TRINITY_DN49792_c0_g2;TRINITY…	map05225.png	http://www.genome.jp/dbget-bin/show_pathway?map05225/K08957%09green/K11648%09green/K02677%09green/K01110%09green/K03083%09green/K10140%09green/K11209%09green/K11340%09green/K11126%09green/K04368%09green/K04371%09green/K03511%09green/K02105%09green/K20929%09green/K11650%09green/K05692%09green/K04688%09green/K04464%09green/K17299%09green/K07203%09green/K11647%09green/K04456%09green/K04097%09green/K…
map05226	Human Diseases	Cancers: Specific types	Gastric cancer	107	TRINITY_DN78400_c0_g1;TRINITY_DN11815_c0_g1;TRINITY_DN84312_c0_g1;TRINITY_DN27043_c0_g1;TRINITY_DN95108_c0_g1;TRINITY_DN9033_c0_g1;TRINITY_DN893_c0_g1;TRINITY_DN1398_c0_g1;TRINITY_DN49792_c0_g1;TRINITY_DN49792_c0_g2;TRINITY_DN22301_c0_g1;TRINITY_DN55187_c0_g1;TRINITY_DN48968_c0_g1;TRINITY_DN14041_c0_g1;TRINITY_DN14041_c0_g2;TRINITY_DN27752_c0_g1;TRINITY_DN27752_c0_g2;TRINITY_DN191_c0_g1;TRINITY_D…	map05226.png	http://www.genome.jp/dbget-bin/show_pathway?map05226/K05689%09green/K08957%09green/K03083%09green/K03006%09green/K11126%09green/K08734%09green/K10955%09green/K04368%09green/K05658%09green/K04371%09green/K03511%09green/K02105%09green/K10140%09green/K05691%09green/K06811%09green/K04688%09green/K04464%09green/K02206%09green/K07203%09green/K04456%09green/K06625%09green/K07827%09green/K06620%09green/K…
map04933	Human Diseases	Endocrine and metabolic diseases	AGE-RAGE signaling pathway in diabetic complications	97	TRINITY_DN78449_c0_g1;TRINITY_DN74072_c0_g1;TRINITY_DN27043_c0_g1;TRINITY_DN95108_c0_g1;TRINITY_DN70253_c0_g1;TRINITY_DN1394_c1_g2;TRINITY_DN1394_c1_g1;TRINITY_DN1394_c0_g1;TRINITY_DN13503_c0_g1;TRINITY_DN13503_c0_g2;TRINITY_DN26061_c0_g1;TRINITY_DN26061_c0_g2;TRINITY_DN21337_c0_g1;TRINITY_DN21337_c0_g2;TRINITY_DN12635_c0_g1;TRINITY_DN12635_c0_g3;TRINITY_DN34719_c0_g2;TRINITY_DN12937_c0_g1;TRINIT…	map04933.png	http://www.genome.jp/dbget-bin/show_pathway?map04933/K02677%09green/K04692%09green/K07860%09green/K07861%09green/K05717%09green/K04456%09green/K05860%09green/K04464%09green/K05857%09green/K04441%09green/K04393%09green/K21421%09green/K08008%09green/K04371%09green/K19720%09green/K07827%09green/K06236%09green/K06237%09green/K04392%09green
map04934	Human Diseases	Endocrine and metabolic diseases	Cushing syndrome	83	TRINITY_DN78400_c0_g1;TRINITY_DN11933_c0_g1;TRINITY_DN40144_c0_g1;TRINITY_DN40144_c0_g2;TRINITY_DN90330_c0_g1;TRINITY_DN44325_c0_g1;TRINITY_DN95108_c0_g1;TRINITY_DN91736_c0_g1;TRINITY_DN1398_c0_g1;TRINITY_DN49792_c0_g1;TRINITY_DN49792_c0_g2;TRINITY_DN11182_c0_g2;TRINITY_DN55187_c0_g1;TRINITY_DN27752_c0_g1;TRINITY_DN27752_c0_g2;TRINITY_DN191_c0_g1;TRINITY_DN54917_c0_g1;TRINITY_DN54917_c0_g3;TRINIT…	map04934.png	http://www.genome.jp/dbget-bin/show_pathway?map04934/K04515%09green/K08794%09green/K03083%09green/K00070%09green/K04371%09green/K07836%09green/K02105%09green/K14964%09green/K01679%09green/K14961%09green/K04464%09green/K14963%09green/K06625%09green/K02206%09green/K04345%09green/K04374%09green/K04368%09green/K07418%09green/K04630%09green/K04632%09green/K00512%09green/K06620%09green
map05163	Human Diseases	Infectious diseases: Viral	Human cytomegalovirus infection	250	TRINITY_DN11815_c0_g1;TRINITY_DN27043_c0_g1;TRINITY_DN95128_c0_g1;TRINITY_DN95108_c0_g1;TRINITY_DN91736_c0_g1;TRINITY_DN74769_c0_g1;TRINITY_DN74769_c0_g2;TRINITY_DN1398_c0_g1;TRINITY_DN1394_c1_g2;TRINITY_DN1394_c1_g1;TRINITY_DN1394_c0_g1;TRINITY_DN1303_c1_g1;TRINITY_DN1372_c0_g3;TRINITY_DN49792_c0_g1;TRINITY_DN49792_c0_g2;TRINITY_DN19137_c0_g1;TRINITY_DN21871_c0_g1;TRINITY_DN54136_c0_g1;TRINITY_D…	map05163.png	http://www.genome.jp/dbget-bin/show_pathway?map05163/K04692%09green/K04513%09green/K04538%09green/K07860%09green/K04536%09green/K03083%09green/K04392%09green/K06751%09green/K07208%09green/K08738%09green/K04441%09green/K07861%09green/K04371%09green/K06268%09green/K02183%09green/K02105%09green/K04734%09green/K08058%09green/K08055%09green/K04542%09green/K07975%09green/K07972%09green/K04688%09green/K…
map05167	Human Diseases	Infectious diseases: Viral	Kaposi sarcoma-associated herpesvirus infection	240	TRINITY_DN27043_c0_g1;TRINITY_DN95128_c0_g1;TRINITY_DN95108_c0_g1;TRINITY_DN74769_c0_g1;TRINITY_DN74769_c0_g2;TRINITY_DN1398_c0_g1;TRINITY_DN1394_c1_g2;TRINITY_DN1394_c1_g1;TRINITY_DN1394_c0_g1;TRINITY_DN1303_c1_g1;TRINITY_DN1372_c0_g3;TRINITY_DN49792_c0_g1;TRINITY_DN49792_c0_g2;TRINITY_DN19137_c0_g1;TRINITY_DN21871_c0_g1;TRINITY_DN54136_c0_g1;TRINITY_DN26061_c0_g1;TRINITY_DN26061_c0_g2;TRINITY_D…	map05167.png	http://www.genome.jp/dbget-bin/show_pathway?map05167/K03990%09green/K10072%09green/K10071%09green/K04692%09green/K04538%09green/K04551%09green/K04536%09green/K03083%09green/K00914%09green/K15308%09green/K04392%09green/K07860%09green/K06751%09green/K08770%09green/K08738%09green/K08341%09green/K04441%09green/K08343%09green/K07861%09green/K04371%09green/K06268%09green/K02183%09green/K02105%09green/K…
map05165	Human Diseases	Infectious diseases: Viral	Human papillomavirus infection	397	TRINITY_DN78400_c0_g1;TRINITY_DN7887_c0_g5;TRINITY_DN7887_c0_g1;TRINITY_DN7887_c1_g1;TRINITY_DN11815_c0_g1;TRINITY_DN84312_c0_g1;TRINITY_DN74072_c0_g1;TRINITY_DN35557_c0_g1;TRINITY_DN27043_c0_g1;TRINITY_DN27098_c0_g1;TRINITY_DN90280_c0_g1;TRINITY_DN1945_c0_g1;TRINITY_DN95108_c0_g1;TRINITY_DN91736_c0_g1;TRINITY_DN9028_c0_g1;TRINITY_DN59763_c0_g1;TRINITY_DN895_c0_g1;TRINITY_DN49804_c0_g2;TRINITY_DN…	map05165.png	http://www.genome.jp/dbget-bin/show_pathway?map05165/K11418%09green/K07203%09green/K03062%09green/K01110%09green/K03083%09green/K06067%09green/K04505%09green/K04393%09green/K03120%09green/K02149%09green/K00873%09green/K02155%09green/K02154%09green/K02153%09green/K02152%09green/K02151%09green/K02150%09green/K06751%09green/K08957%09green/K10691%09green/K04354%09green/K11126%09green/K05717%09green/K…
map01502	Human Diseases	Drug resistance: Antimicrobial	Vancomycin resistance	2	TRINITY_DN9261_c0_g1;TRINITY_DN2508_c0_g1	map01502.png	http://www.genome.jp/dbget-bin/show_pathway?map01502/K01000%09green/K02563%09green
