# Supplementary material for: Transcriptional regulation of proanthocyanidin biosynthesis pathway genes and transcription factors in Indigofera stachyodes Lindl. roots
Source: BMC Plant Biol. 2022 Sep 13;22:438. doi: 10.1186/s12870-022-03794-4 (PMC9469613; doi:10.1186/s12870-022-03794-4)
Supplement: Supplementary file 6 — Additional file 6. [file 12870_2022_3794_MOESM6_ESM.xlsx]

## Sheet: GO of upregulated-DEGs
Table S5 The GO categorization of upregulated-DEGs
Group	Number	GO ID	Term Type	Description	Ratio_in_study	Pvalue_corrected
Leaf vs Stem	69	GO:0045229	BP	external encapsulating structure organization	69/4931	0.000378181
Leaf vs Stem	121	GO:0006468	BP	protein phosphorylation	121/4931	0.000378181
Leaf vs Stem	69	GO:0071555	BP	cell wall organization	69/4931	0.000378181
Leaf vs Stem	39	GO:0000272	BP	polysaccharide catabolic process	39/4931	0.000378181
Leaf vs Stem	79	GO:0071554	BP	cell wall organization or biogenesis	79/4931	0.000378181
Leaf vs Stem	39	GO:0031225	CC	anchored component of membrane	39/4931	0.000378181
Leaf vs Stem	39	GO:0046658	CC	anchored component of plasma membrane	39/4931	0.000378181
Leaf vs Stem	84	GO:0044459	CC	plasma membrane part	84/4931	0.000378181
Leaf vs Stem	71	GO:0031226	CC	intrinsic component of plasma membrane	71/4931	0.000378181
Leaf vs Stem	132	GO:0005576	CC	extracellular region	132/4931	0.000378181
Leaf vs Stem	83	GO:0044431	CC	Golgi apparatus part	83/4931	0.000378181
Leaf vs Stem	15	GO:0003680	MF	AT DNA binding	15/4931	0.000378181
Leaf vs Stem	62	GO:0003690	MF	double-stranded DNA binding	62/4931	0.000378181
Leaf vs Stem	123	GO:0016758	MF	transferase activity, transferring hexosyl groups	123/4931	0.000378181
Leaf vs Stem	126	GO:0008168	MF	methyltransferase activity	126/4931	0.000378181
Leaf vs Stem	138	GO:0043565	MF	sequence-specific DNA binding	138/4931	0.000378181
Leaf vs Stem	172	GO:0140110	MF	transcription regulator activity	172/4931	0.000378181
Leaf vs Stem	175	GO:0016757	MF	transferase activity, transferring glycosyl groups	175/4931	0.000378181
Leaf vs Stem	161	GO:0003700	MF	DNA-binding transcription factor activity	161/4931	0.000378181
Leaf vs Stem	253	GO:0004674	MF	protein serine/threonine kinase activity	253/4931	0.000378181
Leaf vs Stem	70	GO:0060089	MF	molecular transducer activity	70/4931	0.000378181
Leaf vs Stem	120	GO:0004553	MF	hydrolase activity, hydrolyzing O-glycosyl compounds	120/4931	0.00037859
Leaf vs Stem	367	GO:0004672	MF	protein kinase activity	367/4931	0.00037859
Leaf vs Stem	129	GO:0016798	MF	hydrolase activity, acting on glycosyl bonds	129/4931	0.00037859
Leaf vs Stem	63	GO:0038023	MF	signaling receptor activity	63/4931	0.00037859
Leaf vs Stem	38	GO:0004675	MF	transmembrane receptor protein serine/threonine kinase activity	38/4931	0.00037859
Leaf vs Stem	307	GO:0043531	MF	ADP binding	307/4931	0.00037859
Leaf vs Stem	404	GO:0016773	MF	phosphotransferase activity, alcohol group as acceptor	404/4931	0.000395803
Leaf vs Stem	480	GO:0003677	MF	DNA binding	480/4931	0.000395803
Leaf vs Stem	25	GO:0008171	MF	O-methyltransferase activity	25/4931	0.00040762
Leaf vs Stem	637	GO:0016772	MF	transferase activity, transferring phosphorus-containing groups	637/4931	0.000438232
Leaf vs Stem	83	GO:0005976	BP	polysaccharide metabolic process	83/4931	0.000469039
Leaf vs Stem	6	GO:0046287	BP	isoflavonoid metabolic process	6/4931	0.000496731
Leaf vs Stem	6	GO:0009717	BP	isoflavonoid biosynthetic process	6/4931	0.000496731
Leaf vs Stem	52	GO:0019199	MF	transmembrane receptor protein kinase activity	52/4931	0.000503339
Leaf vs Stem	1128	GO:0016740	MF	transferase activity	1128/4931	0.000506965
Leaf vs Stem	479	GO:0016301	MF	kinase activity	479/4931	0.000513562
Leaf vs Stem	1791	GO:0016021	CC	integral component of membrane	1791/4931	0.00053087
Leaf vs Stem	1804	GO:0031224	CC	intrinsic component of membrane	1804/4931	0.00053087
Leaf vs Stem	1855	GO:0044425	CC	membrane part	1855/4931	0.00053087
Leaf vs Stem	56	GO:0004888	MF	transmembrane signaling receptor activity	56/4931	0.00053087
Leaf vs Stem	127	GO:0016741	MF	transferase activity, transferring one-carbon groups	127/4931	0.000575905
Leaf vs Stem	260	GO:0006464	BP	cellular protein modification process	260/4931	0.000653705
Leaf vs Stem	260	GO:0036211	BP	protein modification process	260/4931	0.000653705
Leaf vs Stem	18	GO:0045490	BP	pectin catabolic process	18/4931	0.000790437
Leaf vs Stem	12	GO:0008271	MF	secondary active sulfate transmembrane transporter activity	12/4931	0.000881799
Leaf vs Stem	176	GO:2001141	BP	regulation of RNA biosynthetic process	176/4931	0.00107979
Leaf vs Stem	176	GO:0006355	BP	regulation of transcription, DNA-templated	176/4931	0.00107979
Leaf vs Stem	176	GO:1903506	BP	regulation of nucleic acid-templated transcription	176/4931	0.00107979
Leaf vs Stem	59	GO:0008757	MF	S-adenosylmethionine-dependent methyltransferase activity	59/4931	0.00112411
Leaf vs Stem	314	GO:0043412	BP	macromolecule modification	314/4931	0.00126171
Leaf vs Stem	16	GO:0009664	BP	plant-type cell wall organization	16/4931	0.00131318
Leaf vs Stem	29	GO:0030154	BP	cell differentiation	29/4931	0.00136683
Leaf vs Stem	9	GO:0010088	BP	phloem development	9/4931	0.00140518
Leaf vs Stem	23	GO:0010393	BP	galacturonan metabolic process	23/4931	0.00142972
Leaf vs Stem	23	GO:0045488	BP	pectin metabolic process	23/4931	0.00142972
Leaf vs Stem	78	GO:0008194	MF	UDP-glycosyltransferase activity	78/4931	0.00164681
Leaf vs Stem	8	GO:0008250	CC	oligosaccharyltransferase complex	8/4931	0.00196663
Leaf vs Stem	53	GO:0052689	MF	carboxylic ester hydrolase activity	53/4931	0.00213827
Leaf vs Stem	151	GO:0016310	BP	phosphorylation	151/4931	0.00244072
Leaf vs Stem	7	GO:0009736	BP	cytokinin-activated signaling pathway	7/4931	0.00264078
Leaf vs Stem	23	GO:0008375	MF	acetylglucosaminyltransferase activity	23/4931	0.00264672
Leaf vs Stem	45	GO:0044212	MF	transcription regulatory region DNA binding	45/4931	0.00287828
Leaf vs Stem	45	GO:0001067	MF	regulatory region nucleic acid binding	45/4931	0.00287828
Leaf vs Stem	41	GO:0005802	CC	trans-Golgi network	41/4931	0.00297502
Leaf vs Stem	17	GO:1901682	MF	sulfur compound transmembrane transporter activity	17/4931	0.0030558
Leaf vs Stem	36	GO:0008643	BP	carbohydrate transport	36/4931	0.00314821
Leaf vs Stem	14	GO:0015116	MF	sulfate transmembrane transporter activity	14/4931	0.00349073
Leaf vs Stem	185	GO:0019219	BP	regulation of nucleobase-containing compound metabolic process	185/4931	0.00475234
Leaf vs Stem	252	GO:0007165	BP	signal transduction	252/4931	0.00489632
Leaf vs Stem	179	GO:0051252	BP	regulation of RNA metabolic process	179/4931	0.00519056
Leaf vs Stem	29	GO:0071669	BP	plant-type cell wall organization or biogenesis	29/4931	0.0053176
Leaf vs Stem	13	GO:0006891	BP	intra-Golgi vesicle-mediated transport	13/4931	0.00575635
Leaf vs Stem	36	GO:0070085	BP	glycosylation	36/4931	0.00627275
Leaf vs Stem	5	GO:0018279	BP	protein N-linked glycosylation via asparagine	5/4931	0.00693277
Leaf vs Stem	5	GO:0010026	BP	trichome differentiation	5/4931	0.00693277
Leaf vs Stem	5	GO:0009740	BP	gibberellic acid mediated signaling pathway	5/4931	0.00693277
Leaf vs Stem	5	GO:0018196	BP	peptidyl-asparagine modification	5/4931	0.00693277
Leaf vs Stem	5	GO:0010476	BP	gibberellin mediated signaling pathway	5/4931	0.00693277
Leaf vs Stem	8	GO:0006488	BP	dolichol-linked oligosaccharide biosynthetic process	8/4931	0.00809136
Leaf vs Stem	33	GO:0004857	MF	enzyme inhibitor activity	33/4931	0.00848835
Leaf vs Stem	122	GO:0034061	MF	DNA polymerase activity	122/4931	0.010787
Leaf vs Stem	31	GO:0043413	BP	macromolecule glycosylation	31/4931	0.0119344
Leaf vs Stem	31	GO:0006486	BP	protein glycosylation	31/4931	0.0119344
Leaf vs Stem	8	GO:0009812	BP	flavonoid metabolic process	8/4931	0.0120033
Leaf vs Stem	8	GO:0009813	BP	flavonoid biosynthetic process	8/4931	0.0120033
Leaf vs Stem	15	GO:0006004	BP	fucose metabolic process	15/4931	0.0120033
Leaf vs Stem	12	GO:0000307	CC	cyclin-dependent protein kinase holoenzyme complex	12/4931	0.0120033
Leaf vs Stem	15	GO:0030599	MF	pectinesterase activity	15/4931	0.0120033
Leaf vs Stem	12	GO:0045735	MF	nutrient reservoir activity	12/4931	0.0120033
Leaf vs Stem	31	GO:1990837	MF	sequence-specific double-stranded DNA binding	31/4931	0.0137524
Leaf vs Stem	41	GO:0098791	CC	Golgi subcompartment	41/4931	0.0146965
Leaf vs Stem	4	GO:0070577	MF	lysine-acetylated histone binding	4/4931	0.0147272
Leaf vs Stem	4	GO:0140033	MF	acetylation-dependent protein binding	4/4931	0.0147272
Leaf vs Stem	11	GO:0042973	MF	glucan endo-1,3-beta-D-glucosidase activity	11/4931	0.0154827
Leaf vs Stem	23	GO:0046488	BP	phosphatidylinositol metabolic process	23/4931	0.0165099
Leaf vs Stem	7	GO:0004576	MF	oligosaccharyl transferase activity	7/4931	0.0190774
Leaf vs Stem	9	GO:0005338	MF	nucleotide-sugar transmembrane transporter activity	9/4931	0.0192744
Leaf vs Stem	25	GO:0099023	CC	vesicle tethering complex	25/4931	0.0202057
Leaf vs Stem	42	GO:0016709	MF	oxidoreductase activity, acting on paired donors, with incorporation or reduction of molecular oxygen, NAD(P)H as one donor, and incorporation of one atom of oxygen	42/4931	0.0207785
Leaf vs Stem	16	GO:0009251	BP	glucan catabolic process	16/4931	0.0212248
Leaf vs Stem	196	GO:2000112	BP	regulation of cellular macromolecule biosynthetic process	196/4931	0.0227819
Leaf vs Stem	196	GO:0010556	BP	regulation of macromolecule biosynthetic process	196/4931	0.0228983
Leaf vs Stem	43	GO:0015631	MF	tubulin binding	43/4931	0.0230917
Leaf vs Stem	8	GO:0006490	BP	oligosaccharide-lipid intermediate biosynthetic process	8/4931	0.0235708
Leaf vs Stem	15	GO:0004650	MF	polygalacturonase activity	15/4931	0.024091
Leaf vs Stem	13	GO:1902554	CC	serine/threonine protein kinase complex	13/4931	0.0254974
Leaf vs Stem	3	GO:0006145	BP	purine nucleobase catabolic process	3/4931	0.0261821
Leaf vs Stem	3	GO:0007155	BP	cell adhesion	3/4931	0.0261821
Leaf vs Stem	3	GO:0010047	BP	fruit dehiscence	3/4931	0.0261821
Leaf vs Stem	3	GO:0000256	BP	allantoin catabolic process	3/4931	0.0261821
Leaf vs Stem	3	GO:0000255	BP	allantoin metabolic process	3/4931	0.0261821
Leaf vs Stem	3	GO:0022610	BP	biological adhesion	3/4931	0.0261821
Leaf vs Stem	3	GO:0010295	MF	(+)-abscisic acid 8'-hydroxylase activity	3/4931	0.0261821
Leaf vs Stem	3	GO:0047526	MF	2'-hydroxyisoflavone reductase activity	3/4931	0.0261821
Leaf vs Stem	3	GO:0106099	MF	2-keto-3-deoxy-L-rhamnonate aldolase activity	3/4931	0.0261821
Leaf vs Stem	5	GO:0033808	MF	6'-deoxychalcone synthase activity	5/4931	0.0269317
Leaf vs Stem	12	GO:0006487	BP	protein N-linked glycosylation	12/4931	0.0275295
Leaf vs Stem	6	GO:0030545	MF	receptor regulator activity	6/4931	0.0292058
Leaf vs Stem	6	GO:0030546	MF	signaling receptor activator activity	6/4931	0.0292058
Leaf vs Stem	6	GO:0048018	MF	receptor ligand activity	6/4931	0.0292058
Leaf vs Stem	72	GO:0042737	BP	drug catabolic process	72/4931	0.0297325
Leaf vs Stem	13	GO:1902911	CC	protein kinase complex	13/4931	0.0297549
Leaf vs Stem	4	GO:0043605	BP	cellular amide catabolic process	4/4931	0.0342714
Leaf vs Stem	4	GO:0016504	MF	peptidase activator activity	4/4931	0.0342714
Leaf vs Stem	7	GO:0019202	MF	amino acid kinase activity	7/4931	0.037846
Leaf vs Stem	200	GO:0009889	BP	regulation of biosynthetic process	200/4931	0.0379469
Leaf vs Stem	81	GO:1990234	CC	transferase complex	81/4931	0.0385876
Leaf vs Stem	31	GO:0005887	CC	integral component of plasma membrane	31/4931	0.0391161
Leaf vs Stem	198	GO:0031326	BP	regulation of cellular biosynthetic process	198/4931	0.0405795
Leaf vs Stem	8	GO:0006022	BP	aminoglycan metabolic process	8/4931	0.0405795
Leaf vs Stem	5	GO:0009815	MF	1-aminocyclopropane-1-carboxylate oxidase activity	5/4931	0.0442725
Leaf vs Stem	5	GO:0017022	MF	myosin binding	5/4931	0.0442725
Leaf vs Stem	27	GO:0008170	MF	N-methyltransferase activity	27/4931	0.0442725
Leaf vs Stem	150	GO:0140097	MF	catalytic activity, acting on DNA	150/4931	0.0461564
Leaf vs Stem	10	GO:0051225	BP	spindle assembly	10/4931	0.0477471
Leaf vs Stem	10	GO:0043086	BP	negative regulation of catalytic activity	10/4931	0.0477471
Leaf vs Stem	533	GO:0050794	BP	regulation of cellular process	533/4931	0.0480332
Leaf vs Stem	36	GO:0000139	CC	Golgi membrane	36/4931	0.0509068
Leaf vs Stem	9	GO:0008175	MF	tRNA methyltransferase activity	9/4931	0.0509726
Leaf vs Stem	655	GO:0140096	MF	catalytic activity, acting on a protein	655/4931	0.0512062
Leaf vs Stem	169	GO:0016779	MF	nucleotidyltransferase activity	169/4931	0.055338
Leaf vs Stem	91	GO:0003964	MF	RNA-directed DNA polymerase activity	91/4931	0.057825
Leaf vs Stem	34	GO:0006650	BP	glycerophospholipid metabolic process	34/4931	0.0579722
Leaf vs Stem	227	GO:0051171	BP	regulation of nitrogen compound metabolic process	227/4931	0.0616338
Leaf vs Stem	4	GO:0033987	MF	2-hydroxyisoflavanone dehydratase activity	4/4931	0.0639852
Leaf vs Stem	4	GO:0005199	MF	structural constituent of cell wall	4/4931	0.0639852
Leaf vs Stem	12	GO:0006661	BP	phosphatidylinositol biosynthetic process	12/4931	0.0652555
Leaf vs Stem	33	GO:0008037	BP	cell recognition	33/4931	0.065534
Leaf vs Stem	37	GO:0046486	BP	glycerolipid metabolic process	37/4931	0.0661508
Leaf vs Stem	7	GO:0017119	CC	Golgi transport complex	7/4931	0.0662978
Leaf vs Stem	5	GO:0008447	MF	L-ascorbate oxidase activity	5/4931	0.0674439
Leaf vs Stem	5	GO:0008195	MF	phosphatidate phosphatase activity	5/4931	0.0674439
Leaf vs Stem	10	GO:0044092	BP	negative regulation of molecular function	10/4931	0.0698554
Leaf vs Stem	15	GO:0044247	BP	cellular polysaccharide catabolic process	15/4931	0.0714568
Leaf vs Stem	11	GO:0045330	MF	aspartyl esterase activity	11/4931	0.0740459
Leaf vs Stem	3	GO:0009900	BP	dehiscence	3/4931	0.0762988
Leaf vs Stem	3	GO:0009901	BP	anther dehiscence	3/4931	0.0762988
Leaf vs Stem	3	GO:1905421	BP	regulation of plant organ morphogenesis	3/4931	0.0762988
Leaf vs Stem	3	GO:0016233	BP	telomere capping	3/4931	0.0762988
Leaf vs Stem	3	GO:0019908	CC	nuclear cyclin-dependent protein kinase holoenzyme complex	3/4931	0.0762988
Leaf vs Stem	3	GO:0008024	CC	cyclin/CDK positive transcription elongation factor complex	3/4931	0.0762988
Leaf vs Stem	3	GO:0030744	MF	luteolin O-methyltransferase activity	3/4931	0.0762988
Leaf vs Stem	3	GO:0005460	MF	UDP-glucose transmembrane transporter activity	3/4931	0.0762988
Leaf vs Stem	3	GO:0070042	MF	rRNA (uridine-N3-)-methyltransferase activity	3/4931	0.0762988
Leaf vs Stem	36	GO:0005768	CC	endosome	36/4931	0.0764152
Leaf vs Stem	6	GO:0016423	MF	tRNA (guanine) methyltransferase activity	6/4931	0.0809444
Leaf vs Stem	10	GO:0051275	BP	beta-glucan catabolic process	10/4931	0.0814749
Leaf vs Stem	10	GO:0030245	BP	cellulose catabolic process	10/4931	0.0814749
Leaf vs Stem	10	GO:1902531	BP	regulation of intracellular signal transduction	10/4931	0.0814749
Leaf vs Stem	32	GO:0048544	BP	recognition of pollen	32/4931	0.082802
Leaf vs Stem	91	GO:0098772	MF	molecular function regulator	91/4931	0.0853075
Leaf vs Stem	9	GO:0044772	BP	mitotic cell cycle phase transition	9/4931	0.0899175
Leaf vs Stem	294	GO:0005886	CC	plasma membrane	294/4931	0.0913533
Leaf vs Stem	50	GO:0044042	BP	glucan metabolic process	50/4931	0.092167
Leaf vs Stem	26	GO:0015926	MF	glucosidase activity	26/4931	0.0939182
Leaf vs Stem	229	GO:0080090	BP	regulation of primary metabolic process	229/4931	0.0943374
Leaf vs Stem	217	GO:0010468	BP	regulation of gene expression	217/4931	0.0944424
Leaf vs Stem	24	GO:0008202	BP	steroid metabolic process	24/4931	0.0960902
Leaf vs Stem	4	GO:0009092	BP	homoserine metabolic process	4/4931	0.100685
Leaf vs Stem	4	GO:0071917	MF	triose-phosphate transmembrane transporter activity	4/4931	0.100685
Leaf vs Stem	253	GO:0060255	BP	regulation of macromolecule metabolic process	253/4931	0.101294
Leaf vs Stem	43	GO:0009755	BP	hormone-mediated signaling pathway	43/4931	0.101671
Leaf vs Stem	36	GO:0008017	MF	microtubule binding	36/4931	0.103416
Leaf vs Stem	7	GO:0004568	MF	chitinase activity	7/4931	0.103416
Leaf vs Stem	6	GO:0032012	BP	regulation of ARF protein signal transduction	6/4931	0.103603
Leaf vs Stem	6	GO:0051056	BP	regulation of small GTPase mediated signal transduction	6/4931	0.103603
Leaf vs Stem	6	GO:0046578	BP	regulation of Ras protein signal transduction	6/4931	0.103603
Leaf vs Stem	23	GO:0015103	MF	inorganic anion transmembrane transporter activity	23/4931	0.103603
Leaf vs Stem	52	GO:0046527	MF	glucosyltransferase activity	52/4931	0.107031
Leaf vs Stem	16	GO:0006497	BP	protein lipidation	16/4931	0.107529
Leaf vs Stem	11	GO:0016538	MF	cyclin-dependent protein serine/threonine kinase regulator activity	11/4931	0.112537
Leaf vs Stem	44	GO:0006644	BP	phospholipid metabolic process	44/4931	0.11329
Leaf vs Stem	21	GO:0046474	BP	glycerophospholipid biosynthetic process	21/4931	0.113308
Leaf vs Stem	9	GO:0044770	BP	cell cycle phase transition	9/4931	0.126424
Leaf vs Stem	9	GO:0046834	BP	lipid phosphorylation	9/4931	0.126424
Leaf vs Stem	15	GO:0030145	MF	manganese ion binding	15/4931	0.130407
Leaf vs Stem	15	GO:0016682	MF	oxidoreductase activity, acting on diphenols and related substances as donors, oxygen as acceptor	15/4931	0.130407
Leaf vs Stem	12	GO:0010087	BP	phloem or xylem histogenesis	12/4931	0.132078
Leaf vs Stem	12	GO:0005102	MF	signaling receptor binding	12/4931	0.132078
Leaf vs Stem	43	GO:0097708	CC	intracellular vesicle	43/4931	0.135709
Leaf vs Stem	8	GO:0046854	BP	phosphatidylinositol phosphorylation	8/4931	0.14369
Leaf vs Stem	8	GO:0046910	MF	pectinesterase inhibitor activity	8/4931	0.14369
Leaf vs Stem	3	GO:0036388	BP	pre-replicative complex assembly	3/4931	0.145661
Leaf vs Stem	3	GO:0080143	BP	regulation of amino acid export	3/4931	0.145661
Leaf vs Stem	3	GO:0051955	BP	regulation of amino acid transport	3/4931	0.145661
Leaf vs Stem	3	GO:1902299	BP	pre-replicative complex assembly involved in cell cycle DNA replication	3/4931	0.145661
Leaf vs Stem	3	GO:1903789	BP	regulation of amino acid transmembrane transport	3/4931	0.145661
Leaf vs Stem	3	GO:0032890	BP	regulation of organic acid transport	3/4931	0.145661
Leaf vs Stem	3	GO:0051952	BP	regulation of amine transport	3/4931	0.145661
Leaf vs Stem	3	GO:0006267	BP	pre-replicative complex assembly involved in nuclear cell cycle DNA replication	3/4931	0.145661
Leaf vs Stem	3	GO:0010274	BP	hydrotropism	3/4931	0.145661
Leaf vs Stem	3	GO:0030124	CC	AP-4 adaptor complex	3/4931	0.145661
Leaf vs Stem	87	GO:0005506	MF	iron ion binding	87/4931	0.145661
Leaf vs Stem	3	GO:0015120	MF	phosphoglycerate transmembrane transporter activity	3/4931	0.145661
Leaf vs Stem	3	GO:0004809	MF	tRNA (guanine-N2-)-methyltransferase activity	3/4931	0.145661
Leaf vs Stem	9	GO:0046274	BP	lignin catabolic process	9/4931	0.146902
Leaf vs Stem	9	GO:0046271	BP	phenylpropanoid catabolic process	9/4931	0.146902
Leaf vs Stem	10	GO:0006505	BP	GPI anchor metabolic process	10/4931	0.147701
Leaf vs Stem	10	GO:0006506	BP	GPI anchor biosynthetic process	10/4931	0.147701
Leaf vs Stem	4	GO:0030203	BP	glycosaminoglycan metabolic process	4/4931	0.148164
Leaf vs Stem	4	GO:0006023	BP	aminoglycan biosynthetic process	4/4931	0.148164
Leaf vs Stem	4	GO:0006024	BP	glycosaminoglycan biosynthetic process	4/4931	0.148164
Leaf vs Stem	2	GO:0000012	BP	single strand break repair	2/4931	0.148164
Leaf vs Stem	2	GO:0010135	BP	ureide metabolic process	2/4931	0.148164
Leaf vs Stem	2	GO:1901371	BP	regulation of leaf morphogenesis	2/4931	0.148164
Leaf vs Stem	2	GO:0010136	BP	ureide catabolic process	2/4931	0.148164
Leaf vs Stem	2	GO:1902025	BP	nitrate import	2/4931	0.148164
Leaf vs Stem	2	GO:0032324	BP	molybdopterin cofactor biosynthetic process	2/4931	0.148164
Leaf vs Stem	4	GO:0032806	CC	carboxy-terminal domain protein kinase complex	4/4931	0.148164
Leaf vs Stem	4	GO:0042555	CC	MCM complex	4/4931	0.148164
Leaf vs Stem	2	GO:0030692	CC	Noc4p-Nop14p complex	2/4931	0.148164
Leaf vs Stem	2	GO:0034998	CC	oligosaccharyltransferase I complex	2/4931	0.148164
Leaf vs Stem	4	GO:0004528	MF	phosphodiesterase I activity	4/4931	0.148164
Leaf vs Stem	2	GO:0005457	MF	GDP-fucose transmembrane transporter activity	2/4931	0.148164
Leaf vs Stem	2	GO:0004401	MF	histidinol-phosphatase activity	2/4931	0.148164
Leaf vs Stem	2	GO:0004930	MF	G protein-coupled receptor activity	2/4931	0.148164
Leaf vs Stem	2	GO:0044548	MF	S100 protein binding	2/4931	0.148164
Leaf vs Stem	2	GO:0004583	MF	dolichyl-phosphate-glucose-glycolipid alpha-glucosyltransferase activity	2/4931	0.148164
Leaf vs Stem	2	GO:0051500	MF	D-tyrosyl-tRNA(Tyr) deacylase activity	2/4931	0.148164
Leaf vs Stem	2	GO:0047451	MF	3-hydroxyoctanoyl-[acyl-carrier-protein] dehydratase activity	2/4931	0.148164
Leaf vs Stem	2	GO:0005179	MF	hormone activity	2/4931	0.148164
Leaf vs Stem	2	GO:0102671	MF	6a-hydroxymaackiain-3-O-methyltransferase activity	2/4931	0.148164
Leaf vs Stem	2	GO:0106073	MF	dolichyl pyrophosphate Glc2Man9GlcNAc2 alpha-1,2-glucosyltransferase activity	2/4931	0.148164
Leaf vs Stem	2	GO:0008659	MF	(3R)-hydroxymyristoyl-[acyl-carrier-protein] dehydratase activity	2/4931	0.148164
Leaf vs Stem	2	GO:0036080	MF	purine nucleotide-sugar transmembrane transporter activity	2/4931	0.148164
Leaf vs Stem	2	GO:0030366	MF	molybdopterin synthase activity	2/4931	0.148164
Leaf vs Stem	2	GO:0019171	MF	3-hydroxyacyl-[acyl-carrier-protein] dehydratase activity	2/4931	0.148164
Leaf vs Stem	2	GO:0016429	MF	tRNA (adenine-N1-)-methyltransferase activity	2/4931	0.148164
Leaf vs Stem	2	GO:0016426	MF	tRNA (adenine) methyltransferase activity	2/4931	0.148164
Leaf vs Stem	48	GO:0006073	BP	cellular glucan metabolic process	48/4931	0.155154
Leaf vs Stem	12	GO:0000725	BP	recombinational repair	12/4931	0.155268
Leaf vs Stem	12	GO:0016413	MF	O-acetyltransferase activity	12/4931	0.155268
Leaf vs Stem	6	GO:0009627	BP	systemic acquired resistance	6/4931	0.156979
Leaf vs Stem	21	GO:0005875	CC	microtubule associated complex	21/4931	0.156979
Leaf vs Stem	21	GO:0008276	MF	protein methyltransferase activity	21/4931	0.156979
Leaf vs Stem	6	GO:0005086	MF	ARF guanyl-nucleotide exchange factor activity	6/4931	0.156979
Leaf vs Stem	6	GO:0015165	MF	pyrimidine nucleotide-sugar transmembrane transporter activity	6/4931	0.156979
Leaf vs Stem	6	GO:0102805	MF	codeine O-demethylase activity	6/4931	0.156979
Leaf vs Stem	6	GO:0102803	MF	thebane O-demethylase activity	6/4931	0.156979
Leaf vs Stem	29	GO:0008654	BP	phospholipid biosynthetic process	29/4931	0.157213
Leaf vs Stem	5	GO:1905268	BP	negative regulation of chromatin organization	5/4931	0.158277
Leaf vs Stem	5	GO:2001252	BP	positive regulation of chromosome organization	5/4931	0.158277
Leaf vs Stem	42	GO:0031410	CC	cytoplasmic vesicle	42/4931	0.158277
Leaf vs Stem	5	GO:0016837	MF	carbon-oxygen lyase activity, acting on polysaccharides	5/4931	0.158277
Leaf vs Stem	72	GO:0004497	MF	monooxygenase activity	72/4931	0.158621
Leaf vs Stem	34	GO:0004713	MF	protein tyrosine kinase activity	34/4931	0.160881
Leaf vs Stem	21	GO:0008422	MF	beta-glucosidase activity	21/4931	0.165275
Leaf vs Stem	97	GO:0016705	MF	oxidoreductase activity, acting on paired donors, with incorporation or reduction of molecular oxygen	97/4931	0.167466
Leaf vs Stem	93	GO:0030246	MF	carbohydrate binding	93/4931	0.16759
Leaf vs Stem	508	GO:0005634	CC	nucleus	508/4931	0.172225
Leaf vs Stem	69	GO:0005783	CC	endoplasmic reticulum	69/4931	0.172755
Leaf vs Stem	571	GO:0050789	BP	regulation of biological process	571/4931	0.174691
Leaf vs Stem	7	GO:0005762	CC	mitochondrial large ribosomal subunit	7/4931	0.175544
Leaf vs Stem	19	GO:0009734	BP	auxin-activated signaling pathway	19/4931	0.185632
Leaf vs Stem	11	GO:0009606	BP	tropism	11/4931	0.191781
Leaf vs Stem	11	GO:0061134	MF	peptidase regulator activity	11/4931	0.191781
Leaf vs Stem	6	GO:0016132	BP	brassinosteroid biosynthetic process	6/4931	0.194001
Leaf vs Stem	6	GO:0120178	BP	steroid hormone biosynthetic process	6/4931	0.194001
Leaf vs Stem	4	GO:0006656	BP	phosphatidylcholine biosynthetic process	4/4931	0.197304
Leaf vs Stem	4	GO:0004579	MF	dolichyl-diphosphooligosaccharide-protein glycotransferase activity	4/4931	0.197304
Leaf vs Stem	18	GO:0044448	CC	cell cortex part	18/4931	0.20325
Leaf vs Stem	5	GO:0033612	MF	receptor serine/threonine kinase binding	5/4931	0.206155
Leaf vs Stem	16	GO:0048364	BP	root development	16/4931	0.207029
Leaf vs Stem	7	GO:0000315	CC	organellar large ribosomal subunit	7/4931	0.208986
Leaf vs Stem	55	GO:0044264	BP	cellular polysaccharide metabolic process	55/4931	0.209704
Leaf vs Stem	13	GO:0004326	MF	tetrahydrofolylpolyglutamate synthase activity	13/4931	0.217033
Leaf vs Stem	3	GO:0006624	BP	vacuolar protein processing	3/4931	0.218428
Leaf vs Stem	3	GO:0070919	BP	production of siRNA involved in chromatin silencing by small RNA	3/4931	0.218428
Leaf vs Stem	3	GO:0016255	BP	attachment of GPI anchor to protein	3/4931	0.218428
Leaf vs Stem	3	GO:0031062	BP	positive regulation of histone methylation	3/4931	0.218428
Leaf vs Stem	3	GO:0009090	BP	homoserine biosynthetic process	3/4931	0.218428
Leaf vs Stem	3	GO:0031380	CC	nuclear RNA-directed RNA polymerase complex	3/4931	0.218428
Leaf vs Stem	3	GO:0031379	CC	RNA-directed RNA polymerase complex	3/4931	0.218428
Leaf vs Stem	3	GO:0042765	CC	GPI-anchor transamidase complex	3/4931	0.218428
Leaf vs Stem	3	GO:0098847	MF	sequence-specific single stranded DNA binding	3/4931	0.218428
Leaf vs Stem	3	GO:0004350	MF	glutamate-5-semialdehyde dehydrogenase activity	3/4931	0.218428
Leaf vs Stem	3	GO:0016436	MF	rRNA (uridine) methyltransferase activity	3/4931	0.218428
Leaf vs Stem	3	GO:0003968	MF	RNA-directed 5'-3' RNA polymerase activity	3/4931	0.218428
Leaf vs Stem	3	GO:0004737	MF	pyruvate decarboxylase activity	3/4931	0.218428
Leaf vs Stem	3	GO:0043047	MF	single-stranded telomeric DNA binding	3/4931	0.218428
Leaf vs Stem	3	GO:0016297	MF	acyl-[acyl-carrier-protein] hydrolase activity	3/4931	0.218428
Leaf vs Stem	3	GO:0008441	MF	3'(2'),5'-bisphosphate nucleotidase activity	3/4931	0.218428
Leaf vs Stem	3	GO:0004349	MF	glutamate 5-kinase activity	3/4931	0.218428
Leaf vs Stem	13	GO:0009247	BP	glycolipid biosynthetic process	13/4931	0.222214
Leaf vs Stem	14	GO:0004536	MF	deoxyribonuclease activity	14/4931	0.226743
Leaf vs Stem	6	GO:0016131	BP	brassinosteroid metabolic process	6/4931	0.231701
Leaf vs Stem	6	GO:0016307	MF	phosphatidylinositol phosphate kinase activity	6/4931	0.231701
Leaf vs Stem	234	GO:0031323	BP	regulation of cellular metabolic process	234/4931	0.239119
Leaf vs Stem	11	GO:0005351	MF	carbohydrate:proton symporter activity	11/4931	0.240659
Leaf vs Stem	11	GO:0005402	MF	carbohydrate:cation symporter activity	11/4931	0.240659
Leaf vs Stem	8	GO:0003955	MF	NAD(P)H dehydrogenase (quinone) activity	8/4931	0.242903
Leaf vs Stem	13	GO:0006664	BP	glycolipid metabolic process	13/4931	0.24434
Leaf vs Stem	13	GO:1903509	BP	liposaccharide metabolic process	13/4931	0.24434
Leaf vs Stem	5	GO:0005366	MF	myo-inositol:proton symporter activity	5/4931	0.252105
Leaf vs Stem	5	GO:0050511	MF	undecaprenyldiphospho-muramoylpentapeptide beta-N-acetylglucosaminyltransferase activity	5/4931	0.252105
Leaf vs Stem	5	GO:0051991	MF	UDP-N-acetyl-D-glucosamine:N-acetylmuramoyl-L-alanyl-D-glutamyl-meso-2,6-diaminopimelyl-D-alanyl-D-alanine-diphosphoundecaprenol 4-beta-N-acetylglucosaminlytransferase activity	5/4931	0.252105
Leaf vs Stem	4	GO:0031497	BP	chromatin assembly	4/4931	0.257996
Leaf vs Stem	4	GO:0000373	BP	Group II intron splicing	4/4931	0.257996
Leaf vs Stem	19	GO:0015144	MF	carbohydrate transmembrane transporter activity	19/4931	0.257996
Leaf vs Stem	4	GO:0008083	MF	growth factor activity	4/4931	0.257996
Leaf vs Stem	4	GO:0030755	MF	quercetin 3-O-methyltransferase activity	4/4931	0.257996
Leaf vs Stem	13	GO:0009888	BP	tissue development	13/4931	0.258025
Leaf vs Stem	13	GO:0004715	MF	non-membrane spanning protein tyrosine kinase activity	13/4931	0.258025
Leaf vs Stem	28	GO:0009698	BP	phenylpropanoid metabolic process	28/4931	0.260119
Leaf vs Stem	23	GO:0042546	BP	cell wall biogenesis	23/4931	0.267018
Leaf vs Stem	43	GO:0031982	CC	vesicle	43/4931	0.271504
Leaf vs Stem	40	GO:0050790	BP	regulation of catalytic activity	40/4931	0.273232
Leaf vs Stem	15	GO:0090305	BP	nucleic acid phosphodiester bond hydrolysis	15/4931	0.277175
Leaf vs Stem	7	GO:0072523	BP	purine-containing compound catabolic process	7/4931	0.281643
Leaf vs Stem	21	GO:0045017	BP	glycerolipid biosynthetic process	21/4931	0.286595
Leaf vs Stem	50	GO:0008509	MF	anion transmembrane transporter activity	50/4931	0.28996
Leaf vs Stem	19	GO:0016579	BP	protein deubiquitination	19/4931	0.293223
Leaf vs Stem	19	GO:0030243	BP	cellulose metabolic process	19/4931	0.293223
Leaf vs Stem	41	GO:0065009	BP	regulation of molecular function	41/4931	0.294284
Leaf vs Stem	29	GO:0061695	CC	transferase complex, transferring phosphorus-containing groups	29/4931	0.29723
Leaf vs Stem	5	GO:0051053	BP	negative regulation of DNA metabolic process	5/4931	0.300289
Leaf vs Stem	20	GO:0006694	BP	steroid biosynthetic process	20/4931	0.300289
Leaf vs Stem	27	GO:0051273	BP	beta-glucan metabolic process	27/4931	0.300289
Leaf vs Stem	3	GO:0042732	BP	D-xylose metabolic process	3/4931	0.300289
Leaf vs Stem	3	GO:0071034	BP	CUT catabolic process	3/4931	0.300289
Leaf vs Stem	3	GO:1903959	BP	regulation of anion transmembrane transport	3/4931	0.300289
Leaf vs Stem	3	GO:0071043	BP	CUT metabolic process	3/4931	0.300289
Leaf vs Stem	2	GO:0051555	BP	flavonol biosynthetic process	2/4931	0.300289
Leaf vs Stem	2	GO:0051972	BP	regulation of telomerase activity	2/4931	0.300289
Leaf vs Stem	2	GO:0045168	BP	cell-cell signaling involved in cell fate commitment	2/4931	0.300289
Leaf vs Stem	2	GO:0009701	BP	isoflavonoid phytoalexin biosynthetic process	2/4931	0.300289
Leaf vs Stem	2	GO:0046383	BP	dTDP-rhamnose metabolic process	2/4931	0.300289
Leaf vs Stem	2	GO:0033478	BP	UDP-rhamnose metabolic process	2/4931	0.300289
Leaf vs Stem	2	GO:0046289	BP	isoflavonoid phytoalexin metabolic process	2/4931	0.300289
Leaf vs Stem	2	GO:0019305	BP	dTDP-rhamnose biosynthetic process	2/4931	0.300289
Leaf vs Stem	2	GO:0010253	BP	UDP-rhamnose biosynthetic process	2/4931	0.300289
Leaf vs Stem	2	GO:0051554	BP	flavonol metabolic process	2/4931	0.300289
Leaf vs Stem	2	GO:0051552	BP	flavone metabolic process	2/4931	0.300289
Leaf vs Stem	2	GO:0051553	BP	flavone biosynthetic process	2/4931	0.300289
Leaf vs Stem	3	GO:0031080	CC	nuclear pore outer ring	3/4931	0.300289
Leaf vs Stem	2	GO:0043036	CC	starch grain	2/4931	0.300289
Leaf vs Stem	2	GO:0016035	CC	zeta DNA polymerase complex	2/4931	0.300289
Leaf vs Stem	2	GO:0009531	CC	secondary cell wall	2/4931	0.300289
Leaf vs Stem	2	GO:0031515	CC	tRNA (m1A) methyltransferase complex	2/4931	0.300289
Leaf vs Stem	2	GO:0030689	CC	Noc complex	2/4931	0.300289
Leaf vs Stem	2	GO:0055028	CC	cortical microtubule	2/4931	0.300289
Leaf vs Stem	9	GO:0008810	MF	cellulase activity	9/4931	0.300289
Leaf vs Stem	5	GO:0005365	MF	myo-inositol transmembrane transporter activity	5/4931	0.300289
Leaf vs Stem	3	GO:0005459	MF	UDP-galactose transmembrane transporter activity	3/4931	0.300289
Leaf vs Stem	3	GO:0051011	MF	microtubule minus-end binding	3/4931	0.300289
Leaf vs Stem	3	GO:0048040	MF	UDP-glucuronate decarboxylase activity	3/4931	0.300289
Leaf vs Stem	3	GO:0000009	MF	alpha-1,6-mannosyltransferase activity	3/4931	0.300289
Leaf vs Stem	3	GO:0004133	MF	glycogen debranching enzyme activity	3/4931	0.300289
Leaf vs Stem	3	GO:0061575	MF	cyclin-dependent protein serine/threonine kinase activator activity	3/4931	0.300289
Leaf vs Stem	3	GO:0052824	MF	dolichyl-pyrophosphate Man7GlcNAc2 alpha-1,6-mannosyltransferase activity	3/4931	0.300289
Leaf vs Stem	2	GO:0004441	MF	inositol-1,4-bisphosphate 1-phosphatase activity	2/4931	0.300289
Leaf vs Stem	2	GO:0042409	MF	caffeoyl-CoA O-methyltransferase activity	2/4931	0.300289
Leaf vs Stem	2	GO:0004648	MF	O-phospho-L-serine:2-oxoglutarate aminotransferase activity	2/4931	0.300289
Leaf vs Stem	2	GO:0102339	MF	3-oxo-arachidoyl-CoA reductase activity	2/4931	0.300289
Leaf vs Stem	2	GO:0033799	MF	myricetin 3'-O-methyltransferase activity	2/4931	0.300289
Leaf vs Stem	2	GO:0047800	MF	cysteamine dioxygenase activity	2/4931	0.300289
Leaf vs Stem	2	GO:0030746	MF	isoflavone 4'-O-methyltransferase activity	2/4931	0.300289
Leaf vs Stem	2	GO:0003838	MF	sterol 24-C-methyltransferase activity	2/4931	0.300289
Leaf vs Stem	2	GO:0102490	MF	8-oxo-dGTP phosphohydrolase activity	2/4931	0.300289
Leaf vs Stem	2	GO:0102491	MF	dGTP phosphohydrolase activity	2/4931	0.300289
Leaf vs Stem	2	GO:0016312	MF	inositol bisphosphate phosphatase activity	2/4931	0.300289
Leaf vs Stem	2	GO:0102670	MF	2,7,4'-trihydroxyisoflavanone-4'-O-methyltransferase activity	2/4931	0.300289
Leaf vs Stem	2	GO:0004848	MF	ureidoglycolate hydrolase activity	2/4931	0.300289
Leaf vs Stem	2	GO:0016212	MF	kynurenine-oxoglutarate transaminase activity	2/4931	0.300289
Leaf vs Stem	2	GO:0102340	MF	3-oxo-behenoyl-CoA reductase activity	2/4931	0.300289
Leaf vs Stem	2	GO:0102341	MF	3-oxo-lignoceroyl-CoA reductase activity	2/4931	0.300289
Leaf vs Stem	2	GO:0102342	MF	3-oxo-cerotoyl-CoA reductase activity	2/4931	0.300289
Leaf vs Stem	2	GO:0051499	MF	D-aminoacyl-tRNA deacylase activity	2/4931	0.300289
Leaf vs Stem	2	GO:0102241	MF	soyasaponin III rhamnosyltransferase activity	2/4931	0.300289
Leaf vs Stem	2	GO:0102487	MF	dUTP phosphohydrolase activity	2/4931	0.300289
Leaf vs Stem	2	GO:0102486	MF	dCTP phosphohydrolase activity	2/4931	0.300289
Leaf vs Stem	2	GO:0102485	MF	dATP phosphohydrolase activity	2/4931	0.300289
Leaf vs Stem	2	GO:0102489	MF	GTP phosphohydrolase activity	2/4931	0.300289
Leaf vs Stem	2	GO:0102488	MF	dTTP phosphohydrolase activity	2/4931	0.300289
Leaf vs Stem	2	GO:0047763	MF	caffeate O-methyltransferase activity	2/4931	0.300289
Leaf vs Stem	2	GO:0008835	MF	diaminohydroxyphosphoribosylaminopyrimidine deaminase activity	2/4931	0.300289
Leaf vs Stem	2	GO:0008831	MF	dTDP-4-dehydrorhamnose reductase activity	2/4931	0.300289
Leaf vs Stem	2	GO:0008830	MF	dTDP-4-dehydrorhamnose 3,5-epimerase activity	2/4931	0.300289
Leaf vs Stem	2	GO:0036137	MF	kynurenine aminotransferase activity	2/4931	0.300289
Leaf vs Stem	7	GO:0009089	BP	lysine biosynthetic process via diaminopimelate	7/4931	0.301371
Leaf vs Stem	7	GO:0046451	BP	diaminopimelate metabolic process	7/4931	0.301371
Leaf vs Stem	7	GO:0030126	CC	COPI vesicle coat	7/4931	0.301371
Leaf vs Stem	6	GO:0033567	BP	DNA replication, Okazaki fragment processing	6/4931	0.301379
Leaf vs Stem	20	GO:0070646	BP	protein modification by small protein removal	20/4931	0.302544
Leaf vs Stem	4	GO:1905269	BP	positive regulation of chromatin organization	4/4931	0.304633
Leaf vs Stem	4	GO:0051189	BP	prosthetic group metabolic process	4/4931	0.304633
Leaf vs Stem	4	GO:0031058	BP	positive regulation of histone modification	4/4931	0.304633
Leaf vs Stem	4	GO:0043545	BP	molybdopterin cofactor metabolic process	4/4931	0.304633
Leaf vs Stem	4	GO:0009903	BP	chloroplast avoidance movement	4/4931	0.304633
Leaf vs Stem	4	GO:0000003	BP	reproduction	4/4931	0.304633
Leaf vs Stem	4	GO:0006777	BP	Mo-molybdopterin cofactor biosynthetic process	4/4931	0.304633
Leaf vs Stem	4	GO:0019720	BP	Mo-molybdopterin cofactor metabolic process	4/4931	0.304633
Leaf vs Stem	4	GO:0042127	BP	regulation of cell population proliferation	4/4931	0.304633
Leaf vs Stem	4	GO:0004301	MF	epoxide hydrolase activity	4/4931	0.304633
Leaf vs Stem	4	GO:0008840	MF	4-hydroxy-tetrahydrodipicolinate synthase	4/4931	0.304633
Leaf vs Stem	42	GO:0035251	MF	UDP-glucosyltransferase activity	42/4931	0.307939
Leaf vs Stem	20	GO:0016706	MF	2-oxoglutarate-dependent dioxygenase activity	20/4931	0.308232
Leaf vs Stem	9	GO:0052716	MF	hydroquinone:oxygen oxidoreductase activity	9/4931	0.317097
Leaf vs Stem	10	GO:0000724	BP	double-strand break repair via homologous recombination	10/4931	0.320232
Leaf vs Stem	10	GO:0004520	MF	endodeoxyribonuclease activity	10/4931	0.320232
Leaf vs Stem	23	GO:0044275	BP	cellular carbohydrate catabolic process	23/4931	0.326242
Leaf vs Stem	14	GO:0000145	CC	exocyst	14/4931	0.33238
Leaf vs Stem	23	GO:0019900	MF	kinase binding	23/4931	0.333432
Leaf vs Stem	7	GO:0009085	BP	lysine biosynthetic process	7/4931	0.34395
Leaf vs Stem	5	GO:0042575	CC	DNA polymerase complex	5/4931	0.34395
Leaf vs Stem	6	GO:0018216	BP	peptidyl-arginine methylation	6/4931	0.349631
Leaf vs Stem	6	GO:0032508	BP	DNA duplex unwinding	6/4931	0.349631
Leaf vs Stem	6	GO:0018195	BP	peptidyl-arginine modification	6/4931	0.349631
Leaf vs Stem	6	GO:0000781	CC	chromosome, telomeric region	6/4931	0.349631
Leaf vs Stem	6	GO:0017116	MF	single-stranded DNA helicase activity	6/4931	0.349631
Leaf vs Stem	77	GO:0016192	BP	vesicle-mediated transport	77/4931	0.352868
Leaf vs Stem	9	GO:0040029	BP	regulation of gene expression, epigenetic	9/4931	0.363983
Leaf vs Stem	24	GO:0009505	CC	plant-type cell wall	24/4931	0.364178
Leaf vs Stem	24	GO:0015294	MF	solute:cation symporter activity	24/4931	0.368453
Leaf vs Stem	79	GO:0006952	BP	defense response	79/4931	0.369553
Leaf vs Stem	4	GO:0009904	BP	chloroplast accumulation movement	4/4931	0.369893
Leaf vs Stem	4	GO:0072546	CC	ER membrane protein complex	4/4931	0.369893
Leaf vs Stem	4	GO:0030570	MF	pectate lyase activity	4/4931	0.369893
Leaf vs Stem	4	GO:0102811	MF	geraniol 10-hydroxylase activity	4/4931	0.369893
Leaf vs Stem	4	GO:0000036	MF	acyl carrier activity	4/4931	0.369893
Leaf vs Stem	4	GO:0044620	MF	ACP phosphopantetheine attachment site binding	4/4931	0.369893
Leaf vs Stem	4	GO:0051192	MF	prosthetic group binding	4/4931	0.369893
Leaf vs Stem	4	GO:0052793	MF	pectin acetylesterase activity	4/4931	0.369893
Leaf vs Stem	260	GO:0019222	BP	regulation of metabolic process	260/4931	0.370533
Leaf vs Stem	9	GO:0008378	MF	galactosyltransferase activity	9/4931	0.379755
Leaf vs Stem	3	GO:0044070	BP	regulation of anion transport	3/4931	0.382548
Leaf vs Stem	3	GO:0051391	BP	tRNA acetylation	3/4931	0.382548
Leaf vs Stem	3	GO:0071051	BP	polyadenylation-dependent snoRNA 3'-end processing	3/4931	0.382548
Leaf vs Stem	3	GO:0000727	BP	double-strand break repair via break-induced replication	3/4931	0.382548
Leaf vs Stem	3	GO:1990884	BP	RNA acetylation	3/4931	0.382548
Leaf vs Stem	3	GO:0005881	CC	cytoplasmic microtubule	3/4931	0.382548
Leaf vs Stem	3	GO:0052742	MF	phosphatidylinositol kinase activity	3/4931	0.382548
Leaf vs Stem	3	GO:0003977	MF	UDP-N-acetylglucosamine diphosphorylase activity	3/4931	0.382548
Leaf vs Stem	19	GO:0036459	MF	thiol-dependent ubiquitinyl hydrolase activity	19/4931	0.382548
Leaf vs Stem	19	GO:0019783	MF	ubiquitin-like protein-specific protease activity	19/4931	0.382548
Leaf vs Stem	17	GO:0016125	BP	sterol metabolic process	17/4931	0.387149
Leaf vs Stem	6	GO:0032392	BP	DNA geometric change	6/4931	0.387283
Leaf vs Stem	6	GO:0140104	MF	molecular carrier activity	6/4931	0.387283
Leaf vs Stem	5	GO:0010268	BP	brassinosteroid homeostasis	5/4931	0.388809
Leaf vs Stem	5	GO:0000018	BP	regulation of DNA recombination	5/4931	0.388809
Leaf vs Stem	5	GO:0015166	MF	polyol transmembrane transporter activity	5/4931	0.388809
Leaf vs Stem	5	GO:1901618	MF	organic hydroxy compound transmembrane transporter activity	5/4931	0.388809
Leaf vs RootⅠ	20	GO:0009834	BP	plant-type secondary cell wall biogenesis	20/4364	0.000213223
Leaf vs RootⅠ	25	GO:0070592	BP	cell wall polysaccharide biosynthetic process	25/4364	0.000213223
Leaf vs RootⅠ	27	GO:0010393	BP	galacturonan metabolic process	27/4364	0.000213223
Leaf vs RootⅠ	27	GO:0045488	BP	pectin metabolic process	27/4364	0.000213223
Leaf vs RootⅠ	20	GO:0045491	BP	xylan metabolic process	20/4364	0.000213223
Leaf vs RootⅠ	11	GO:0006270	BP	DNA replication initiation	11/4364	0.000213223
Leaf vs RootⅠ	42	GO:0010383	BP	cell wall polysaccharide metabolic process	42/4364	0.000213223
Leaf vs RootⅠ	25	GO:0070589	BP	cellular component macromolecule biosynthetic process	25/4364	0.000213223
Leaf vs RootⅠ	25	GO:0044038	BP	cell wall macromolecule biosynthetic process	25/4364	0.000213223
Leaf vs RootⅠ	49	GO:0071669	BP	plant-type cell wall organization or biogenesis	49/4364	0.000213223
Leaf vs RootⅠ	35	GO:0010410	BP	hemicellulose metabolic process	35/4364	0.000213223
Leaf vs RootⅠ	19	GO:0045490	BP	pectin catabolic process	19/4364	0.000213223
Leaf vs RootⅠ	18	GO:0045492	BP	xylan biosynthetic process	18/4364	0.000213223
Leaf vs RootⅠ	36	GO:0009832	BP	plant-type cell wall biogenesis	36/4364	0.000213223
Leaf vs RootⅠ	50	GO:0042546	BP	cell wall biogenesis	50/4364	0.000213223
Leaf vs RootⅠ	50	GO:0033692	BP	cellular polysaccharide biosynthetic process	50/4364	0.000213223
Leaf vs RootⅠ	57	GO:0000271	BP	polysaccharide biosynthetic process	57/4364	0.000213223
Leaf vs RootⅠ	21	GO:0030244	BP	cellulose biosynthetic process	21/4364	0.000213223
Leaf vs RootⅠ	65	GO:0022402	BP	cell cycle process	65/4364	0.000213223
Leaf vs RootⅠ	45	GO:0044036	BP	cell wall macromolecule metabolic process	45/4364	0.000213223
Leaf vs RootⅠ	17	GO:0009664	BP	plant-type cell wall organization	17/4364	0.000213223
Leaf vs RootⅠ	60	GO:0044042	BP	glucan metabolic process	60/4364	0.000213223
Leaf vs RootⅠ	82	GO:0071555	BP	cell wall organization	82/4364	0.000213223
Leaf vs RootⅠ	102	GO:0071554	BP	cell wall organization or biogenesis	102/4364	0.000213223
Leaf vs RootⅠ	78	GO:0044264	BP	cellular polysaccharide metabolic process	78/4364	0.000213223
Leaf vs RootⅠ	82	GO:0045229	BP	external encapsulating structure organization	82/4364	0.000213223
Leaf vs RootⅠ	27	GO:0030243	BP	cellulose metabolic process	27/4364	0.000213223
Leaf vs RootⅠ	108	GO:0005976	BP	polysaccharide metabolic process	108/4364	0.000213223
Leaf vs RootⅠ	36	GO:0000272	BP	polysaccharide catabolic process	36/4364	0.000213223
Leaf vs RootⅠ	46	GO:0031225	CC	anchored component of membrane	46/4364	0.000213223
Leaf vs RootⅠ	46	GO:0046658	CC	anchored component of plasma membrane	46/4364	0.000213223
Leaf vs RootⅠ	17	GO:1902554	CC	serine/threonine protein kinase complex	17/4364	0.000213223
Leaf vs RootⅠ	47	GO:0005802	CC	trans-Golgi network	47/4364	0.000213223
Leaf vs RootⅠ	15	GO:0000307	CC	cyclin-dependent protein kinase holoenzyme complex	15/4364	0.000213223
Leaf vs RootⅠ	17	GO:1902911	CC	protein kinase complex	17/4364	0.000213223
Leaf vs RootⅠ	47	GO:0098791	CC	Golgi subcompartment	47/4364	0.000213223
Leaf vs RootⅠ	64	GO:0031226	CC	intrinsic component of plasma membrane	64/4364	0.000213223
Leaf vs RootⅠ	7	GO:0042555	CC	MCM complex	7/4364	0.000213223
Leaf vs RootⅠ	92	GO:0044431	CC	Golgi apparatus part	92/4364	0.000213223
Leaf vs RootⅠ	114	GO:0005794	CC	Golgi apparatus	114/4364	0.000213223
Leaf vs RootⅠ	74	GO:0044459	CC	plasma membrane part	74/4364	0.000213223
Leaf vs RootⅠ	126	GO:0005576	CC	extracellular region	126/4364	0.000213223
Leaf vs RootⅠ	16	GO:0003680	MF	AT DNA binding	16/4364	0.000213223
Leaf vs RootⅠ	13	GO:0005338	MF	nucleotide-sugar transmembrane transporter activity	13/4364	0.000213223
Leaf vs RootⅠ	36	GO:1990837	MF	sequence-specific double-stranded DNA binding	36/4364	0.000213223
Leaf vs RootⅠ	20	GO:0016413	MF	O-acetyltransferase activity	20/4364	0.000213223
Leaf vs RootⅠ	58	GO:0003690	MF	double-stranded DNA binding	58/4364	0.000213223
Leaf vs RootⅠ	35	GO:0008374	MF	O-acyltransferase activity	35/4364	0.000213223
Leaf vs RootⅠ	65	GO:0046527	MF	glucosyltransferase activity	65/4364	0.000213223
Leaf vs RootⅠ	56	GO:0052689	MF	carboxylic ester hydrolase activity	56/4364	0.000213223
Leaf vs RootⅠ	138	GO:0003700	MF	DNA-binding transcription factor activity	138/4364	0.000213223
Leaf vs RootⅠ	87	GO:0008194	MF	UDP-glycosyltransferase activity	87/4364	0.000213223
Leaf vs RootⅠ	113	GO:0004553	MF	hydrolase activity, hydrolyzing O-glycosyl compounds	113/4364	0.000213223
Leaf vs RootⅠ	124	GO:0016798	MF	hydrolase activity, acting on glycosyl bonds	124/4364	0.000213223
Leaf vs RootⅠ	142	GO:0016758	MF	transferase activity, transferring hexosyl groups	142/4364	0.000213223
Leaf vs RootⅠ	197	GO:0016757	MF	transferase activity, transferring glycosyl groups	197/4364	0.000213223
Leaf vs RootⅠ	115	GO:0043565	MF	sequence-specific DNA binding	115/4364	0.000213223
Leaf vs RootⅠ	13	GO:0044772	BP	mitotic cell cycle phase transition	13/4364	0.000216543
Leaf vs RootⅠ	57	GO:0006073	BP	cellular glucan metabolic process	57/4364	0.000218247
Leaf vs RootⅠ	147	GO:0140110	MF	transcription regulator activity	147/4364	0.000225137
Leaf vs RootⅠ	16	GO:0010411	BP	xyloglucan metabolic process	16/4364	0.000231331
Leaf vs RootⅠ	250	GO:0043531	MF	ADP binding	250/4364	0.000247721
Leaf vs RootⅠ	14	GO:0045735	MF	nutrient reservoir activity	14/4364	0.000274351
Leaf vs RootⅠ	373	GO:0003677	MF	DNA binding	373/4364	0.000278205
Leaf vs RootⅠ	12	GO:0015020	MF	glucuronosyltransferase activity	12/4364	0.000283823
Leaf vs RootⅠ	41	GO:0031399	BP	regulation of protein modification process	41/4364	0.000301891
Leaf vs RootⅠ	13	GO:0044770	BP	cell cycle phase transition	13/4364	0.000301891
Leaf vs RootⅠ	5	GO:0036388	BP	pre-replicative complex assembly	5/4364	0.000301891
Leaf vs RootⅠ	5	GO:1902299	BP	pre-replicative complex assembly involved in cell cycle DNA replication	5/4364	0.000301891
Leaf vs RootⅠ	5	GO:0006267	BP	pre-replicative complex assembly involved in nuclear cell cycle DNA replication	5/4364	0.000301891
Leaf vs RootⅠ	13	GO:0042973	MF	glucan endo-1,3-beta-D-glucosidase activity	13/4364	0.000301891
Leaf vs RootⅠ	37	GO:0070085	BP	glycosylation	37/4364	0.000303132
Leaf vs RootⅠ	33	GO:0043413	BP	macromolecule glycosylation	33/4364	0.000315789
Leaf vs RootⅠ	33	GO:0006486	BP	protein glycosylation	33/4364	0.000315789
Leaf vs RootⅠ	1033	GO:0016740	MF	transferase activity	1033/4364	0.000358232
Leaf vs RootⅠ	13	GO:0046274	BP	lignin catabolic process	13/4364	0.000368398
Leaf vs RootⅠ	13	GO:0046271	BP	phenylpropanoid catabolic process	13/4364	0.000368398
Leaf vs RootⅠ	1639	GO:0016021	CC	integral component of membrane	1639/4364	0.000368398
Leaf vs RootⅠ	1655	GO:0031224	CC	intrinsic component of membrane	1655/4364	0.000370839
Leaf vs RootⅠ	14	GO:0052716	MF	hydroquinone:oxygen oxidoreductase activity	14/4364	0.00037195
Leaf vs RootⅠ	1702	GO:0044425	CC	membrane part	1702/4364	0.00038279
Leaf vs RootⅠ	8	GO:0016837	MF	carbon-oxygen lyase activity, acting on polysaccharides	8/4364	0.00038502
Leaf vs RootⅠ	36	GO:1903047	BP	mitotic cell cycle process	36/4364	0.000445052
Leaf vs RootⅠ	9	GO:0019202	MF	amino acid kinase activity	9/4364	0.000447515
Leaf vs RootⅠ	14	GO:0016104	BP	triterpenoid biosynthetic process	14/4364	0.000658046
Leaf vs RootⅠ	14	GO:0006722	BP	triterpenoid metabolic process	14/4364	0.000658046
Leaf vs RootⅠ	40	GO:0005768	CC	endosome	40/4364	0.000672122
Leaf vs RootⅠ	10	GO:0043062	BP	extracellular structure organization	10/4364	0.000678724
Leaf vs RootⅠ	10	GO:0030198	BP	extracellular matrix organization	10/4364	0.000678724
Leaf vs RootⅠ	61	GO:0060089	MF	molecular transducer activity	61/4364	0.000708731
Leaf vs RootⅠ	8	GO:0003688	MF	DNA replication origin binding	8/4364	0.000709662
Leaf vs RootⅠ	24	GO:0016114	BP	terpenoid biosynthetic process	24/4364	0.0007364
Leaf vs RootⅠ	30	GO:0015926	MF	glucosidase activity	30/4364	0.000942379
Leaf vs RootⅠ	55	GO:0038023	MF	signaling receptor activity	55/4364	0.00101316
Leaf vs RootⅠ	33	GO:0004857	MF	enzyme inhibitor activity	33/4364	0.00103162
Leaf vs RootⅠ	11	GO:0046910	MF	pectinesterase inhibitor activity	11/4364	0.00117735
Leaf vs RootⅠ	50	GO:0051213	MF	dioxygenase activity	50/4364	0.00137388
Leaf vs RootⅠ	14	GO:0016538	MF	cyclin-dependent protein serine/threonine kinase regulator activity	14/4364	0.00144185
Leaf vs RootⅠ	43	GO:0015631	MF	tubulin binding	43/4364	0.00145137
Leaf vs RootⅠ	47	GO:0031410	CC	cytoplasmic vesicle	47/4364	0.00148751
Leaf vs RootⅠ	18	GO:0016682	MF	oxidoreductase activity, acting on diphenols and related substances as donors, oxygen as acceptor	18/4364	0.00149278
Leaf vs RootⅠ	47	GO:0097708	CC	intracellular vesicle	47/4364	0.00152467
Leaf vs RootⅠ	25	GO:0008422	MF	beta-glucosidase activity	25/4364	0.00168565
Leaf vs RootⅠ	7	GO:0030570	MF	pectate lyase activity	7/4364	0.00195557
Leaf vs RootⅠ	25	GO:0006721	BP	terpenoid metabolic process	25/4364	0.00210791
Leaf vs RootⅠ	4	GO:0005464	MF	UDP-xylose transmembrane transporter activity	4/4364	0.00210791
Leaf vs RootⅠ	4	GO:0031545	MF	peptidyl-proline 4-dioxygenase activity	4/4364	0.00210791
Leaf vs RootⅠ	4	GO:0004656	MF	procollagen-proline 4-dioxygenase activity	4/4364	0.00210791
Leaf vs RootⅠ	48	GO:0031982	CC	vesicle	48/4364	0.00246702
Leaf vs RootⅠ	48	GO:0035251	MF	UDP-glucosyltransferase activity	48/4364	0.00246702
Leaf vs RootⅠ	52	GO:0034637	BP	cellular carbohydrate biosynthetic process	52/4364	0.00251069
Leaf vs RootⅠ	38	GO:0007010	BP	cytoskeleton organization	38/4364	0.0028481
Leaf vs RootⅠ	15	GO:0005811	CC	lipid droplet	15/4364	0.00309604
Leaf vs RootⅠ	16	GO:0071900	BP	regulation of protein serine/threonine kinase activity	16/4364	0.00317063
Leaf vs RootⅠ	5	GO:0010417	BP	glucuronoxylan biosynthetic process	5/4364	0.00343036
Leaf vs RootⅠ	5	GO:0010413	BP	glucuronoxylan metabolic process	5/4364	0.00343036
Leaf vs RootⅠ	5	GO:0015018	MF	galactosylgalactosylxylosylprotein 3-beta-glucuronosyltransferase activity	5/4364	0.00343036
Leaf vs RootⅠ	5	GO:0005199	MF	structural constituent of cell wall	5/4364	0.00343036
Leaf vs RootⅠ	22	GO:0042910	MF	xenobiotic transmembrane transporter activity	22/4364	0.00390474
Leaf vs RootⅠ	90	GO:0098772	MF	molecular function regulator	90/4364	0.00395199
Leaf vs RootⅠ	8	GO:0009813	BP	flavonoid biosynthetic process	8/4364	0.00474457
Leaf vs RootⅠ	8	GO:0009812	BP	flavonoid metabolic process	8/4364	0.00474457
Leaf vs RootⅠ	8	GO:0006997	BP	nucleus organization	8/4364	0.00474457
Leaf vs RootⅠ	12	GO:0042300	MF	beta-amyrin synthase activity	12/4364	0.00474457
Leaf vs RootⅠ	12	GO:0031559	MF	oxidosqualene cyclase activity	12/4364	0.00474457
Leaf vs RootⅠ	12	GO:0000250	MF	lanosterol synthase activity	12/4364	0.00474457
Leaf vs RootⅠ	8	GO:0015165	MF	pyrimidine nucleotide-sugar transmembrane transporter activity	8/4364	0.00474457
Leaf vs RootⅠ	270	GO:0005975	BP	carbohydrate metabolic process	270/4364	0.00475773
Leaf vs RootⅠ	11	GO:0042562	MF	hormone binding	11/4364	0.00517232
Leaf vs RootⅠ	7	GO:0008250	CC	oligosaccharyltransferase complex	7/4364	0.00543033
Leaf vs RootⅠ	36	GO:0000139	CC	Golgi membrane	36/4364	0.0057199
Leaf vs RootⅠ	12	GO:0006891	BP	intra-Golgi vesicle-mediated transport	12/4364	0.00596599
Leaf vs RootⅠ	31	GO:0051273	BP	beta-glucan metabolic process	31/4364	0.00596599
Leaf vs RootⅠ	13	GO:0000079	BP	regulation of cyclin-dependent protein serine/threonine kinase activity	13/4364	0.00634415
Leaf vs RootⅠ	13	GO:1904029	BP	regulation of cyclin-dependent protein kinase activity	13/4364	0.00634415
Leaf vs RootⅠ	224	GO:0007165	BP	signal transduction	224/4364	0.00687818
Leaf vs RootⅠ	10	GO:0004864	MF	protein phosphatase inhibitor activity	10/4364	0.00712584
Leaf vs RootⅠ	10	GO:0019212	MF	phosphatase inhibitor activity	10/4364	0.00712584
Leaf vs RootⅠ	28	GO:0009505	CC	plant-type cell wall	28/4364	0.00727506
Leaf vs RootⅠ	5	GO:0052324	BP	plant-type cell wall cellulose biosynthetic process	5/4364	0.00747859
Leaf vs RootⅠ	5	GO:0034410	BP	cell wall beta-glucan biosynthetic process	5/4364	0.00747859
Leaf vs RootⅠ	4	GO:0080143	BP	regulation of amino acid export	4/4364	0.00801377
Leaf vs RootⅠ	4	GO:0051955	BP	regulation of amino acid transport	4/4364	0.00801377
Leaf vs RootⅠ	4	GO:1903789	BP	regulation of amino acid transmembrane transport	4/4364	0.00801377
Leaf vs RootⅠ	4	GO:0032890	BP	regulation of organic acid transport	4/4364	0.00801377
Leaf vs RootⅠ	4	GO:0051952	BP	regulation of amine transport	4/4364	0.00801377
Leaf vs RootⅠ	4	GO:0019798	MF	procollagen-proline dioxygenase activity	4/4364	0.00801377
Leaf vs RootⅠ	4	GO:0031543	MF	peptidyl-proline dioxygenase activity	4/4364	0.00801377
Leaf vs RootⅠ	30	GO:0016407	MF	acetyltransferase activity	30/4364	0.00801377
Leaf vs RootⅠ	7	GO:0050505	MF	hydroquinone glucosyltransferase activity	7/4364	0.00815194
Leaf vs RootⅠ	6	GO:0000003	BP	reproduction	6/4364	0.00884728
Leaf vs RootⅠ	6	GO:0010215	BP	cellulose microfibril organization	6/4364	0.00884728
Leaf vs RootⅠ	524	GO:0016772	MF	transferase activity, transferring phosphorus-containing groups	524/4364	0.0101598
Leaf vs RootⅠ	11	GO:0010948	BP	negative regulation of cell cycle process	11/4364	0.0104628
Leaf vs RootⅠ	19	GO:0010564	BP	regulation of cell cycle process	19/4364	0.0104628
Leaf vs RootⅠ	12	GO:0008378	MF	galactosyltransferase activity	12/4364	0.0111792
Leaf vs RootⅠ	36	GO:0008017	MF	microtubule binding	36/4364	0.0115956
Leaf vs RootⅠ	53	GO:0031984	CC	organelle subcompartment	53/4364	0.0116026
Leaf vs RootⅠ	7	GO:0035825	BP	homologous recombination	7/4364	0.0118783
Leaf vs RootⅠ	7	GO:0007131	BP	reciprocal meiotic recombination	7/4364	0.0118783
Leaf vs RootⅠ	25	GO:0051274	BP	beta-glucan biosynthetic process	25/4364	0.0124894
Leaf vs RootⅠ	11	GO:0016762	MF	xyloglucan:xyloglucosyl transferase activity	11/4364	0.0127985
Leaf vs RootⅠ	23	GO:0016706	MF	2-oxoglutarate-dependent dioxygenase activity	23/4364	0.0129185
Leaf vs RootⅠ	14	GO:0016759	MF	cellulose synthase activity	14/4364	0.0129572
Leaf vs RootⅠ	14	GO:0016760	MF	cellulose synthase (UDP-forming) activity	14/4364	0.0129572
Leaf vs RootⅠ	5	GO:0034406	BP	cell wall beta-glucan metabolic process	5/4364	0.013585
Leaf vs RootⅠ	5	GO:0007098	BP	centrosome cycle	5/4364	0.013585
Leaf vs RootⅠ	5	GO:0019953	BP	sexual reproduction	5/4364	0.013585
Leaf vs RootⅠ	5	GO:0044703	BP	multi-organism reproductive process	5/4364	0.013585
Leaf vs RootⅠ	5	GO:0052541	BP	plant-type cell wall cellulose metabolic process	5/4364	0.013585
Leaf vs RootⅠ	5	GO:0033808	MF	6'-deoxychalcone synthase activity	5/4364	0.013585
Leaf vs RootⅠ	19	GO:0008375	MF	acetylglucosaminyltransferase activity	19/4364	0.0139589
Leaf vs RootⅠ	93	GO:0044262	BP	cellular carbohydrate metabolic process	93/4364	0.0154024
Leaf vs RootⅠ	3	GO:0010047	BP	fruit dehiscence	3/4364	0.0155916
Leaf vs RootⅠ	3	GO:0000256	BP	allantoin catabolic process	3/4364	0.0155916
Leaf vs RootⅠ	3	GO:0000255	BP	allantoin metabolic process	3/4364	0.0155916
Leaf vs RootⅠ	3	GO:0006145	BP	purine nucleobase catabolic process	3/4364	0.0155916
Leaf vs RootⅠ	11	GO:0000030	MF	mannosyltransferase activity	11/4364	0.0155916
Leaf vs RootⅠ	3	GO:0047800	MF	cysteamine dioxygenase activity	3/4364	0.0155916
Leaf vs RootⅠ	3	GO:0047526	MF	2'-hydroxyisoflavone reductase activity	3/4364	0.0155916
Leaf vs RootⅠ	3	GO:0051499	MF	D-aminoacyl-tRNA deacylase activity	3/4364	0.0155916
Leaf vs RootⅠ	7	GO:0010088	BP	phloem development	7/4364	0.0164987
Leaf vs RootⅠ	7	GO:0006488	BP	dolichol-linked oligosaccharide biosynthetic process	7/4364	0.0164987
Leaf vs RootⅠ	8	GO:0047262	MF	polygalacturonate 4-alpha-galacturonosyltransferase activity	8/4364	0.0169362
Leaf vs RootⅠ	34	GO:0051726	BP	regulation of cell cycle	34/4364	0.0178911
Leaf vs RootⅠ	10	GO:0009833	BP	plant-type primary cell wall biogenesis	10/4364	0.0179924
Leaf vs RootⅠ	10	GO:0051225	BP	spindle assembly	10/4364	0.0179924
Leaf vs RootⅠ	4	GO:0031062	BP	positive regulation of histone methylation	4/4364	0.0186075
Leaf vs RootⅠ	4	GO:0009090	BP	homoserine biosynthetic process	4/4364	0.0186075
Leaf vs RootⅠ	4	GO:0004350	MF	glutamate-5-semialdehyde dehydrogenase activity	4/4364	0.0186075
Leaf vs RootⅠ	4	GO:0004349	MF	glutamate 5-kinase activity	4/4364	0.0186075
Leaf vs RootⅠ	29	GO:0004675	MF	transmembrane receptor protein serine/threonine kinase activity	29/4364	0.0195151
Leaf vs RootⅠ	41	GO:0019199	MF	transmembrane receptor protein kinase activity	41/4364	0.0212648
Leaf vs RootⅠ	13	GO:0000725	BP	recombinational repair	13/4364	0.0216481
Leaf vs RootⅠ	24	GO:0008202	BP	steroid metabolic process	24/4364	0.0216807
Leaf vs RootⅠ	7	GO:0009627	BP	systemic acquired resistance	7/4364	0.0225513
Leaf vs RootⅠ	5	GO:0009815	MF	1-aminocyclopropane-1-carboxylate oxidase activity	5/4364	0.0226509
Leaf vs RootⅠ	13	GO:0030599	MF	pectinesterase activity	13/4364	0.0256754
Leaf vs RootⅠ	44	GO:0099512	CC	supramolecular fiber	44/4364	0.0256783
Leaf vs RootⅠ	44	GO:0099513	CC	polymeric cytoskeletal fiber	44/4364	0.0256783
Leaf vs RootⅠ	44	GO:0099081	CC	supramolecular polymer	44/4364	0.0256783
Leaf vs RootⅠ	286	GO:0004672	MF	protein kinase activity	286/4364	0.0260749
Leaf vs RootⅠ	44	GO:0004888	MF	transmembrane signaling receptor activity	44/4364	0.0264201
Leaf vs RootⅠ	12	GO:0000724	BP	double-strand break repair via homologous recombination	12/4364	0.0266557
Leaf vs RootⅠ	76	GO:0030234	MF	enzyme regulator activity	76/4364	0.027743
Leaf vs RootⅠ	323	GO:0016773	MF	phosphotransferase activity, alcohol group as acceptor	323/4364	0.0282359
Leaf vs RootⅠ	8	GO:0010427	MF	abscisic acid binding	8/4364	0.0287462
Leaf vs RootⅠ	28	GO:0008299	BP	isoprenoid biosynthetic process	28/4364	0.0294532
Leaf vs RootⅠ	32	GO:0009250	BP	glucan biosynthetic process	32/4364	0.0311164
Leaf vs RootⅠ	14	GO:0031146	BP	SCF-dependent proteasomal ubiquitin-dependent protein catabolic process	14/4364	0.0320295
Leaf vs RootⅠ	31	GO:0006720	BP	isoprenoid metabolic process	31/4364	0.0346967
Leaf vs RootⅠ	4	GO:0046287	BP	isoflavonoid metabolic process	4/4364	0.0362745
Leaf vs RootⅠ	4	GO:0018279	BP	protein N-linked glycosylation via asparagine	4/4364	0.0362745
Leaf vs RootⅠ	4	GO:0010026	BP	trichome differentiation	4/4364	0.0362745
Leaf vs RootⅠ	4	GO:0018196	BP	peptidyl-asparagine modification	4/4364	0.0362745
Leaf vs RootⅠ	4	GO:0009717	BP	isoflavonoid biosynthetic process	4/4364	0.0362745
Leaf vs RootⅠ	4	GO:1903959	BP	regulation of anion transmembrane transport	4/4364	0.0362745
Leaf vs RootⅠ	5	GO:0016621	MF	cinnamoyl-CoA reductase activity	5/4364	0.0362745
Leaf vs RootⅠ	5	GO:0008447	MF	L-ascorbate oxidase activity	5/4364	0.0362745
Leaf vs RootⅠ	4	GO:0005459	MF	UDP-galactose transmembrane transporter activity	4/4364	0.0362745
Leaf vs RootⅠ	4	GO:0003885	MF	D-arabinono-1,4-lactone oxidase activity	4/4364	0.0362745
Leaf vs RootⅠ	44	GO:0099080	CC	supramolecular complex	44/4364	0.036994
Leaf vs RootⅠ	7	GO:0006490	BP	oligosaccharide-lipid intermediate biosynthetic process	7/4364	0.0402738
Leaf vs RootⅠ	6	GO:0004576	MF	oligosaccharyl transferase activity	6/4364	0.0411713
Leaf vs RootⅠ	15	GO:0030145	MF	manganese ion binding	15/4364	0.0418445
Leaf vs RootⅠ	8	GO:0019840	MF	isoprenoid binding	8/4364	0.0462186
Leaf vs RootⅠ	13	GO:0004650	MF	polygalacturonase activity	13/4364	0.0462186
Leaf vs RootⅠ	36	GO:0044212	MF	transcription regulatory region DNA binding	36/4364	0.0464573
Leaf vs RootⅠ	36	GO:0001067	MF	regulatory region nucleic acid binding	36/4364	0.0464573
Leaf vs RootⅠ	21	GO:0006694	BP	steroid biosynthetic process	21/4364	0.0477489
Leaf vs RootⅠ	18	GO:0006302	BP	double-strand break repair	18/4364	0.0477489
Leaf vs RootⅠ	3	GO:0046070	BP	dGTP metabolic process	3/4364	0.0477489
Leaf vs RootⅠ	3	GO:0010540	BP	basipetal auxin transport	3/4364	0.0477489
Leaf vs RootⅠ	3	GO:0009900	BP	dehiscence	3/4364	0.0477489
Leaf vs RootⅠ	3	GO:0009901	BP	anther dehiscence	3/4364	0.0477489
Leaf vs RootⅠ	3	GO:0009146	BP	purine nucleoside triphosphate catabolic process	3/4364	0.0477489
Leaf vs RootⅠ	3	GO:0009155	BP	purine deoxyribonucleotide catabolic process	3/4364	0.0477489
Leaf vs RootⅠ	3	GO:0009151	BP	purine deoxyribonucleotide metabolic process	3/4364	0.0477489
Leaf vs RootⅠ	3	GO:0009215	BP	purine deoxyribonucleoside triphosphate metabolic process	3/4364	0.0477489
Leaf vs RootⅠ	3	GO:0009217	BP	purine deoxyribonucleoside triphosphate catabolic process	3/4364	0.0477489
Leaf vs RootⅠ	3	GO:0006203	BP	dGTP catabolic process	3/4364	0.0477489
Leaf vs RootⅠ	41	GO:0005874	CC	microtubule	41/4364	0.0477489
Leaf vs RootⅠ	3	GO:0070042	MF	rRNA (uridine-N3-)-methyltransferase activity	3/4364	0.0477489
Leaf vs RootⅠ	78	GO:0006952	BP	defense response	78/4364	0.0520076
Leaf vs RootⅠ	5	GO:1905269	BP	positive regulation of chromatin organization	5/4364	0.0520076
Leaf vs RootⅠ	5	GO:0031058	BP	positive regulation of histone modification	5/4364	0.0520076
Leaf vs RootⅠ	5	GO:0009736	BP	cytokinin-activated signaling pathway	5/4364	0.0520076
Leaf vs RootⅠ	5	GO:0031023	BP	microtubule organizing center organization	5/4364	0.0520076
Leaf vs RootⅠ	5	GO:1904668	BP	positive regulation of ubiquitin protein ligase activity	5/4364	0.0520076
Leaf vs RootⅠ	5	GO:0004301	MF	epoxide hydrolase activity	5/4364	0.0520076
Leaf vs RootⅠ	5	GO:0097027	MF	ubiquitin-protein transferase activator activity	5/4364	0.0520076
Leaf vs RootⅠ	5	GO:0042285	MF	xylosyltransferase activity	5/4364	0.0520076
Leaf vs RootⅠ	6	GO:0051753	MF	mannan synthase activity	6/4364	0.0545091
Leaf vs RootⅠ	15	GO:0003697	MF	single-stranded DNA binding	15/4364	0.055183
Leaf vs RootⅠ	8	GO:0045489	BP	pectin biosynthetic process	8/4364	0.055297
Leaf vs RootⅠ	8	GO:0072523	BP	purine-containing compound catabolic process	8/4364	0.055297
Leaf vs RootⅠ	20	GO:0080043	MF	quercetin 3-O-glucosyltransferase activity	20/4364	0.0580195
Leaf vs RootⅠ	20	GO:0080044	MF	quercetin 7-O-glucosyltransferase activity	20/4364	0.0580195
Leaf vs RootⅠ	67	GO:0008092	MF	cytoskeletal protein binding	67/4364	0.0584206
Leaf vs RootⅠ	4	GO:0044070	BP	regulation of anion transport	4/4364	0.0597445
Leaf vs RootⅠ	4	GO:0000727	BP	double-strand break repair via break-induced replication	4/4364	0.0597445
Leaf vs RootⅠ	4	GO:0009092	BP	homoserine metabolic process	4/4364	0.0597445
Leaf vs RootⅠ	4	GO:0030600	MF	feruloyl esterase activity	4/4364	0.0597445
Leaf vs RootⅠ	11	GO:0006890	BP	retrograde vesicle-mediated transport, Golgi to endoplasmic reticulum	11/4364	0.0602907
Leaf vs RootⅠ	12	GO:0006004	BP	fucose metabolic process	12/4364	0.063801
Leaf vs RootⅠ	232	GO:0016788	MF	hydrolase activity, acting on ester bonds	232/4364	0.063801
Leaf vs RootⅠ	18	GO:0031401	BP	positive regulation of protein modification process	18/4364	0.0641686
Leaf vs RootⅠ	36	GO:0016709	MF	oxidoreductase activity, acting on paired donors, with incorporation or reduction of molecular oxygen, NAD(P)H as one donor, and incorporation of one atom of oxygen	36/4364	0.064538
Leaf vs RootⅠ	104	GO:0034061	MF	DNA polymerase activity	104/4364	0.0652938
Leaf vs RootⅠ	20	GO:0072657	BP	protein localization to membrane	20/4364	0.0661444
Leaf vs RootⅠ	8	GO:0030126	CC	COPI vesicle coat	8/4364	0.0671859
Leaf vs RootⅠ	24	GO:0001932	BP	regulation of protein phosphorylation	24/4364	0.0684125
Leaf vs RootⅠ	24	GO:0043177	MF	organic acid binding	24/4364	0.0684125
Leaf vs RootⅠ	24	GO:0031406	MF	carboxylic acid binding	24/4364	0.0684125
Leaf vs RootⅠ	5	GO:0030545	MF	receptor regulator activity	5/4364	0.072203
Leaf vs RootⅠ	5	GO:0030546	MF	signaling receptor activator activity	5/4364	0.072203
Leaf vs RootⅠ	5	GO:0010997	MF	anaphase-promoting complex binding	5/4364	0.072203
Leaf vs RootⅠ	5	GO:0055106	MF	ubiquitin-protein transferase regulator activity	5/4364	0.072203
Leaf vs RootⅠ	5	GO:0048018	MF	receptor ligand activity	5/4364	0.072203
Leaf vs RootⅠ	39	GO:0050790	BP	regulation of catalytic activity	39/4364	0.0728465
Leaf vs RootⅠ	10	GO:0006487	BP	protein N-linked glycosylation	10/4364	0.0741124
Leaf vs RootⅠ	28	GO:0008643	BP	carbohydrate transport	28/4364	0.0750431
Leaf vs RootⅠ	22	GO:1901505	MF	carbohydrate derivative transmembrane transporter activity	22/4364	0.0758773
Leaf vs RootⅠ	9	GO:0016775	MF	phosphotransferase activity, nitrogenous group as acceptor	9/4364	0.0778385
Leaf vs RootⅠ	9	GO:0004673	MF	protein histidine kinase activity	9/4364	0.0778385
Leaf vs RootⅠ	125	GO:0006996	BP	organelle organization	125/4364	0.0782944
Leaf vs RootⅠ	40	GO:0065009	BP	regulation of molecular function	40/4364	0.0814065
Leaf vs RootⅠ	26	GO:0016298	MF	lipase activity	26/4364	0.0825838
Leaf vs RootⅠ	31	GO:0048193	BP	Golgi vesicle transport	31/4364	0.0882932
Leaf vs RootⅠ	29	GO:0061695	CC	transferase complex, transferring phosphorus-containing groups	29/4364	0.0885175
Leaf vs RootⅠ	21	GO:0030154	BP	cell differentiation	21/4364	0.0897617
Leaf vs RootⅠ	6	GO:0019187	MF	beta-1,4-mannosyltransferase activity	6/4364	0.0899346
Leaf vs RootⅠ	6	GO:0004551	MF	nucleotide diphosphatase activity	6/4364	0.0899346
Leaf vs RootⅠ	4	GO:0019692	BP	deoxyribose phosphate metabolic process	4/4364	0.0900173
Leaf vs RootⅠ	4	GO:0009394	BP	2'-deoxyribonucleotide metabolic process	4/4364	0.0900173
Leaf vs RootⅠ	4	GO:0006268	BP	DNA unwinding involved in DNA replication	4/4364	0.0900173
Leaf vs RootⅠ	4	GO:0006999	BP	nuclear pore organization	4/4364	0.0900173
Leaf vs RootⅠ	9	GO:0004709	MF	MAP kinase kinase kinase activity	9/4364	0.0911288
Leaf vs RootⅠ	13	GO:0033293	MF	monocarboxylic acid binding	13/4364	0.0915701
Leaf vs RootⅠ	3	GO:0061087	BP	positive regulation of histone H3-K27 methylation	3/4364	0.0935061
Leaf vs RootⅠ	3	GO:2000071	BP	regulation of defense response by callose deposition	3/4364	0.0935061
Leaf vs RootⅠ	3	GO:0012511	CC	monolayer-surrounded lipid storage body	3/4364	0.0935061
Leaf vs RootⅠ	3	GO:0052861	MF	glucan endo-1,3-beta-glucanase activity, C-3 substituted reducing group	3/4364	0.0935061
Leaf vs RootⅠ	3	GO:0052736	MF	beta-glucanase activity	3/4364	0.0935061
Leaf vs RootⅠ	131	GO:0140097	MF	catalytic activity, acting on DNA	131/4364	0.0935123
Leaf vs RootⅠ	7	GO:0005762	CC	mitochondrial large ribosomal subunit	7/4364	0.0945385
Leaf vs RootⅠ	5	GO:1900150	BP	regulation of defense response to fungus	5/4364	0.0950145
Leaf vs RootⅠ	5	GO:2001252	BP	positive regulation of chromosome organization	5/4364	0.0950145
Leaf vs RootⅠ	5	GO:1904666	BP	regulation of ubiquitin protein ligase activity	5/4364	0.0950145
Leaf vs RootⅠ	25	GO:0000226	BP	microtubule cytoskeleton organization	25/4364	0.0950145
Leaf vs RootⅠ	5	GO:0016803	MF	ether hydrolase activity	5/4364	0.0950145
Leaf vs RootⅠ	142	GO:2001141	BP	regulation of RNA biosynthetic process	142/4364	0.0976958
Leaf vs RootⅠ	142	GO:0006355	BP	regulation of transcription, DNA-templated	142/4364	0.0976958
Leaf vs RootⅠ	142	GO:1903506	BP	regulation of nucleic acid-templated transcription	142/4364	0.0976958
Leaf vs RootⅠ	23	GO:0019900	MF	kinase binding	23/4364	0.0996348
Leaf vs RootⅠ	9	GO:0051783	BP	regulation of nuclear division	9/4364	0.104309
Leaf vs RootⅠ	2	GO:0070212	BP	protein poly-ADP-ribosylation	2/4364	0.104578
Leaf vs RootⅠ	2	GO:0000012	BP	single strand break repair	2/4364	0.104578
Leaf vs RootⅠ	2	GO:0010136	BP	ureide catabolic process	2/4364	0.104578
Leaf vs RootⅠ	2	GO:0010135	BP	ureide metabolic process	2/4364	0.104578
Leaf vs RootⅠ	2	GO:0032324	BP	molybdopterin cofactor biosynthetic process	2/4364	0.104578
Leaf vs RootⅠ	2	GO:0030863	CC	cortical cytoskeleton	2/4364	0.104578
Leaf vs RootⅠ	2	GO:0030864	CC	cortical actin cytoskeleton	2/4364	0.104578
Leaf vs RootⅠ	2	GO:0005457	MF	GDP-fucose transmembrane transporter activity	2/4364	0.104578
Leaf vs RootⅠ	2	GO:0004401	MF	histidinol-phosphatase activity	2/4364	0.104578
Leaf vs RootⅠ	2	GO:0044548	MF	S100 protein binding	2/4364	0.104578
Leaf vs RootⅠ	2	GO:0004583	MF	dolichyl-phosphate-glucose-glycolipid alpha-glucosyltransferase activity	2/4364	0.104578
Leaf vs RootⅠ	2	GO:0051500	MF	D-tyrosyl-tRNA(Tyr) deacylase activity	2/4364	0.104578
Leaf vs RootⅠ	2	GO:0047451	MF	3-hydroxyoctanoyl-[acyl-carrier-protein] dehydratase activity	2/4364	0.104578
Leaf vs RootⅠ	2	GO:0102671	MF	6a-hydroxymaackiain-3-O-methyltransferase activity	2/4364	0.104578
Leaf vs RootⅠ	2	GO:0050017	MF	L-3-cyanoalanine synthase activity	2/4364	0.104578
Leaf vs RootⅠ	2	GO:0047710	MF	bis(5'-adenosyl)-triphosphatase activity	2/4364	0.104578
Leaf vs RootⅠ	2	GO:1990404	MF	protein ADP-ribosylase activity	2/4364	0.104578
Leaf vs RootⅠ	2	GO:0050638	MF	taxadien-5-alpha-ol O-acetyltransferase activity	2/4364	0.104578
Leaf vs RootⅠ	2	GO:0106073	MF	dolichyl pyrophosphate Glc2Man9GlcNAc2 alpha-1,2-glucosyltransferase activity	2/4364	0.104578
Leaf vs RootⅠ	2	GO:0004436	MF	phosphatidylinositol diacylglycerol-lyase activity	2/4364	0.104578
Leaf vs RootⅠ	2	GO:0008659	MF	(3R)-hydroxymyristoyl-[acyl-carrier-protein] dehydratase activity	2/4364	0.104578
Leaf vs RootⅠ	2	GO:0004735	MF	pyrroline-5-carboxylate reductase activity	2/4364	0.104578
Leaf vs RootⅠ	2	GO:0036080	MF	purine nucleotide-sugar transmembrane transporter activity	2/4364	0.104578
Leaf vs RootⅠ	2	GO:0030366	MF	molybdopterin synthase activity	2/4364	0.104578
Leaf vs RootⅠ	2	GO:0019171	MF	3-hydroxyacyl-[acyl-carrier-protein] dehydratase activity	2/4364	0.104578
Leaf vs RootⅠ	16	GO:1903046	BP	meiotic cell cycle process	16/4364	0.106246
Leaf vs RootⅠ	6	GO:0032875	BP	regulation of DNA endoreduplication	6/4364	0.106246
Leaf vs RootⅠ	148	GO:0016779	MF	nucleotidyltransferase activity	148/4364	0.107893
Leaf vs RootⅠ	7	GO:0051784	BP	negative regulation of nuclear division	7/4364	0.10905
Leaf vs RootⅠ	7	GO:0000315	CC	organellar large ribosomal subunit	7/4364	0.10905
Leaf vs RootⅠ	48	GO:0007017	BP	microtubule-based process	48/4364	0.112401
Leaf vs RootⅠ	24	GO:0051338	BP	regulation of transferase activity	24/4364	0.112432
Leaf vs RootⅠ	79	GO:0003964	MF	RNA-directed DNA polymerase activity	79/4364	0.117882
Leaf vs RootⅠ	24	GO:0009069	BP	serine family amino acid metabolic process	24/4364	0.119128
Leaf vs RootⅠ	18	GO:0045859	BP	regulation of protein kinase activity	18/4364	0.119128
Leaf vs RootⅠ	5	GO:0000280	BP	nuclear division	5/4364	0.119128
Leaf vs RootⅠ	5	GO:1903322	BP	positive regulation of protein modification by small protein conjugation or removal	5/4364	0.119128
Leaf vs RootⅠ	5	GO:0051443	BP	positive regulation of ubiquitin-protein transferase activity	5/4364	0.119128
Leaf vs RootⅠ	5	GO:0031398	BP	positive regulation of protein ubiquitination	5/4364	0.119128
Leaf vs RootⅠ	5	GO:0007140	BP	male meiotic nuclear division	5/4364	0.119128
Leaf vs RootⅠ	5	GO:0140013	BP	meiotic nuclear division	5/4364	0.119128
Leaf vs RootⅠ	5	GO:0070717	MF	poly-purine tract binding	5/4364	0.119128
Leaf vs RootⅠ	5	GO:0008143	MF	poly(A) binding	5/4364	0.119128
Leaf vs RootⅠ	4	GO:0031952	BP	regulation of protein autophosphorylation	4/4364	0.120329
Leaf vs RootⅠ	4	GO:0009200	BP	deoxyribonucleoside triphosphate metabolic process	4/4364	0.120329
Leaf vs RootⅠ	4	GO:0031060	BP	regulation of histone methylation	4/4364	0.120329
Leaf vs RootⅠ	4	GO:0017022	MF	myosin binding	4/4364	0.120329
Leaf vs RootⅠ	4	GO:0004579	MF	dolichyl-diphosphooligosaccharide-protein glycotransferase activity	4/4364	0.120329
Leaf vs RootⅠ	4	GO:0004072	MF	aspartate kinase activity	4/4364	0.120329
Leaf vs RootⅠ	4	GO:0072542	MF	protein phosphatase activator activity	4/4364	0.120329
Leaf vs RootⅠ	17	GO:0004185	MF	serine-type carboxypeptidase activity	17/4364	0.132383
Leaf vs RootⅠ	19	GO:0005875	CC	microtubule associated complex	19/4364	0.141421
Leaf vs RootⅠ	21	GO:0019901	MF	protein kinase binding	21/4364	0.142291
Leaf vs RootⅠ	8	GO:0043178	MF	alcohol binding	8/4364	0.142869
Leaf vs RootⅠ	3	GO:0061085	BP	regulation of histone H3-K27 methylation	3/4364	0.143234
Leaf vs RootⅠ	3	GO:0018126	BP	protein hydroxylation	3/4364	0.143234
Leaf vs RootⅠ	3	GO:0006471	BP	protein ADP-ribosylation	3/4364	0.143234
Leaf vs RootⅠ	3	GO:0042753	BP	positive regulation of circadian rhythm	3/4364	0.143234
Leaf vs RootⅠ	3	GO:0019471	BP	4-hydroxyproline metabolic process	3/4364	0.143234
Leaf vs RootⅠ	3	GO:0007143	BP	female meiotic nuclear division	3/4364	0.143234
Leaf vs RootⅠ	3	GO:0043605	BP	cellular amide catabolic process	3/4364	0.143234
Leaf vs RootⅠ	3	GO:0019742	BP	pentacyclic triterpenoid metabolic process	3/4364	0.143234
Leaf vs RootⅠ	3	GO:0019745	BP	pentacyclic triterpenoid biosynthetic process	3/4364	0.143234
Leaf vs RootⅠ	3	GO:0019511	BP	peptidyl-proline hydroxylation	3/4364	0.143234
Leaf vs RootⅠ	3	GO:0018401	BP	peptidyl-proline hydroxylation to 4-hydroxy-L-proline	3/4364	0.143234
Leaf vs RootⅠ	3	GO:0070652	CC	HAUS complex	3/4364	0.143234
Leaf vs RootⅠ	14	GO:0019888	MF	protein phosphatase regulator activity	14/4364	0.143234
Leaf vs RootⅠ	92	GO:0008168	MF	methyltransferase activity	92/4364	0.143234
Leaf vs RootⅠ	3	GO:0051740	MF	ethylene binding	3/4364	0.143234
Leaf vs RootⅠ	3	GO:0030775	MF	glucuronoxylan 4-O-methyltransferase activity	3/4364	0.143234
Leaf vs RootⅠ	3	GO:0072328	MF	alkene binding	3/4364	0.143234
Leaf vs RootⅠ	3	GO:0016436	MF	rRNA (uridine) methyltransferase activity	3/4364	0.143234
Leaf vs RootⅠ	3	GO:0004737	MF	pyruvate decarboxylase activity	3/4364	0.143234
Leaf vs RootⅠ	3	GO:0050105	MF	L-gulonolactone oxidase activity	3/4364	0.143234
Leaf vs RootⅠ	3	GO:0008441	MF	3'(2'),5'-bisphosphate nucleotidase activity	3/4364	0.143234
Leaf vs RootⅠ	3	GO:0038199	MF	ethylene receptor activity	3/4364	0.143234
Leaf vs RootⅠ	12	GO:0019005	CC	SCF ubiquitin ligase complex	12/4364	0.148327
Leaf vs RootⅠ	182	GO:0004674	MF	protein serine/threonine kinase activity	182/4364	0.150987
Leaf vs RootⅠ	14	GO:0006497	BP	protein lipidation	14/4364	0.153177
Leaf vs RootⅠ	14	GO:0019208	MF	phosphatase regulator activity	14/4364	0.153177
Leaf vs RootⅠ	6	GO:0060918	BP	auxin transport	6/4364	0.154063
Leaf vs RootⅠ	6	GO:0009914	BP	hormone transport	6/4364	0.154063
Leaf vs RootⅠ	197	GO:0051171	BP	regulation of nitrogen compound metabolic process	197/4364	0.156086
Leaf vs RootⅠ	4	GO:0009240	BP	isopentenyl diphosphate biosynthetic process	4/4364	0.160149
Leaf vs RootⅠ	4	GO:0016102	BP	diterpenoid biosynthetic process	4/4364	0.160149
Leaf vs RootⅠ	4	GO:0046490	BP	isopentenyl diphosphate metabolic process	4/4364	0.160149
Leaf vs RootⅠ	4	GO:0018342	BP	protein prenylation	4/4364	0.160149
Leaf vs RootⅠ	4	GO:0009686	BP	gibberellin biosynthetic process	4/4364	0.160149
Leaf vs RootⅠ	4	GO:0030574	BP	collagen catabolic process	4/4364	0.160149
Leaf vs RootⅠ	4	GO:0097354	BP	prenylation	4/4364	0.160149
Leaf vs RootⅠ	4	GO:0008083	MF	growth factor activity	4/4364	0.160149
Leaf vs RootⅠ	4	GO:0003730	MF	mRNA 3'-UTR binding	4/4364	0.160149
Leaf vs RootⅠ	8	GO:0030029	BP	actin filament-based process	8/4364	0.161229
Leaf vs RootⅠ	19	GO:0016763	MF	transferase activity, transferring pentosyl groups	19/4364	0.161532
Leaf vs RootⅠ	83	GO:0030246	MF	carbohydrate binding	83/4364	0.163356
Leaf vs RootⅠ	9	GO:0045330	MF	aspartyl esterase activity	9/4364	0.166882
Leaf vs RootⅠ	68	GO:1990234	CC	transferase complex	68/4364	0.171464
Leaf vs RootⅠ	76	GO:0016747	MF	transferase activity, transferring acyl groups other than amino-acyl groups	76/4364	0.171464
Leaf vs RootⅠ	18	GO:0016679	MF	oxidoreductase activity, acting on diphenols and related substances as donors	18/4364	0.17392
Leaf vs RootⅠ	12	GO:0009251	BP	glucan catabolic process	12/4364	0.174754
Leaf vs RootⅠ	5	GO:0016101	BP	diterpenoid metabolic process	5/4364	0.183113
Leaf vs RootⅠ	5	GO:0009926	BP	auxin polar transport	5/4364	0.183113
Leaf vs RootⅠ	5	GO:0009685	BP	gibberellin metabolic process	5/4364	0.183113
Leaf vs RootⅠ	5	GO:0051438	BP	regulation of ubiquitin-protein transferase activity	5/4364	0.183113
Leaf vs RootⅠ	6	GO:0045839	BP	negative regulation of mitotic nuclear division	6/4364	0.183113
Leaf vs RootⅠ	6	GO:0006022	BP	aminoglycan metabolic process	6/4364	0.183113
Leaf vs RootⅠ	6	GO:0048268	BP	clathrin coat assembly	6/4364	0.183113
Leaf vs RootⅠ	6	GO:0002161	MF	aminoacyl-tRNA editing activity	6/4364	0.183113
Leaf vs RootⅠ	10	GO:0016799	MF	hydrolase activity, hydrolyzing N-glycosyl compounds	10/4364	0.19926
Leaf vs RootⅠ	20	GO:0009070	BP	serine family amino acid biosynthetic process	20/4364	0.199888
Leaf vs RootⅠ	7	GO:0007088	BP	regulation of mitotic nuclear division	7/4364	0.203837
Leaf vs RootⅠ	150	GO:0019219	BP	regulation of nucleobase-containing compound metabolic process	150/4364	0.204197
Leaf vs RootⅠ	68	GO:0016051	BP	carbohydrate biosynthetic process	68/4364	0.205641
Leaf vs RootⅠ	4	GO:0051189	BP	prosthetic group metabolic process	4/4364	0.208877
Leaf vs RootⅠ	4	GO:0043545	BP	molybdopterin cofactor metabolic process	4/4364	0.208877
Leaf vs RootⅠ	4	GO:0009903	BP	chloroplast avoidance movement	4/4364	0.208877
Leaf vs RootⅠ	4	GO:0006777	BP	Mo-molybdopterin cofactor biosynthetic process	4/4364	0.208877
Leaf vs RootⅠ	4	GO:0019720	BP	Mo-molybdopterin cofactor metabolic process	4/4364	0.208877
Leaf vs RootⅠ	4	GO:0030008	CC	TRAPP complex	4/4364	0.208877
Leaf vs RootⅠ	4	GO:0102983	MF	xylogalacturonan beta-1,3-xylosyltransferase activity	4/4364	0.208877
Leaf vs RootⅠ	4	GO:0019211	MF	phosphatase activator activity	4/4364	0.208877
Leaf vs RootⅠ	3	GO:0006598	BP	polyamine catabolic process	3/4364	0.21013
Leaf vs RootⅠ	3	GO:0009740	BP	gibberellic acid mediated signaling pathway	3/4364	0.21013
Leaf vs RootⅠ	3	GO:0046386	BP	deoxyribose phosphate catabolic process	3/4364	0.21013
Leaf vs RootⅠ	3	GO:0010476	BP	gibberellin mediated signaling pathway	3/4364	0.21013
Leaf vs RootⅠ	3	GO:0002221	BP	pattern recognition receptor signaling pathway	3/4364	0.21013
Leaf vs RootⅠ	3	GO:0002764	BP	immune response-regulating signaling pathway	3/4364	0.21013
Leaf vs RootⅠ	3	GO:0002757	BP	immune response-activating signal transduction	3/4364	0.21013
Leaf vs RootⅠ	3	GO:0002758	BP	innate immune response-activating signal transduction	3/4364	0.21013
Leaf vs RootⅠ	3	GO:0031080	CC	nuclear pore outer ring	3/4364	0.21013
Leaf vs RootⅠ	3	GO:0031262	CC	Ndc80 complex	3/4364	0.21013
Leaf vs RootⅠ	3	GO:0044611	CC	nuclear pore inner ring	3/4364	0.21013
Leaf vs RootⅠ	387	GO:0016301	MF	kinase activity	387/4364	0.21013
Leaf vs RootⅠ	3	GO:0043014	MF	alpha-tubulin binding	3/4364	0.21013
Leaf vs RootⅠ	3	GO:0051011	MF	microtubule minus-end binding	3/4364	0.21013
Leaf vs RootⅠ	61	GO:0005783	CC	endoplasmic reticulum	61/4364	0.211042
Leaf vs RootⅠ	199	GO:0080090	BP	regulation of primary metabolic process	199/4364	0.212231
Leaf vs RootⅠ	6	GO:0032508	BP	DNA duplex unwinding	6/4364	0.21293
Leaf vs RootⅠ	55	GO:0044430	CC	cytoskeletal part	55/4364	0.218205
Leaf vs RootⅠ	5	GO:1903320	BP	regulation of protein modification by small protein conjugation or removal	5/4364	0.218606
Leaf vs RootⅠ	5	GO:0031396	BP	regulation of protein ubiquitination	5/4364	0.218606
Leaf vs RootⅠ	5	GO:0018345	BP	protein palmitoylation	5/4364	0.218606
Leaf vs RootⅠ	7	GO:0030036	BP	actin cytoskeleton organization	7/4364	0.218606
Leaf vs RootⅠ	220	GO:0060255	BP	regulation of macromolecule metabolic process	220/4364	0.218606
Leaf vs RootⅠ	2	GO:0033528	BP	S-methylmethionine cycle	2/4364	0.218606
Leaf vs RootⅠ	2	GO:1902292	BP	cell cycle DNA replication initiation	2/4364	0.218606
Leaf vs RootⅠ	2	GO:1902384	BP	glycyrrhetinate metabolic process	2/4364	0.218606
Leaf vs RootⅠ	2	GO:1902315	BP	nuclear cell cycle DNA replication initiation	2/4364	0.218606
Leaf vs RootⅠ	2	GO:0009701	BP	isoflavonoid phytoalexin biosynthetic process	2/4364	0.218606
Leaf vs RootⅠ	2	GO:0046383	BP	dTDP-rhamnose metabolic process	2/4364	0.218606
Leaf vs RootⅠ	2	GO:0033478	BP	UDP-rhamnose metabolic process	2/4364	0.218606
Leaf vs RootⅠ	2	GO:0033477	BP	S-methylmethionine metabolic process	2/4364	0.218606
Leaf vs RootⅠ	2	GO:0046289	BP	isoflavonoid phytoalexin metabolic process	2/4364	0.218606
Leaf vs RootⅠ	2	GO:0016105	BP	triterpenoid catabolic process	2/4364	0.218606
Leaf vs RootⅠ	2	GO:0019305	BP	dTDP-rhamnose biosynthetic process	2/4364	0.218606
Leaf vs RootⅠ	2	GO:0019741	BP	pentacyclic triterpenoid catabolic process	2/4364	0.218606
Leaf vs RootⅠ	2	GO:0019478	BP	D-amino acid catabolic process	2/4364	0.218606
Leaf vs RootⅠ	2	GO:0033313	BP	meiotic cell cycle checkpoint	2/4364	0.218606
Leaf vs RootⅠ	2	GO:0010253	BP	UDP-rhamnose biosynthetic process	2/4364	0.218606
Leaf vs RootⅠ	2	GO:1902386	BP	glycyrrhetinate biosynthetic process	2/4364	0.218606
Leaf vs RootⅠ	2	GO:1902381	BP	11-oxo-beta-amyrin metabolic process	2/4364	0.218606
Leaf vs RootⅠ	2	GO:1902382	BP	11-oxo-beta-amyrin catabolic process	2/4364	0.218606
Leaf vs RootⅠ	2	GO:0035308	BP	negative regulation of protein dephosphorylation	2/4364	0.218606
Leaf vs RootⅠ	2	GO:0035305	BP	negative regulation of dephosphorylation	2/4364	0.218606
Leaf vs RootⅠ	2	GO:0009093	BP	cysteine catabolic process	2/4364	0.218606
Leaf vs RootⅠ	2	GO:1902975	BP	mitotic DNA replication initiation	2/4364	0.218606
Leaf vs RootⅠ	2	GO:0016035	CC	zeta DNA polymerase complex	2/4364	0.218606
Leaf vs RootⅠ	2	GO:0005658	CC	alpha DNA polymerase:primase complex	2/4364	0.218606
Leaf vs RootⅠ	2	GO:0055028	CC	cortical microtubule	2/4364	0.218606
Leaf vs RootⅠ	17	GO:0070008	MF	serine-type exopeptidase activity	17/4364	0.218606
Leaf vs RootⅠ	2	GO:0004441	MF	inositol-1,4-bisphosphate 1-phosphatase activity	2/4364	0.218606
Leaf vs RootⅠ	2	GO:0004648	MF	O-phospho-L-serine:2-oxoglutarate aminotransferase activity	2/4364	0.218606
Leaf vs RootⅠ	2	GO:0008898	MF	S-adenosylmethionine-homocysteine S-methyltransferase activity	2/4364	0.218606
Leaf vs RootⅠ	2	GO:0004585	MF	ornithine carbamoyltransferase activity	2/4364	0.218606
Leaf vs RootⅠ	2	GO:0102489	MF	GTP phosphohydrolase activity	2/4364	0.218606
Leaf vs RootⅠ	2	GO:0102488	MF	dTTP phosphohydrolase activity	2/4364	0.218606
Leaf vs RootⅠ	2	GO:0016793	MF	triphosphoric monoester hydrolase activity	2/4364	0.218606
Leaf vs RootⅠ	2	GO:0042282	MF	hydroxymethylglutaryl-CoA reductase activity	2/4364	0.218606
Leaf vs RootⅠ	2	GO:0030746	MF	isoflavone 4'-O-methyltransferase activity	2/4364	0.218606
Leaf vs RootⅠ	2	GO:0102490	MF	8-oxo-dGTP phosphohydrolase activity	2/4364	0.218606
Leaf vs RootⅠ	2	GO:0102491	MF	dGTP phosphohydrolase activity	2/4364	0.218606
Leaf vs RootⅠ	2	GO:0047150	MF	betaine-homocysteine S-methyltransferase activity	2/4364	0.218606
Leaf vs RootⅠ	2	GO:0016312	MF	inositol bisphosphate phosphatase activity	2/4364	0.218606
Leaf vs RootⅠ	2	GO:0005542	MF	folic acid binding	2/4364	0.218606
Leaf vs RootⅠ	2	GO:0102670	MF	2,7,4'-trihydroxyisoflavanone-4'-O-methyltransferase activity	2/4364	0.218606
Leaf vs RootⅠ	2	GO:0004848	MF	ureidoglycolate hydrolase activity	2/4364	0.218606
Leaf vs RootⅠ	2	GO:0003896	MF	DNA primase activity	2/4364	0.218606
Leaf vs RootⅠ	2	GO:0047751	MF	cholestenone 5-alpha-reductase activity	2/4364	0.218606
Leaf vs RootⅠ	2	GO:0004412	MF	homoserine dehydrogenase activity	2/4364	0.218606
Leaf vs RootⅠ	2	GO:0005344	MF	oxygen carrier activity	2/4364	0.218606
Leaf vs RootⅠ	2	GO:0008832	MF	dGTPase activity	2/4364	0.218606
Leaf vs RootⅠ	2	GO:0047987	MF	hydroperoxide dehydratase activity	2/4364	0.218606
Leaf vs RootⅠ	2	GO:0102487	MF	dUTP phosphohydrolase activity	2/4364	0.218606
Leaf vs RootⅠ	2	GO:0102486	MF	dCTP phosphohydrolase activity	2/4364	0.218606
Leaf vs RootⅠ	2	GO:0102485	MF	dATP phosphohydrolase activity	2/4364	0.218606
Leaf vs RootⅠ	2	GO:0008831	MF	dTDP-4-dehydrorhamnose reductase activity	2/4364	0.218606
Leaf vs RootⅠ	2	GO:0008830	MF	dTDP-4-dehydrorhamnose 3,5-epimerase activity	2/4364	0.218606
Leaf vs RootⅠ	2	GO:0003838	MF	sterol 24-C-methyltransferase activity	2/4364	0.218606
Leaf vs RootⅠ	19	GO:0004180	MF	carboxypeptidase activity	19/4364	0.219923
Leaf vs RootⅠ	43	GO:1901361	BP	organic cyclic compound catabolic process	43/4364	0.232651
Leaf vs RootⅠ	6	GO:0032392	BP	DNA geometric change	6/4364	0.238293
Leaf vs RootⅠ	6	GO:0016894	MF	endonuclease activity, active with either ribo- or deoxyribonucleic acids and producing 3'-phosphomonoesters	6/4364	0.238293
Leaf vs RootⅠ	40	GO:0019439	BP	aromatic compound catabolic process	40/4364	0.239611
Leaf vs RootⅠ	15	GO:0008171	MF	O-methyltransferase activity	15/4364	0.242964
Leaf vs RootⅠ	12	GO:0010639	BP	negative regulation of organelle organization	12/4364	0.245114
Leaf vs RootⅠ	4	GO:0009904	BP	chloroplast accumulation movement	4/4364	0.247029
Leaf vs RootⅠ	7	GO:0034765	BP	regulation of ion transmembrane transport	7/4364	0.247029
Leaf vs RootⅠ	7	GO:0005815	CC	microtubule organizing center	7/4364	0.247029
Leaf vs RootⅠ	4	GO:0016813	MF	hydrolase activity, acting on carbon-nitrogen (but not peptide) bonds, in linear amidines	4/4364	0.247029
Leaf vs RootⅠ	4	GO:0003950	MF	NAD+ ADP-ribosyltransferase activity	4/4364	0.247029
Leaf vs RootⅠ	4	GO:0016207	MF	4-coumarate-CoA ligase activity	4/4364	0.247029
Leaf vs RootⅠ	4	GO:0052793	MF	pectin acetylesterase activity	4/4364	0.247029
Leaf vs RootⅠ	248	GO:0006259	BP	DNA metabolic process	248/4364	0.247383
Leaf vs RootⅠ	5	GO:0031056	BP	regulation of histone modification	5/4364	0.249622
Leaf vs RootⅠ	12	GO:0048285	BP	organelle fission	12/4364	0.253092
Leaf vs RootⅠ	9	GO:0045930	BP	negative regulation of mitotic cell cycle	9/4364	0.259607
Leaf vs RootⅠ	144	GO:0051252	BP	regulation of RNA metabolic process	144/4364	0.260652
Leaf vs RootⅠ	41	GO:0005789	CC	endoplasmic reticulum membrane	41/4364	0.262368
Leaf vs RootⅠ	30	GO:0019220	BP	regulation of phosphate metabolic process	30/4364	0.267951
Leaf vs RootⅠ	30	GO:0051174	BP	regulation of phosphorus metabolic process	30/4364	0.267951
Leaf vs RootⅠ	72	GO:0005618	CC	cell wall	72/4364	0.267951
Leaf vs RootⅠ	72	GO:0030312	CC	external encapsulating structure	72/4364	0.267951
Leaf vs RootⅠ	6	GO:0055129	BP	L-proline biosynthetic process	6/4364	0.270725
Leaf vs RootⅠ	3	GO:0019287	BP	isopentenyl diphosphate biosynthetic process, mevalonate pathway	3/4364	0.270725
Leaf vs RootⅠ	3	GO:0044818	BP	mitotic G2/M transition checkpoint	3/4364	0.270725
Leaf vs RootⅠ	3	GO:0051445	BP	regulation of meiotic cell cycle	3/4364	0.270725
Leaf vs RootⅠ	3	GO:0009204	BP	deoxyribonucleoside triphosphate catabolic process	3/4364	0.270725
Leaf vs RootⅠ	3	GO:0010972	BP	negative regulation of G2/M transition of mitotic cell cycle	3/4364	0.270725
Leaf vs RootⅠ	3	GO:0071323	BP	cellular response to chitin	3/4364	0.270725
Leaf vs RootⅠ	3	GO:0009800	BP	cinnamic acid biosynthetic process	3/4364	0.270725
Leaf vs RootⅠ	3	GO:0009803	BP	cinnamic acid metabolic process	3/4364	0.270725
Leaf vs RootⅠ	3	GO:0040020	BP	regulation of meiotic nuclear division	3/4364	0.270725
Leaf vs RootⅠ	3	GO:1902750	BP	negative regulation of cell cycle G2/M phase transition	3/4364	0.270725
Leaf vs RootⅠ	3	GO:0080027	BP	response to herbivore	3/4364	0.270725
Leaf vs RootⅠ	3	GO:0005881	CC	cytoplasmic microtubule	3/4364	0.270725
Leaf vs RootⅠ	3	GO:0000439	CC	transcription factor TFIIH core complex	3/4364	0.270725
Leaf vs RootⅠ	3	GO:0045548	MF	phenylalanine ammonia-lyase activity	3/4364	0.270725
Leaf vs RootⅠ	3	GO:0071917	MF	triose-phosphate transmembrane transporter activity	3/4364	0.270725
Leaf vs RootⅠ	12	GO:0016126	BP	sterol biosynthetic process	12/4364	0.271189
Leaf vs RootⅠ	7	GO:0009690	BP	cytokinin metabolic process	7/4364	0.276706
Leaf vs RootⅠ	7	GO:0034762	BP	regulation of transmembrane transport	7/4364	0.276706
Leaf vs RootⅠ	30	GO:0033043	BP	regulation of organelle organization	30/4364	0.28303
Leaf vs RootⅠ	446	GO:0005634	CC	nucleus	446/4364	0.28789
Leaf vs RootⅠ	28	GO:1901617	BP	organic hydroxy compound biosynthetic process	28/4364	0.290138
Leaf vs RootⅠ	5	GO:0018198	BP	peptidyl-cysteine modification	5/4364	0.29326
Leaf vs RootⅠ	5	GO:0017119	CC	Golgi transport complex	5/4364	0.29326
Leaf vs RootⅠ	5	GO:1990391	CC	DNA repair complex	5/4364	0.29326
Leaf vs RootⅠ	4	GO:0042402	BP	cellular biogenic amine catabolic process	4/4364	0.303103
Leaf vs RootⅠ	4	GO:0010389	BP	regulation of G2/M transition of mitotic cell cycle	4/4364	0.303103
Leaf vs RootⅠ	4	GO:0006195	BP	purine nucleotide catabolic process	4/4364	0.303103
Leaf vs RootⅠ	4	GO:0032963	BP	collagen metabolic process	4/4364	0.303103
Leaf vs RootⅠ	4	GO:0003905	MF	alkylbase DNA N-glycosylase activity	4/4364	0.303103
Leaf vs RootⅠ	4	GO:0047372	MF	acylglycerol lipase activity	4/4364	0.303103
Leaf vs RootⅠ	14	GO:0071103	BP	DNA conformation change	14/4364	0.305439
Leaf vs RootⅠ	206	GO:0031323	BP	regulation of cellular metabolic process	206/4364	0.308414
Leaf vs RootⅠ	7	GO:1901990	BP	regulation of mitotic cell cycle phase transition	7/4364	0.31258
Leaf vs RootⅠ	7	GO:0043269	BP	regulation of ion transport	7/4364	0.31258
Leaf vs RootⅠ	18	GO:0099023	CC	vesicle tethering complex	18/4364	0.315605
Leaf vs RootⅠ	12	GO:0007051	BP	spindle organization	12/4364	0.318203
Leaf vs RootⅠ	94	GO:0016741	MF	transferase activity, transferring one-carbon groups	94/4364	0.332939
Leaf vs RootⅠ	9	GO:0009606	BP	tropism	9/4364	0.338177
Leaf vs RootⅠ	5	GO:0016131	BP	brassinosteroid metabolic process	5/4364	0.338177
Leaf vs RootⅠ	5	GO:0031012	CC	extracellular matrix	5/4364	0.338177
Leaf vs RootⅠ	5	GO:0030660	CC	Golgi-associated vesicle membrane	5/4364	0.338177
Leaf vs RootⅠ	57	GO:0042737	BP	drug catabolic process	57/4364	0.339883
Leaf vs RootⅠ	17	GO:0006888	BP	endoplasmic reticulum to Golgi vesicle-mediated transport	17/4364	0.344203
Leaf vs RootⅠ	6	GO:0090329	BP	regulation of DNA-dependent DNA replication	6/4364	0.344203
Leaf vs RootⅠ	3	GO:0019915	BP	lipid storage	3/4364	0.344203
Leaf vs RootⅠ	3	GO:0009264	BP	deoxyribonucleotide catabolic process	3/4364	0.344203
Leaf vs RootⅠ	3	GO:0030203	BP	glycosaminoglycan metabolic process	3/4364	0.344203
Leaf vs RootⅠ	3	GO:0006023	BP	aminoglycan biosynthetic process	3/4364	0.344203
Leaf vs RootⅠ	3	GO:0006024	BP	glycosaminoglycan biosynthetic process	3/4364	0.344203
Leaf vs RootⅠ	2	GO:0016076	BP	snRNA catabolic process	2/4364	0.344203
Leaf vs RootⅠ	2	GO:0016077	BP	snoRNA catabolic process	2/4364	0.344203
Leaf vs RootⅠ	2	GO:0051315	BP	attachment of mitotic spindle microtubules to kinetochore	2/4364	0.344203
Leaf vs RootⅠ	2	GO:0008608	BP	attachment of spindle microtubules to kinetochore	2/4364	0.344203
Leaf vs RootⅠ	2	GO:0071037	BP	nuclear polyadenylation-dependent snRNA catabolic process	2/4364	0.344203
Leaf vs RootⅠ	2	GO:0071036	BP	nuclear polyadenylation-dependent snoRNA catabolic process	2/4364	0.344203
Leaf vs RootⅠ	2	GO:0071039	BP	nuclear polyadenylation-dependent CUT catabolic process	2/4364	0.344203
Leaf vs RootⅠ	2	GO:1905421	BP	regulation of plant organ morphogenesis	2/4364	0.344203
Leaf vs RootⅠ	2	GO:0046368	BP	GDP-L-fucose metabolic process	2/4364	0.344203
Leaf vs RootⅠ	2	GO:0006390	BP	mitochondrial transcription	2/4364	0.344203
Leaf vs RootⅠ	2	GO:0016233	BP	telomere capping	2/4364	0.344203
Leaf vs RootⅠ	2	GO:0006671	BP	phytosphingosine metabolic process	2/4364	0.344203
Leaf vs RootⅠ	2	GO:0042276	BP	error-prone translesion synthesis	2/4364	0.344203
Leaf vs RootⅠ	2	GO:0008284	BP	positive regulation of cell population proliferation	2/4364	0.344203
Leaf vs RootⅠ	2	GO:0042350	BP	GDP-L-fucose biosynthetic process	2/4364	0.344203
Leaf vs RootⅠ	2	GO:0071044	BP	histone mRNA catabolic process	2/4364	0.344203
Leaf vs RootⅠ	2	GO:0071040	BP	nuclear polyadenylation-dependent antisense transcript catabolic process	2/4364	0.344203
Leaf vs RootⅠ	2	GO:0071041	BP	antisense RNA transcript catabolic process	2/4364	0.344203
Leaf vs RootⅠ	6	GO:0005813	CC	centrosome	6/4364	0.344203
Leaf vs RootⅠ	3	GO:0032806	CC	carboxy-terminal domain protein kinase complex	3/4364	0.344203
Leaf vs RootⅠ	2	GO:0098827	CC	endoplasmic reticulum subcompartment	2/4364	0.344203
Leaf vs RootⅠ	2	GO:0034245	CC	mitochondrial DNA-directed RNA polymerase complex	2/4364	0.344203
Leaf vs RootⅠ	2	GO:0019908	CC	nuclear cyclin-dependent protein kinase holoenzyme complex	2/4364	0.344203
Leaf vs RootⅠ	2	GO:0019008	CC	molybdopterin synthase complex	2/4364	0.344203
Leaf vs RootⅠ	2	GO:0008024	CC	cyclin/CDK positive transcription elongation factor complex	2/4364	0.344203
Leaf vs RootⅠ	2	GO:0071782	CC	endoplasmic reticulum tubular network	2/4364	0.344203
Leaf vs RootⅠ	3	GO:0050328	MF	tetrahydroberberine oxidase activity	3/4364	0.344203
Leaf vs RootⅠ	2	GO:0008893	MF	guanosine-3',5'-bis(diphosphate) 3'-diphosphatase activity	2/4364	0.344203
Leaf vs RootⅠ	2	GO:0035671	MF	enone reductase activity	2/4364	0.344203
Leaf vs RootⅠ	2	GO:0016794	MF	diphosphoric monoester hydrolase activity	2/4364	0.344203
Leaf vs RootⅠ	2	GO:0009029	MF	tetraacyldisaccharide 4'-kinase activity	2/4364	0.344203
Leaf vs RootⅠ	2	GO:0008373	MF	sialyltransferase activity	2/4364	0.344203
Leaf vs RootⅠ	2	GO:0004163	MF	diphosphomevalonate decarboxylase activity	2/4364	0.344203
Leaf vs RootⅠ	2	GO:0004378	MF	GDP-Man:Man1GlcNAc2-PP-Dol alpha-1,3-mannosyltransferase activity	2/4364	0.344203
Leaf vs RootⅠ	2	GO:0008821	MF	crossover junction endodeoxyribonuclease activity	2/4364	0.344203
Leaf vs RootⅠ	2	GO:0033819	MF	lipoyl(octanoyl) transferase activity	2/4364	0.344203
Leaf vs RootⅠ	2	GO:0102240	MF	soyasapogenol B glucuronide galactosyltransferase activity	2/4364	0.344203
Leaf vs RootⅠ	63	GO:0044432	CC	endoplasmic reticulum part	63/4364	0.347186
Leaf vs RootⅡ	22	GO:0009664	BP	plant-type cell wall organization	22/6245	0.000388632
Leaf vs RootⅡ	44	GO:0044036	BP	cell wall macromolecule metabolic process	44/6245	0.000388632
Leaf vs RootⅡ	40	GO:0010383	BP	cell wall polysaccharide metabolic process	40/6245	0.000388632
Leaf vs RootⅡ	35	GO:0010410	BP	hemicellulose metabolic process	35/6245	0.000388632
Leaf vs RootⅡ	20	GO:0010411	BP	xyloglucan metabolic process	20/6245	0.000388632
Leaf vs RootⅡ	50	GO:0000272	BP	polysaccharide catabolic process	50/6245	0.000388632
Leaf vs RootⅡ	42	GO:0042546	BP	cell wall biogenesis	42/6245	0.000388632
Leaf vs RootⅡ	97	GO:0071554	BP	cell wall organization or biogenesis	97/6245	0.000388632
Leaf vs RootⅡ	84	GO:0071555	BP	cell wall organization	84/6245	0.000388632
Leaf vs RootⅡ	39	GO:0071669	BP	plant-type cell wall organization or biogenesis	39/6245	0.000388632
Leaf vs RootⅡ	117	GO:0005976	BP	polysaccharide metabolic process	117/6245	0.000388632
Leaf vs RootⅡ	85	GO:0045229	BP	external encapsulating structure organization	85/6245	0.000388632
Leaf vs RootⅡ	22	GO:0045490	BP	pectin catabolic process	22/6245	0.000388632
Leaf vs RootⅡ	150	GO:0009451	BP	RNA modification	150/6245	0.000388632
Leaf vs RootⅡ	84	GO:0044264	BP	cellular polysaccharide metabolic process	84/6245	0.000388632
Leaf vs RootⅡ	14	GO:0005762	CC	mitochondrial large ribosomal subunit	14/6245	0.000388632
Leaf vs RootⅡ	44	GO:0046658	CC	anchored component of plasma membrane	44/6245	0.000388632
Leaf vs RootⅡ	44	GO:0031225	CC	anchored component of membrane	44/6245	0.000388632
Leaf vs RootⅡ	14	GO:0000315	CC	organellar large ribosomal subunit	14/6245	0.000388632
Leaf vs RootⅡ	10	GO:0008250	CC	oligosaccharyltransferase complex	10/6245	0.000388632
Leaf vs RootⅡ	145	GO:0005576	CC	extracellular region	145/6245	0.000388632
Leaf vs RootⅡ	66	GO:0031226	CC	intrinsic component of plasma membrane	66/6245	0.000388632
Leaf vs RootⅡ	21	GO:0003680	MF	AT DNA binding	21/6245	0.000388632
Leaf vs RootⅡ	18	GO:0016762	MF	xyloglucan:xyloglucosyl transferase activity	18/6245	0.000388632
Leaf vs RootⅡ	18	GO:0045735	MF	nutrient reservoir activity	18/6245	0.000388632
Leaf vs RootⅡ	49	GO:0004857	MF	enzyme inhibitor activity	49/6245	0.000388632
Leaf vs RootⅡ	75	GO:0003690	MF	double-stranded DNA binding	75/6245	0.000388632
Leaf vs RootⅡ	45	GO:0004675	MF	transmembrane receptor protein serine/threonine kinase activity	45/6245	0.000388632
Leaf vs RootⅡ	161	GO:0043565	MF	sequence-specific DNA binding	161/6245	0.000388632
Leaf vs RootⅡ	164	GO:0016798	MF	hydrolase activity, acting on glycosyl bonds	164/6245	0.000388632
Leaf vs RootⅡ	187	GO:0003700	MF	DNA-binding transcription factor activity	187/6245	0.000388632
Leaf vs RootⅡ	146	GO:0016758	MF	transferase activity, transferring hexosyl groups	146/6245	0.000388632
Leaf vs RootⅡ	146	GO:0004553	MF	hydrolase activity, hydrolyzing O-glycosyl compounds	146/6245	0.000388632
Leaf vs RootⅡ	195	GO:0140110	MF	transcription regulator activity	195/6245	0.000388632
Leaf vs RootⅡ	204	GO:0016757	MF	transferase activity, transferring glycosyl groups	204/6245	0.000388632
Leaf vs RootⅡ	151	GO:0008168	MF	methyltransferase activity	151/6245	0.000388632
Leaf vs RootⅡ	74	GO:0008757	MF	S-adenosylmethionine-dependent methyltransferase activity	74/6245	0.000388632
Leaf vs RootⅡ	353	GO:0043531	MF	ADP binding	353/6245	0.000408563
Leaf vs RootⅡ	367	GO:0016070	BP	RNA metabolic process	367/6245	0.000417693
Leaf vs RootⅡ	420	GO:0043412	BP	macromolecule modification	420/6245	0.000417693
Leaf vs RootⅡ	287	GO:0004674	MF	protein serine/threonine kinase activity	287/6245	0.000422703
Leaf vs RootⅡ	516	GO:0003677	MF	DNA binding	516/6245	0.000429849
Leaf vs RootⅡ	435	GO:0004672	MF	protein kinase activity	435/6245	0.000430642
Leaf vs RootⅡ	42	GO:1990837	MF	sequence-specific double-stranded DNA binding	42/6245	0.000448413
Leaf vs RootⅡ	480	GO:0016773	MF	phosphotransferase activity, alcohol group as acceptor	480/6245	0.000448413
Leaf vs RootⅡ	156	GO:0016741	MF	transferase activity, transferring one-carbon groups	156/6245	0.000466311
Leaf vs RootⅡ	35	GO:0030154	BP	cell differentiation	35/6245	0.000521916
Leaf vs RootⅡ	1340	GO:0016740	MF	transferase activity	1340/6245	0.000547551
Leaf vs RootⅡ	2156	GO:0031224	CC	intrinsic component of membrane	2156/6245	0.000556265
Leaf vs RootⅡ	2141	GO:0016021	CC	integral component of membrane	2141/6245	0.000569846
Leaf vs RootⅡ	8	GO:0008447	MF	L-ascorbate oxidase activity	8/6245	0.000569846
Leaf vs RootⅡ	2251	GO:0044425	CC	membrane part	2251/6245	0.000574278
Leaf vs RootⅡ	15	GO:0042973	MF	glucan endo-1,3-beta-D-glucosidase activity	15/6245	0.000619068
Leaf vs RootⅡ	81	GO:0060089	MF	molecular transducer activity	81/6245	0.000623295
Leaf vs RootⅡ	73	GO:0038023	MF	signaling receptor activity	73/6245	0.000739565
Leaf vs RootⅡ	71	GO:0044042	BP	glucan metabolic process	71/6245	0.00081606
Leaf vs RootⅡ	22	GO:0008568	MF	microtubule-severing ATPase activity	22/6245	0.000932494
Leaf vs RootⅡ	27	GO:0010393	BP	galacturonan metabolic process	27/6245	0.00106728
Leaf vs RootⅡ	27	GO:0045488	BP	pectin metabolic process	27/6245	0.00106728
Leaf vs RootⅡ	12	GO:0005338	MF	nucleotide-sugar transmembrane transporter activity	12/6245	0.00142031
Leaf vs RootⅡ	84	GO:0044459	CC	plasma membrane part	84/6245	0.00152299
Leaf vs RootⅡ	55	GO:0016709	MF	oxidoreductase activity, acting on paired donors, with incorporation or reduction of molecular oxygen, NAD(P)H as one donor, and incorporation of one atom of oxygen	55/6245	0.00157775
Leaf vs RootⅡ	580	GO:0016301	MF	kinase activity	580/6245	0.00174556
Leaf vs RootⅡ	39	GO:0043413	BP	macromolecule glycosylation	39/6245	0.00208346
Leaf vs RootⅡ	39	GO:0006486	BP	protein glycosylation	39/6245	0.00208346
Leaf vs RootⅡ	19	GO:0030599	MF	pectinesterase activity	19/6245	0.00208346
Leaf vs RootⅡ	31	GO:0072657	BP	protein localization to membrane	31/6245	0.00210637
Leaf vs RootⅡ	18	GO:0005102	MF	signaling receptor binding	18/6245	0.00223494
Leaf vs RootⅡ	61	GO:0097708	CC	intracellular vesicle	61/6245	0.00233137
Leaf vs RootⅡ	13	GO:0004864	MF	protein phosphatase inhibitor activity	13/6245	0.00243369
Leaf vs RootⅡ	13	GO:0019212	MF	phosphatase inhibitor activity	13/6245	0.00243369
Leaf vs RootⅡ	14	GO:0043086	BP	negative regulation of catalytic activity	14/6245	0.00254566
Leaf vs RootⅡ	68	GO:0006073	BP	cellular glucan metabolic process	68/6245	0.00254649
Leaf vs RootⅡ	53	GO:0044212	MF	transcription regulatory region DNA binding	53/6245	0.00297137
Leaf vs RootⅡ	53	GO:0001067	MF	regulatory region nucleic acid binding	53/6245	0.00297137
Leaf vs RootⅡ	60	GO:0031410	CC	cytoplasmic vesicle	60/6245	0.00310485
Leaf vs RootⅡ	58	GO:0019199	MF	transmembrane receptor protein kinase activity	58/6245	0.00334565
Leaf vs RootⅡ	62	GO:0052689	MF	carboxylic ester hydrolase activity	62/6245	0.00462929
Leaf vs RootⅡ	14	GO:0044092	BP	negative regulation of molecular function	14/6245	0.0048345
Leaf vs RootⅡ	8	GO:0016837	MF	carbon-oxygen lyase activity, acting on polysaccharides	8/6245	0.00503244
Leaf vs RootⅡ	7	GO:0098799	CC	outer mitochondrial membrane protein complex	7/6245	0.00521034
Leaf vs RootⅡ	95	GO:0005783	CC	endoplasmic reticulum	95/6245	0.00610852
Leaf vs RootⅡ	120	GO:0098772	MF	molecular function regulator	120/6245	0.006259
Leaf vs RootⅡ	11	GO:0010427	MF	abscisic acid binding	11/6245	0.00633552
Leaf vs RootⅡ	12	GO:0046910	MF	pectinesterase inhibitor activity	12/6245	0.00663144
Leaf vs RootⅡ	5	GO:2001289	BP	lipid X metabolic process	5/6245	0.00689171
Leaf vs RootⅡ	5	GO:0005742	CC	mitochondrial outer membrane translocase complex	5/6245	0.00689171
Leaf vs RootⅡ	9	GO:0019202	MF	amino acid kinase activity	9/6245	0.00705174
Leaf vs RootⅡ	24	GO:0031047	BP	gene silencing by RNA	24/6245	0.00735432
Leaf vs RootⅡ	47	GO:0005802	CC	trans-Golgi network	47/6245	0.00815954
Leaf vs RootⅡ	10	GO:0032543	BP	mitochondrial translation	10/6245	0.00842755
Leaf vs RootⅡ	61	GO:0031982	CC	vesicle	61/6245	0.00858346
Leaf vs RootⅡ	4	GO:0016233	BP	telomere capping	4/6245	0.00892787
Leaf vs RootⅡ	4	GO:0009029	MF	tetraacyldisaccharide 4'-kinase activity	4/6245	0.00892787
Leaf vs RootⅡ	4	GO:0070042	MF	rRNA (uridine-N3-)-methyltransferase activity	4/6245	0.00892787
Leaf vs RootⅡ	40	GO:0030684	CC	preribosome	40/6245	0.00900961
Leaf vs RootⅡ	61	GO:0004888	MF	transmembrane signaling receptor activity	61/6245	0.00900961
Leaf vs RootⅡ	7	GO:0009736	BP	cytokinin-activated signaling pathway	7/6245	0.00968845
Leaf vs RootⅡ	6	GO:0042555	CC	MCM complex	6/6245	0.00968845
Leaf vs RootⅡ	89	GO:0044431	CC	Golgi apparatus part	89/6245	0.0100529
Leaf vs RootⅡ	28	GO:0046488	BP	phosphatidylinositol metabolic process	28/6245	0.0108383
Leaf vs RootⅡ	307	GO:0007165	BP	signal transduction	307/6245	0.0112982
Leaf vs RootⅡ	47	GO:0005768	CC	endosome	47/6245	0.0118342
Leaf vs RootⅡ	11	GO:0019840	MF	isoprenoid binding	11/6245	0.0122566
Leaf vs RootⅡ	8	GO:0050505	MF	hydroquinone glucosyltransferase activity	8/6245	0.0136179
Leaf vs RootⅡ	8	GO:0016423	MF	tRNA (guanine) methyltransferase activity	8/6245	0.0136179
Leaf vs RootⅡ	40	GO:0008654	BP	phospholipid biosynthetic process	40/6245	0.0154585
Leaf vs RootⅡ	34	GO:0008170	MF	N-methyltransferase activity	34/6245	0.015796
Leaf vs RootⅡ	12	GO:0000469	BP	cleavage involved in rRNA processing	12/6245	0.0161452
Leaf vs RootⅡ	7	GO:0030570	MF	pectate lyase activity	7/6245	0.0166701
Leaf vs RootⅡ	29	GO:0008422	MF	beta-glucosidase activity	29/6245	0.0174955
Leaf vs RootⅡ	5	GO:0046287	BP	isoflavonoid metabolic process	5/6245	0.017579
Leaf vs RootⅡ	5	GO:0010476	BP	gibberellin mediated signaling pathway	5/6245	0.017579
Leaf vs RootⅡ	5	GO:0018279	BP	protein N-linked glycosylation via asparagine	5/6245	0.017579
Leaf vs RootⅡ	5	GO:0009740	BP	gibberellic acid mediated signaling pathway	5/6245	0.017579
Leaf vs RootⅡ	5	GO:0018196	BP	peptidyl-asparagine modification	5/6245	0.017579
Leaf vs RootⅡ	5	GO:0009717	BP	isoflavonoid biosynthetic process	5/6245	0.017579
Leaf vs RootⅡ	5	GO:1903959	BP	regulation of anion transmembrane transport	5/6245	0.017579
Leaf vs RootⅡ	5	GO:0005199	MF	structural constituent of cell wall	5/6245	0.017579
Leaf vs RootⅡ	41	GO:0070085	BP	glycosylation	41/6245	0.0196577
Leaf vs RootⅡ	35	GO:0009505	CC	plant-type cell wall	35/6245	0.020465
Leaf vs RootⅡ	26	GO:0008173	MF	RNA methyltransferase activity	26/6245	0.0209943
Leaf vs RootⅡ	14	GO:0045330	MF	aspartyl esterase activity	14/6245	0.0225433
Leaf vs RootⅡ	26	GO:0006400	BP	tRNA modification	26/6245	0.0247245
Leaf vs RootⅡ	15	GO:0006661	BP	phosphatidylinositol biosynthetic process	15/6245	0.0250019
Leaf vs RootⅡ	67	GO:0046527	MF	glucosyltransferase activity	67/6245	0.0258979
Leaf vs RootⅡ	18	GO:0009247	BP	glycolipid biosynthetic process	18/6245	0.0259118
Leaf vs RootⅡ	26	GO:0009734	BP	auxin-activated signaling pathway	26/6245	0.0268911
Leaf vs RootⅡ	12	GO:0042562	MF	hormone binding	12/6245	0.0278442
Leaf vs RootⅡ	12	GO:0043178	MF	alcohol binding	12/6245	0.0278442
Leaf vs RootⅡ	11	GO:0007088	BP	regulation of mitotic nuclear division	11/6245	0.030125
Leaf vs RootⅡ	8	GO:0080163	BP	regulation of protein serine/threonine phosphatase activity	8/6245	0.0311717
Leaf vs RootⅡ	8	GO:0010088	BP	phloem development	8/6245	0.0311717
Leaf vs RootⅡ	4	GO:0036388	BP	pre-replicative complex assembly	4/6245	0.0311717
Leaf vs RootⅡ	4	GO:0080143	BP	regulation of amino acid export	4/6245	0.0311717
Leaf vs RootⅡ	4	GO:0051955	BP	regulation of amino acid transport	4/6245	0.0311717
Leaf vs RootⅡ	4	GO:1902299	BP	pre-replicative complex assembly involved in cell cycle DNA replication	4/6245	0.0311717
Leaf vs RootⅡ	4	GO:1903789	BP	regulation of amino acid transmembrane transport	4/6245	0.0311717
Leaf vs RootⅡ	4	GO:0032890	BP	regulation of organic acid transport	4/6245	0.0311717
Leaf vs RootⅡ	4	GO:0051952	BP	regulation of amine transport	4/6245	0.0311717
Leaf vs RootⅡ	4	GO:0006267	BP	pre-replicative complex assembly involved in nuclear cell cycle DNA replication	4/6245	0.0311717
Leaf vs RootⅡ	4	GO:0034511	MF	U3 snoRNA binding	4/6245	0.0311717
Leaf vs RootⅡ	25	GO:0032040	CC	small-subunit processome	25/6245	0.0324457
Leaf vs RootⅡ	20	GO:0003697	MF	single-stranded DNA binding	20/6245	0.0328301
Leaf vs RootⅡ	113	GO:0005794	CC	Golgi apparatus	113/6245	0.0340587
Leaf vs RootⅡ	14	GO:0090501	BP	RNA phosphodiester bond hydrolysis	14/6245	0.0341519
Leaf vs RootⅡ	56	GO:0006644	BP	phospholipid metabolic process	56/6245	0.0360354
Leaf vs RootⅡ	5	GO:0044070	BP	regulation of anion transport	5/6245	0.0364956
Leaf vs RootⅡ	5	GO:0009092	BP	homoserine metabolic process	5/6245	0.0364956
Leaf vs RootⅡ	5	GO:0034388	CC	Pwp2p-containing subcomplex of 90S preribosome	5/6245	0.0364956
Leaf vs RootⅡ	47	GO:0098791	CC	Golgi subcompartment	47/6245	0.0389209
Leaf vs RootⅡ	19	GO:0030145	MF	manganese ion binding	19/6245	0.0402125
Leaf vs RootⅡ	7	GO:0033612	MF	receptor serine/threonine kinase binding	7/6245	0.0403806
Leaf vs RootⅡ	22	GO:0072655	BP	establishment of protein localization to mitochondrion	22/6245	0.0421364
Leaf vs RootⅡ	22	GO:0070585	BP	protein localization to mitochondrion	22/6245	0.0421364
Leaf vs RootⅡ	8	GO:0009813	BP	flavonoid biosynthetic process	8/6245	0.0427097
Leaf vs RootⅡ	8	GO:0009812	BP	flavonoid metabolic process	8/6245	0.0427097
Leaf vs RootⅡ	8	GO:0006997	BP	nucleus organization	8/6245	0.0427097
Leaf vs RootⅡ	8	GO:0015165	MF	pyrimidine nucleotide-sugar transmembrane transporter activity	8/6245	0.0427097
Leaf vs RootⅡ	3	GO:0002143	BP	tRNA wobble position uridine thiolation	3/6245	0.0448879
Leaf vs RootⅡ	3	GO:0000256	BP	allantoin catabolic process	3/6245	0.0448879
Leaf vs RootⅡ	3	GO:0000255	BP	allantoin metabolic process	3/6245	0.0448879
Leaf vs RootⅡ	3	GO:0035308	BP	negative regulation of protein dephosphorylation	3/6245	0.0448879
Leaf vs RootⅡ	3	GO:0035305	BP	negative regulation of dephosphorylation	3/6245	0.0448879
Leaf vs RootⅡ	3	GO:0006145	BP	purine nucleobase catabolic process	3/6245	0.0448879
Leaf vs RootⅡ	28	GO:0016706	MF	2-oxoglutarate-dependent dioxygenase activity	28/6245	0.0448879
Leaf vs RootⅡ	3	GO:0102341	MF	3-oxo-lignoceroyl-CoA reductase activity	3/6245	0.0448879
Leaf vs RootⅡ	3	GO:0102339	MF	3-oxo-arachidoyl-CoA reductase activity	3/6245	0.0448879
Leaf vs RootⅡ	3	GO:0004585	MF	ornithine carbamoyltransferase activity	3/6245	0.0448879
Leaf vs RootⅡ	3	GO:0010295	MF	(+)-abscisic acid 8'-hydroxylase activity	3/6245	0.0448879
Leaf vs RootⅡ	3	GO:0047526	MF	2'-hydroxyisoflavone reductase activity	3/6245	0.0448879
Leaf vs RootⅡ	3	GO:0016905	MF	myosin heavy chain kinase activity	3/6245	0.0448879
Leaf vs RootⅡ	3	GO:0102340	MF	3-oxo-behenoyl-CoA reductase activity	3/6245	0.0448879
Leaf vs RootⅡ	3	GO:0102342	MF	3-oxo-cerotoyl-CoA reductase activity	3/6245	0.0448879
Leaf vs RootⅡ	18	GO:0006664	BP	glycolipid metabolic process	18/6245	0.0449099
Leaf vs RootⅡ	18	GO:1903509	BP	liposaccharide metabolic process	18/6245	0.0449099
Leaf vs RootⅡ	13	GO:0006505	BP	GPI anchor metabolic process	13/6245	0.0454851
Leaf vs RootⅡ	13	GO:0006506	BP	GPI anchor biosynthetic process	13/6245	0.0454851
Leaf vs RootⅡ	15	GO:0045491	BP	xylan metabolic process	15/6245	0.0502359
Leaf vs RootⅡ	25	GO:0016458	BP	gene silencing	25/6245	0.0505136
Leaf vs RootⅡ	6	GO:0010467	BP	gene expression	6/6245	0.0505136
Leaf vs RootⅡ	6	GO:0000003	BP	reproduction	6/6245	0.0505136
Leaf vs RootⅡ	6	GO:0000963	BP	mitochondrial RNA processing	6/6245	0.0505136
Leaf vs RootⅡ	6	GO:0007021	BP	tubulin complex assembly	6/6245	0.0505136
Leaf vs RootⅡ	6	GO:0140053	BP	mitochondrial gene expression	6/6245	0.0505136
Leaf vs RootⅡ	6	GO:0004525	MF	ribonuclease III activity	6/6245	0.0505136
Leaf vs RootⅡ	6	GO:0032296	MF	double-stranded RNA-specific ribonuclease activity	6/6245	0.0505136
Leaf vs RootⅡ	21	GO:0046467	BP	membrane lipid biosynthetic process	21/6245	0.0557408
Leaf vs RootⅡ	58	GO:0051213	MF	dioxygenase activity	58/6245	0.0572399
Leaf vs RootⅡ	7	GO:0004576	MF	oligosaccharyl transferase activity	7/6245	0.0572716
Leaf vs RootⅡ	8	GO:0006270	BP	DNA replication initiation	8/6245	0.0578897
Leaf vs RootⅡ	8	GO:0032875	BP	regulation of DNA endoreduplication	8/6245	0.0578897
Leaf vs RootⅡ	5	GO:1901269	BP	lipooligosaccharide metabolic process	5/6245	0.0620439
Leaf vs RootⅡ	5	GO:0019953	BP	sexual reproduction	5/6245	0.0620439
Leaf vs RootⅡ	5	GO:0009245	BP	lipid A biosynthetic process	5/6245	0.0620439
Leaf vs RootⅡ	5	GO:0046493	BP	lipid A metabolic process	5/6245	0.0620439
Leaf vs RootⅡ	5	GO:0044703	BP	multi-organism reproductive process	5/6245	0.0620439
Leaf vs RootⅡ	5	GO:1901271	BP	lipooligosaccharide biosynthetic process	5/6245	0.0620439
Leaf vs RootⅡ	5	GO:0006999	BP	nuclear pore organization	5/6245	0.0620439
Leaf vs RootⅡ	317	GO:0060255	BP	regulation of macromolecule metabolic process	317/6245	0.0645231
Leaf vs RootⅡ	10	GO:0051204	BP	protein insertion into mitochondrial membrane	10/6245	0.065228
Leaf vs RootⅡ	10	GO:0090151	BP	establishment of protein localization to mitochondrial membrane	10/6245	0.065228
Leaf vs RootⅡ	10	GO:0008175	MF	tRNA methyltransferase activity	10/6245	0.065228
Leaf vs RootⅡ	4	GO:0034227	BP	tRNA thio-modification	4/6245	0.0671889
Leaf vs RootⅡ	4	GO:0007143	BP	female meiotic nuclear division	4/6245	0.0671889
Leaf vs RootⅡ	4	GO:0009090	BP	homoserine biosynthetic process	4/6245	0.0671889
Leaf vs RootⅡ	4	GO:0030943	MF	mitochondrion targeting sequence binding	4/6245	0.0671889
Leaf vs RootⅡ	4	GO:0016436	MF	rRNA (uridine) methyltransferase activity	4/6245	0.0671889
Leaf vs RootⅡ	32	GO:0015926	MF	glucosidase activity	32/6245	0.0674724
Leaf vs RootⅡ	14	GO:0016799	MF	hydrolase activity, hydrolyzing N-glycosyl compounds	14/6245	0.0686966
Leaf vs RootⅡ	26	GO:0046474	BP	glycerophospholipid biosynthetic process	26/6245	0.071162
Leaf vs RootⅡ	11	GO:0051225	BP	spindle assembly	11/6245	0.0716149
Leaf vs RootⅡ	123	GO:0016705	MF	oxidoreductase activity, acting on paired donors, with incorporation or reduction of molecular oxygen	123/6245	0.0717134
Leaf vs RootⅡ	17	GO:0033293	MF	monocarboxylic acid binding	17/6245	0.0718302
Leaf vs RootⅡ	15	GO:0000725	BP	recombinational repair	15/6245	0.0731509
Leaf vs RootⅡ	15	GO:0140102	MF	catalytic activity, acting on a rRNA	15/6245	0.0731509
Leaf vs RootⅡ	6	GO:0043462	BP	regulation of ATPase activity	6/6245	0.0743105
Leaf vs RootⅡ	6	GO:0030545	MF	receptor regulator activity	6/6245	0.0743105
Leaf vs RootⅡ	6	GO:0030546	MF	signaling receptor activator activity	6/6245	0.0743105
Leaf vs RootⅡ	6	GO:0048018	MF	receptor ligand activity	6/6245	0.0743105
Leaf vs RootⅡ	44	GO:0046486	BP	glycerolipid metabolic process	44/6245	0.0760642
Leaf vs RootⅡ	28	GO:0045017	BP	glycerolipid biosynthetic process	28/6245	0.0772092
Leaf vs RootⅡ	13	GO:0006487	BP	protein N-linked glycosylation	13/6245	0.0772092
Leaf vs RootⅡ	22	GO:0008171	MF	O-methyltransferase activity	22/6245	0.0775271
Leaf vs RootⅡ	17	GO:0042545	BP	cell wall modification	17/6245	0.0777127
Leaf vs RootⅡ	17	GO:0009251	BP	glucan catabolic process	17/6245	0.0777127
Leaf vs RootⅡ	40	GO:0006650	BP	glycerophospholipid metabolic process	40/6245	0.0831246
Leaf vs RootⅡ	17	GO:0001510	BP	RNA methylation	17/6245	0.0873738
Leaf vs RootⅡ	14	GO:0070592	BP	cell wall polysaccharide biosynthetic process	14/6245	0.0874636
Leaf vs RootⅡ	31	GO:0008033	BP	tRNA processing	31/6245	0.0875824
Leaf vs RootⅡ	19	GO:0006497	BP	protein lipidation	19/6245	0.089186
Leaf vs RootⅡ	9	GO:0043666	BP	regulation of phosphoprotein phosphatase activity	9/6245	0.089186
Leaf vs RootⅡ	31	GO:0006839	BP	mitochondrial transport	31/6245	0.0909738
Leaf vs RootⅡ	5	GO:0007023	BP	post-chaperonin tubulin folding pathway	5/6245	0.0972827
Leaf vs RootⅡ	5	GO:0000467	BP	exonucleolytic trimming to generate mature 3'-end of 5.8S rRNA from tricistronic rRNA transcript (SSU-rRNA, 5.8S rRNA, LSU-rRNA)	5/6245	0.0972827
Leaf vs RootⅡ	5	GO:0000459	BP	exonucleolytic trimming involved in rRNA processing	5/6245	0.0972827
Leaf vs RootⅡ	5	GO:0090503	BP	RNA phosphodiester bond hydrolysis, exonucleolytic	5/6245	0.0972827
Leaf vs RootⅡ	5	GO:0004579	MF	dolichyl-diphosphooligosaccharide-protein glycotransferase activity	5/6245	0.0972827
Leaf vs RootⅡ	8	GO:0030422	BP	production of siRNA involved in RNA interference	8/6245	0.0979628
Leaf vs RootⅡ	68	GO:0070727	BP	cellular macromolecule localization	68/6245	0.100342
Leaf vs RootⅡ	12	GO:0000030	MF	mannosyltransferase activity	12/6245	0.109688
Leaf vs RootⅡ	22	GO:0090150	BP	establishment of protein localization to membrane	22/6245	0.113594
Leaf vs RootⅡ	51	GO:0050790	BP	regulation of catalytic activity	51/6245	0.114734
Leaf vs RootⅡ	15	GO:0000959	BP	mitochondrial RNA metabolic process	15/6245	0.114734
Leaf vs RootⅡ	15	GO:0006004	BP	fucose metabolic process	15/6245	0.114734
Leaf vs RootⅡ	64	GO:0034613	BP	cellular protein localization	64/6245	0.117613
Leaf vs RootⅡ	12	GO:0051205	BP	protein insertion into membrane	12/6245	0.119367
Leaf vs RootⅡ	4	GO:0010026	BP	trichome differentiation	4/6245	0.119758
Leaf vs RootⅡ	4	GO:0031080	CC	nuclear pore outer ring	4/6245	0.119758
Leaf vs RootⅡ	4	GO:0031262	CC	Ndc80 complex	4/6245	0.119758
Leaf vs RootⅡ	98	GO:0030234	MF	enzyme regulator activity	98/6245	0.119758
Leaf vs RootⅡ	4	GO:0005459	MF	UDP-galactose transmembrane transporter activity	4/6245	0.119758
Leaf vs RootⅡ	4	GO:0033987	MF	2-hydroxyisoflavanone dehydratase activity	4/6245	0.119758
Leaf vs RootⅡ	4	GO:0015440	MF	ATPase-coupled peptide transmembrane transporter activity	4/6245	0.119758
Leaf vs RootⅡ	10	GO:0035304	BP	regulation of protein dephosphorylation	10/6245	0.119956
Leaf vs RootⅡ	3	GO:0061157	BP	mRNA destabilization	3/6245	0.122636
Leaf vs RootⅡ	3	GO:0061014	BP	positive regulation of mRNA catabolic process	3/6245	0.122636
Leaf vs RootⅡ	3	GO:0050779	BP	RNA destabilization	3/6245	0.122636
Leaf vs RootⅡ	3	GO:0045040	BP	protein insertion into mitochondrial outer membrane	3/6245	0.122636
Leaf vs RootⅡ	3	GO:0007008	BP	outer mitochondrial membrane organization	3/6245	0.122636
Leaf vs RootⅡ	8	GO:0045839	BP	negative regulation of mitotic nuclear division	8/6245	0.122636
Leaf vs RootⅡ	8	GO:0043062	BP	extracellular structure organization	8/6245	0.122636
Leaf vs RootⅡ	8	GO:0030198	BP	extracellular matrix organization	8/6245	0.122636
Leaf vs RootⅡ	3	GO:0043527	CC	tRNA methyltransferase complex	3/6245	0.122636
Leaf vs RootⅡ	3	GO:0031545	MF	peptidyl-proline 4-dioxygenase activity	3/6245	0.122636
Leaf vs RootⅡ	3	GO:0004656	MF	procollagen-proline 4-dioxygenase activity	3/6245	0.122636
Leaf vs RootⅡ	3	GO:0033819	MF	lipoyl(octanoyl) transferase activity	3/6245	0.122636
Leaf vs RootⅡ	8	GO:0005088	MF	Ras guanyl-nucleotide exchange factor activity	8/6245	0.122636
Leaf vs RootⅡ	52	GO:0065009	BP	regulation of molecular function	52/6245	0.126556
Leaf vs RootⅡ	15	GO:0070589	BP	cellular component macromolecule biosynthetic process	15/6245	0.129967
Leaf vs RootⅡ	15	GO:0044038	BP	cell wall macromolecule biosynthetic process	15/6245	0.129967
Leaf vs RootⅡ	13	GO:0006890	BP	retrograde vesicle-mediated transport, Golgi to endoplasmic reticulum	13/6245	0.135055
Leaf vs RootⅡ	7	GO:0010257	BP	NADH dehydrogenase complex assembly	7/6245	0.135309
Leaf vs RootⅡ	7	GO:0032981	BP	mitochondrial respiratory chain complex I assembly	7/6245	0.135309
Leaf vs RootⅡ	17	GO:0051087	MF	chaperone binding	17/6245	0.136933
Leaf vs RootⅡ	5	GO:0042721	CC	TIM22 mitochondrial import inner membrane insertion complex	5/6245	0.141066
Leaf vs RootⅡ	5	GO:0008195	MF	phosphatidate phosphatase activity	5/6245	0.141066
Leaf vs RootⅡ	5	GO:0008083	MF	growth factor activity	5/6245	0.141066
Leaf vs RootⅡ	5	GO:0003730	MF	mRNA 3'-UTR binding	5/6245	0.141066
Leaf vs RootⅡ	8	GO:0032508	BP	DNA duplex unwinding	8/6245	0.155003
Leaf vs RootⅡ	19	GO:0090305	BP	nucleic acid phosphodiester bond hydrolysis	19/6245	0.15504
Leaf vs RootⅡ	11	GO:0051275	BP	beta-glucan catabolic process	11/6245	0.164443
Leaf vs RootⅡ	11	GO:0033108	BP	mitochondrial respiratory chain complex assembly	11/6245	0.164443
Leaf vs RootⅡ	11	GO:0030245	BP	cellulose catabolic process	11/6245	0.164443
Leaf vs RootⅡ	12	GO:0008378	MF	galactosyltransferase activity	12/6245	0.164443
Leaf vs RootⅡ	14	GO:0008649	MF	rRNA methyltransferase activity	14/6245	0.164443
Leaf vs RootⅡ	9	GO:0010921	BP	regulation of phosphatase activity	9/6245	0.165498
Leaf vs RootⅡ	9	GO:0017004	BP	cytochrome complex assembly	9/6245	0.165498
Leaf vs RootⅡ	19	GO:0051336	BP	regulation of hydrolase activity	19/6245	0.177019
Leaf vs RootⅡ	11	GO:0051783	BP	regulation of nuclear division	11/6245	0.18163
Leaf vs RootⅡ	11	GO:0008810	MF	cellulase activity	11/6245	0.18163
Leaf vs RootⅡ	4	GO:0045936	BP	negative regulation of phosphate metabolic process	4/6245	0.189415
Leaf vs RootⅡ	4	GO:0010563	BP	negative regulation of phosphorus metabolic process	4/6245	0.189415
Leaf vs RootⅡ	4	GO:0051391	BP	tRNA acetylation	4/6245	0.189415
Leaf vs RootⅡ	4	GO:0000727	BP	double-strand break repair via break-induced replication	4/6245	0.189415
Leaf vs RootⅡ	4	GO:1990884	BP	RNA acetylation	4/6245	0.189415
Leaf vs RootⅡ	4	GO:0034410	BP	cell wall beta-glucan biosynthetic process	4/6245	0.189415
Leaf vs RootⅡ	4	GO:0052324	BP	plant-type cell wall cellulose biosynthetic process	4/6245	0.189415
Leaf vs RootⅡ	4	GO:0008312	MF	7S RNA binding	4/6245	0.189415
Leaf vs RootⅡ	4	GO:0071917	MF	triose-phosphate transmembrane transporter activity	4/6245	0.189415
Leaf vs RootⅡ	6	GO:0048468	BP	cell development	6/6245	0.189618
Leaf vs RootⅡ	6	GO:0006566	BP	threonine metabolic process	6/6245	0.189618
Leaf vs RootⅡ	8	GO:0031050	BP	dsRNA processing	8/6245	0.189618
Leaf vs RootⅡ	8	GO:0070918	BP	production of small RNA involved in gene silencing by RNA	8/6245	0.189618
Leaf vs RootⅡ	8	GO:0032392	BP	DNA geometric change	8/6245	0.189618
Leaf vs RootⅡ	93	GO:1990234	CC	transferase complex	93/6245	0.189618
Leaf vs RootⅡ	55	GO:0006399	BP	tRNA metabolic process	55/6245	0.195624
Leaf vs RootⅡ	5	GO:0032781	BP	positive regulation of ATPase activity	5/6245	0.196998
Leaf vs RootⅡ	5	GO:0031023	BP	microtubule organizing center organization	5/6245	0.196998
Leaf vs RootⅡ	5	GO:0030008	CC	TRAPP complex	5/6245	0.196998
Leaf vs RootⅡ	5	GO:0004301	MF	epoxide hydrolase activity	5/6245	0.196998
Leaf vs RootⅡ	22	GO:0042910	MF	xenobiotic transmembrane transporter activity	22/6245	0.199981
Leaf vs RootⅡ	706	GO:0016772	MF	transferase activity, transferring phosphorus-containing groups	706/6245	0.20429
Leaf vs RootⅡ	13	GO:0009606	BP	tropism	13/6245	0.207589
Leaf vs RootⅡ	2	GO:0010923	BP	negative regulation of phosphatase activity	2/6245	0.207639
Leaf vs RootⅡ	2	GO:0000012	BP	single strand break repair	2/6245	0.207639
Leaf vs RootⅡ	2	GO:1905183	BP	negative regulation of protein serine/threonine phosphatase activity	2/6245	0.207639
Leaf vs RootⅡ	2	GO:0010136	BP	ureide catabolic process	2/6245	0.207639
Leaf vs RootⅡ	2	GO:0010135	BP	ureide metabolic process	2/6245	0.207639
Leaf vs RootⅡ	2	GO:0006408	BP	snRNA export from nucleus	2/6245	0.207639
Leaf vs RootⅡ	2	GO:0017126	BP	nucleologenesis	2/6245	0.207639
Leaf vs RootⅡ	2	GO:0032515	BP	negative regulation of phosphoprotein phosphatase activity	2/6245	0.207639
Leaf vs RootⅡ	2	GO:0007000	BP	nucleolus organization	2/6245	0.207639
Leaf vs RootⅡ	2	GO:0006437	BP	tyrosyl-tRNA aminoacylation	2/6245	0.207639
Leaf vs RootⅡ	7	GO:0033499	BP	galactose catabolic process via UDP-galactose	7/6245	0.207639
Leaf vs RootⅡ	7	GO:0045493	BP	xylan catabolic process	7/6245	0.207639
Leaf vs RootⅡ	7	GO:0070475	BP	rRNA base methylation	7/6245	0.207639
Leaf vs RootⅡ	50	GO:0009755	BP	hormone-mediated signaling pathway	50/6245	0.207639
Leaf vs RootⅡ	2	GO:0030692	CC	Noc4p-Nop14p complex	2/6245	0.207639
Leaf vs RootⅡ	2	GO:0005948	CC	acetolactate synthase complex	2/6245	0.207639
Leaf vs RootⅡ	2	GO:0034998	CC	oligosaccharyltransferase I complex	2/6245	0.207639
Leaf vs RootⅡ	2	GO:0005457	MF	GDP-fucose transmembrane transporter activity	2/6245	0.207639
Leaf vs RootⅡ	2	GO:0004401	MF	histidinol-phosphatase activity	2/6245	0.207639
Leaf vs RootⅡ	2	GO:0035243	MF	protein-arginine omega-N symmetric methyltransferase activity	2/6245	0.207639
Leaf vs RootⅡ	2	GO:0004583	MF	dolichyl-phosphate-glucose-glycolipid alpha-glucosyltransferase activity	2/6245	0.207639
Leaf vs RootⅡ	2	GO:0102555	MF	octanoyl transferase activity (acting on glycine-cleavage complex H protein)	2/6245	0.207639
Leaf vs RootⅡ	2	GO:0047451	MF	3-hydroxyoctanoyl-[acyl-carrier-protein] dehydratase activity	2/6245	0.207639
Leaf vs RootⅡ	2	GO:0016415	MF	octanoyltransferase activity	2/6245	0.207639
Leaf vs RootⅡ	2	GO:0102671	MF	6a-hydroxymaackiain-3-O-methyltransferase activity	2/6245	0.207639
Leaf vs RootⅡ	2	GO:0050220	MF	prostaglandin-E synthase activity	2/6245	0.207639
Leaf vs RootⅡ	2	GO:0004413	MF	homoserine kinase activity	2/6245	0.207639
Leaf vs RootⅡ	2	GO:0106073	MF	dolichyl pyrophosphate Glc2Man9GlcNAc2 alpha-1,2-glucosyltransferase activity	2/6245	0.207639
Leaf vs RootⅡ	2	GO:0016215	MF	acyl-CoA desaturase activity	2/6245	0.207639
Leaf vs RootⅡ	2	GO:0008659	MF	(3R)-hydroxymyristoyl-[acyl-carrier-protein] dehydratase activity	2/6245	0.207639
Leaf vs RootⅡ	2	GO:0036080	MF	purine nucleotide-sugar transmembrane transporter activity	2/6245	0.207639
Leaf vs RootⅡ	2	GO:0030366	MF	molybdopterin synthase activity	2/6245	0.207639
Leaf vs RootⅡ	2	GO:0019171	MF	3-hydroxyacyl-[acyl-carrier-protein] dehydratase activity	2/6245	0.207639
Leaf vs RootⅡ	2	GO:0070043	MF	rRNA (guanine-N7-)-methyltransferase activity	2/6245	0.207639
Leaf vs RootⅡ	11	GO:0006891	BP	intra-Golgi vesicle-mediated transport	11/6245	0.213495
Leaf vs RootⅡ	16	GO:0005085	MF	guanyl-nucleotide exchange factor activity	16/6245	0.213495
Leaf vs RootⅡ	16	GO:0030515	MF	snoRNA binding	16/6245	0.213495
Leaf vs RootⅡ	27	GO:0008202	BP	steroid metabolic process	27/6245	0.21486
Leaf vs RootⅡ	25	GO:0007005	BP	mitochondrion organization	25/6245	0.218725
Leaf vs RootⅡ	8	GO:0051784	BP	negative regulation of nuclear division	8/6245	0.219313
Leaf vs RootⅡ	3	GO:0046656	BP	folic acid biosynthetic process	3/6245	0.219647
Leaf vs RootⅡ	3	GO:0032447	BP	protein urmylation	3/6245	0.219647
Leaf vs RootⅡ	3	GO:0097502	BP	mannosylation	3/6245	0.219647
Leaf vs RootⅡ	3	GO:0010274	BP	hydrotropism	3/6245	0.219647
Leaf vs RootⅡ	3	GO:0005786	CC	signal recognition particle, endoplasmic reticulum targeting	3/6245	0.219647
Leaf vs RootⅡ	3	GO:0097177	MF	mitochondrial ribosome binding	3/6245	0.219647
Leaf vs RootⅡ	3	GO:0052861	MF	glucan endo-1,3-beta-glucanase activity, C-3 substituted reducing group	3/6245	0.219647
Leaf vs RootⅡ	3	GO:0015120	MF	phosphoglycerate transmembrane transporter activity	3/6245	0.219647
Leaf vs RootⅡ	3	GO:0004809	MF	tRNA (guanine-N2-)-methyltransferase activity	3/6245	0.219647
Leaf vs RootⅡ	3	GO:0008494	MF	translation activator activity	3/6245	0.219647
Leaf vs RootⅡ	3	GO:0019798	MF	procollagen-proline dioxygenase activity	3/6245	0.219647
Leaf vs RootⅡ	3	GO:0052736	MF	beta-glucanase activity	3/6245	0.219647
Leaf vs RootⅡ	3	GO:0004090	MF	carbonyl reductase (NADPH) activity	3/6245	0.219647
Leaf vs RootⅡ	3	GO:0031543	MF	peptidyl-proline dioxygenase activity	3/6245	0.219647
Leaf vs RootⅡ	3	GO:0004831	MF	tyrosine-tRNA ligase activity	3/6245	0.219647
Leaf vs RootⅡ	25	GO:0006643	BP	membrane lipid metabolic process	25/6245	0.221405
Leaf vs RootⅡ	6	GO:0007131	BP	reciprocal meiotic recombination	6/6245	0.226441
Leaf vs RootⅡ	6	GO:0035825	BP	homologous recombination	6/6245	0.226441
Leaf vs RootⅡ	6	GO:0009959	BP	negative gravitropism	6/6245	0.226441
Leaf vs RootⅡ	6	GO:0009044	MF	xylan 1,4-beta-xylosidase activity	6/6245	0.226441
Leaf vs RootⅡ	6	GO:0031177	MF	phosphopantetheine binding	6/6245	0.226441
Leaf vs RootⅡ	6	GO:0051753	MF	mannan synthase activity	6/6245	0.226441
Leaf vs RootⅡ	11	GO:0016998	BP	cell wall macromolecule catabolic process	11/6245	0.233827
Leaf vs RootⅡ	11	GO:0006275	BP	regulation of DNA replication	11/6245	0.233827
Leaf vs RootⅡ	11	GO:0004866	MF	endopeptidase inhibitor activity	11/6245	0.233827
Leaf vs RootⅡ	34	GO:0097747	MF	RNA polymerase activity	34/6245	0.243318
Leaf vs RootⅡ	34	GO:0034062	MF	5'-3' RNA polymerase activity	34/6245	0.243318
Leaf vs RootⅡ	17	GO:0019888	MF	protein phosphatase regulator activity	17/6245	0.246576
Leaf vs RootⅡ	5	GO:0009249	BP	protein lipoylation	5/6245	0.247884
Leaf vs RootⅡ	5	GO:0016813	MF	hydrolase activity, acting on carbon-nitrogen (but not peptide) bonds, in linear amidines	5/6245	0.247884
Leaf vs RootⅡ	5	GO:0102811	MF	geraniol 10-hydroxylase activity	5/6245	0.247884
Leaf vs RootⅡ	110	GO:0006468	BP	protein phosphorylation	110/6245	0.248055
Leaf vs RootⅡ	4	GO:0016078	BP	tRNA catabolic process	4/6245	0.248055
Leaf vs RootⅡ	4	GO:0034406	BP	cell wall beta-glucan metabolic process	4/6245	0.248055
Leaf vs RootⅡ	4	GO:0007098	BP	centrosome cycle	4/6245	0.248055
Leaf vs RootⅡ	4	GO:2000580	BP	regulation of ATP-dependent microtubule motor activity, plus-end-directed	4/6245	0.248055
Leaf vs RootⅡ	4	GO:2000582	BP	positive regulation of ATP-dependent microtubule motor activity, plus-end-directed	4/6245	0.248055
Leaf vs RootⅡ	4	GO:0043634	BP	polyadenylation-dependent ncRNA catabolic process	4/6245	0.248055
Leaf vs RootⅡ	4	GO:0071035	BP	nuclear polyadenylation-dependent rRNA catabolic process	4/6245	0.248055
Leaf vs RootⅡ	4	GO:0071038	BP	nuclear polyadenylation-dependent tRNA catabolic process	4/6245	0.248055
Leaf vs RootⅡ	4	GO:0000492	BP	box C/D snoRNP assembly	4/6245	0.248055
Leaf vs RootⅡ	4	GO:0043633	BP	polyadenylation-dependent RNA catabolic process	4/6245	0.248055
Leaf vs RootⅡ	4	GO:0052541	BP	plant-type cell wall cellulose metabolic process	4/6245	0.248055
Leaf vs RootⅡ	4	GO:2000576	BP	positive regulation of microtubule motor activity	4/6245	0.248055
Leaf vs RootⅡ	4	GO:2000574	BP	regulation of microtubule motor activity	4/6245	0.248055
Leaf vs RootⅡ	4	GO:0071029	BP	nuclear ncRNA surveillance	4/6245	0.248055
Leaf vs RootⅡ	4	GO:0006268	BP	DNA unwinding involved in DNA replication	4/6245	0.248055
Leaf vs RootⅡ	4	GO:0071046	BP	nuclear polyadenylation-dependent ncRNA catabolic process	4/6245	0.248055
Leaf vs RootⅡ	10	GO:0007006	BP	mitochondrial membrane organization	10/6245	0.248055
Leaf vs RootⅡ	4	GO:0005868	CC	cytoplasmic dynein complex	4/6245	0.248055
Leaf vs RootⅡ	4	GO:0048500	CC	signal recognition particle	4/6245	0.248055
Leaf vs RootⅡ	86	GO:0004497	MF	monooxygenase activity	86/6245	0.248055
Leaf vs RootⅡ	4	GO:0033808	MF	6'-deoxychalcone synthase activity	4/6245	0.248055
Leaf vs RootⅡ	4	GO:0051959	MF	dynein light intermediate chain binding	4/6245	0.248055
Leaf vs RootⅡ	4	GO:0045505	MF	dynein intermediate chain binding	4/6245	0.248055
Leaf vs RootⅡ	10	GO:0016775	MF	phosphotransferase activity, nitrogenous group as acceptor	10/6245	0.248055
Leaf vs RootⅡ	10	GO:0004673	MF	protein histidine kinase activity	10/6245	0.248055
Leaf vs RootⅡ	47	GO:0000271	BP	polysaccharide biosynthetic process	47/6245	0.248151
Leaf vs RootⅡ	187	GO:0006396	BP	RNA processing	187/6245	0.265164
Leaf vs RootⅡ	79	GO:0008194	MF	UDP-glycosyltransferase activity	79/6245	0.265164
Leaf vs RootⅡ	9	GO:0016073	BP	snRNA metabolic process	9/6245	0.268396
Leaf vs RootⅡ	17	GO:0019208	MF	phosphatase regulator activity	17/6245	0.268396
Leaf vs RootⅡ	6	GO:0006488	BP	dolichol-linked oligosaccharide biosynthetic process	6/6245	0.274303
Leaf vs RootⅡ	6	GO:0009612	BP	response to mechanical stimulus	6/6245	0.274303
Leaf vs RootⅡ	71	GO:0098798	CC	mitochondrial protein complex	71/6245	0.274303
Leaf vs RootⅡ	6	GO:0005089	MF	Rho guanyl-nucleotide exchange factor activity	6/6245	0.274303
Leaf vs RootⅡ	6	GO:0097599	MF	xylanase activity	6/6245	0.274303
Leaf vs RootⅡ	10	GO:0035303	BP	regulation of dephosphorylation	10/6245	0.275296
Leaf vs RootⅡ	261	GO:0010468	BP	regulation of gene expression	261/6245	0.277641
Leaf vs RootⅡ	22	GO:1990542	BP	mitochondrial transmembrane transport	22/6245	0.282138
Leaf vs RootⅡ	18	GO:0000154	BP	rRNA modification	18/6245	0.283319
Leaf vs RootⅡ	23	GO:0030243	BP	cellulose metabolic process	23/6245	0.310429
Leaf vs RootⅡ	28	GO:0043177	MF	organic acid binding	28/6245	0.311513
Leaf vs RootⅡ	28	GO:0031406	MF	carboxylic acid binding	28/6245	0.311513
Leaf vs RootⅡ	5	GO:0000176	CC	nuclear exosome (RNase complex)	5/6245	0.312398
Leaf vs RootⅡ	5	GO:0005680	CC	anaphase-promoting complex	5/6245	0.312398
Leaf vs RootⅡ	5	GO:0050664	MF	oxidoreductase activity, acting on NAD(P)H, oxygen as acceptor	5/6245	0.312398
Leaf vs RootⅡ	5	GO:0017057	MF	6-phosphogluconolactonase activity	5/6245	0.312398
Leaf vs RootⅡ	5	GO:0015562	MF	efflux transmembrane transporter activity	5/6245	0.312398
Leaf vs RootⅡ	5	GO:0016803	MF	ether hydrolase activity	5/6245	0.312398
Leaf vs RootⅡ	9	GO:0044772	BP	mitotic cell cycle phase transition	9/6245	0.312791
Leaf vs RootⅡ	12	GO:0006040	BP	amino sugar metabolic process	12/6245	0.312813
Leaf vs RootⅡ	12	GO:0000724	BP	double-strand break repair via homologous recombination	12/6245	0.312813
Leaf vs RootⅡ	6	GO:0031125	BP	rRNA 3'-end processing	6/6245	0.327312
Leaf vs RootⅡ	3	GO:0018126	BP	protein hydroxylation	3/6245	0.327312
Leaf vs RootⅡ	3	GO:0070131	BP	positive regulation of mitochondrial translation	3/6245	0.327312
Leaf vs RootⅡ	3	GO:0042450	BP	arginine biosynthetic process via ornithine	3/6245	0.327312
Leaf vs RootⅡ	3	GO:0070919	BP	production of siRNA involved in chromatin silencing by small RNA	3/6245	0.327312
Leaf vs RootⅡ	3	GO:1903313	BP	positive regulation of mRNA metabolic process	3/6245	0.327312
Leaf vs RootⅡ	3	GO:0019471	BP	4-hydroxyproline metabolic process	3/6245	0.327312
Leaf vs RootⅡ	3	GO:0010073	BP	meristem maintenance	3/6245	0.327312
Leaf vs RootⅡ	3	GO:0070129	BP	regulation of mitochondrial translation	3/6245	0.327312
Leaf vs RootⅡ	3	GO:0062125	BP	regulation of mitochondrial gene expression	3/6245	0.327312
Leaf vs RootⅡ	3	GO:0016255	BP	attachment of GPI anchor to protein	3/6245	0.327312
Leaf vs RootⅡ	3	GO:0031062	BP	positive regulation of histone methylation	3/6245	0.327312
Leaf vs RootⅡ	3	GO:0043605	BP	cellular amide catabolic process	3/6245	0.327312
Leaf vs RootⅡ	3	GO:0009870	BP	defense response signaling pathway, resistance gene-dependent	3/6245	0.327312
Leaf vs RootⅡ	3	GO:0019511	BP	peptidyl-proline hydroxylation	3/6245	0.327312
Leaf vs RootⅡ	3	GO:0018401	BP	peptidyl-proline hydroxylation to 4-hydroxy-L-proline	3/6245	0.327312
Leaf vs RootⅡ	4	GO:0006517	BP	protein deglycosylation	4/6245	0.327312
Leaf vs RootⅡ	4	GO:0046713	BP	borate transport	4/6245	0.327312
Leaf vs RootⅡ	4	GO:0043096	BP	purine nucleobase salvage	4/6245	0.327312
Leaf vs RootⅡ	4	GO:0000491	BP	small nucleolar ribonucleoprotein complex assembly	4/6245	0.327312
Leaf vs RootⅡ	4	GO:0006656	BP	phosphatidylcholine biosynthetic process	4/6245	0.327312
Leaf vs RootⅡ	4	GO:0071027	BP	nuclear RNA surveillance	4/6245	0.327312
Leaf vs RootⅡ	4	GO:0016093	BP	polyprenol metabolic process	4/6245	0.327312
Leaf vs RootⅡ	4	GO:0006168	BP	adenine salvage	4/6245	0.327312
Leaf vs RootⅡ	3	GO:0031380	CC	nuclear RNA-directed RNA polymerase complex	3/6245	0.327312
Leaf vs RootⅡ	3	GO:0031379	CC	RNA-directed RNA polymerase complex	3/6245	0.327312
Leaf vs RootⅡ	3	GO:0070652	CC	HAUS complex	3/6245	0.327312
Leaf vs RootⅡ	3	GO:0042765	CC	GPI-anchor transamidase complex	3/6245	0.327312
Leaf vs RootⅡ	35	GO:0061695	CC	transferase complex, transferring phosphorus-containing groups	35/6245	0.327312
Leaf vs RootⅡ	4	GO:0030688	CC	preribosome, small subunit precursor	4/6245	0.327312
Leaf vs RootⅡ	6	GO:0019187	MF	beta-1,4-mannosyltransferase activity	6/6245	0.327312
Leaf vs RootⅡ	6	GO:0102805	MF	codeine O-demethylase activity	6/6245	0.327312
Leaf vs RootⅡ	6	GO:0102803	MF	thebane O-demethylase activity	6/6245	0.327312
Leaf vs RootⅡ	6	GO:0004551	MF	nucleotide diphosphatase activity	6/6245	0.327312
Leaf vs RootⅡ	3	GO:0140034	MF	methylation-dependent protein binding	3/6245	0.327312
Leaf vs RootⅡ	3	GO:0004588	MF	orotate phosphoribosyltransferase activity	3/6245	0.327312
Leaf vs RootⅡ	3	GO:0098847	MF	sequence-specific single stranded DNA binding	3/6245	0.327312
Leaf vs RootⅡ	3	GO:0004350	MF	glutamate-5-semialdehyde dehydrogenase activity	3/6245	0.327312
Leaf vs RootⅡ	3	GO:0004349	MF	glutamate 5-kinase activity	3/6245	0.327312
Leaf vs RootⅡ	3	GO:0003968	MF	RNA-directed 5'-3' RNA polymerase activity	3/6245	0.327312
Leaf vs RootⅡ	3	GO:0004590	MF	orotidine-5'-phosphate decarboxylase activity	3/6245	0.327312
Leaf vs RootⅡ	3	GO:0004737	MF	pyruvate decarboxylase activity	3/6245	0.327312
Leaf vs RootⅡ	3	GO:0043047	MF	single-stranded telomeric DNA binding	3/6245	0.327312
Leaf vs RootⅡ	3	GO:0016297	MF	acyl-[acyl-carrier-protein] hydrolase activity	3/6245	0.327312
Leaf vs RootⅡ	3	GO:0017077	MF	oxidative phosphorylation uncoupler activity	3/6245	0.327312
Leaf vs RootⅡ	3	GO:0035064	MF	methylated histone binding	3/6245	0.327312
Leaf vs RootⅡ	3	GO:0008441	MF	3'(2'),5'-bisphosphate nucleotidase activity	3/6245	0.327312
Leaf vs RootⅡ	12	GO:0000049	MF	tRNA binding	12/6245	0.327312
Leaf vs RootⅡ	4	GO:0009815	MF	1-aminocyclopropane-1-carboxylate oxidase activity	4/6245	0.327312
Leaf vs RootⅡ	4	GO:0106130	MF	purine phosphoribosyltransferase activity	4/6245	0.327312
Leaf vs RootⅡ	4	GO:0017022	MF	myosin binding	4/6245	0.327312
Leaf vs RootⅡ	4	GO:0080139	MF	borate efflux transmembrane transporter activity	4/6245	0.327312
Leaf vs RootⅡ	4	GO:0004072	MF	aspartate kinase activity	4/6245	0.327312
Leaf vs RootⅡ	19	GO:0009832	BP	plant-type cell wall biogenesis	19/6245	0.329516
Leaf vs RootⅡ	9	GO:0005687	CC	U4 snRNP	9/6245	0.329539
Leaf vs RootⅡ	7	GO:0017048	MF	Rho GTPase binding	7/6245	0.332769
Leaf vs RootⅡ	11	GO:0030414	MF	peptidase inhibitor activity	11/6245	0.332769
Leaf vs RootⅡ	11	GO:0061135	MF	endopeptidase regulator activity	11/6245	0.332769
Leaf vs RootⅡ	706	GO:0050789	BP	regulation of biological process	706/6245	0.340954
Leaf vs RootⅡ	32	GO:0051273	BP	beta-glucan metabolic process	32/6245	0.340954
Leaf vs RootⅡ	42	GO:0033692	BP	cellular polysaccharide biosynthetic process	42/6245	0.349491
Leaf vs RootⅡ	13	GO:0016413	MF	O-acetyltransferase activity	13/6245	0.349682
Leaf vs RootⅡ	8	GO:0019388	BP	galactose catabolic process	8/6245	0.355963
Leaf vs RootⅡ	131	GO:0046983	MF	protein dimerization activity	131/6245	0.356048
Leaf vs RootⅡ	9	GO:0044770	BP	cell cycle phase transition	9/6245	0.359248
Leaf vs RootⅡ	15	GO:0048285	BP	organelle fission	15/6245	0.367234
Leaf vs RootⅡ	15	GO:0044247	BP	cellular polysaccharide catabolic process	15/6245	0.367234
Leaf vs RootⅡ	5	GO:0000280	BP	nuclear division	5/6245	0.369165
Leaf vs RootⅡ	5	GO:0018065	BP	protein-cofactor linkage	5/6245	0.369165
Leaf vs RootⅡ	5	GO:0031221	BP	arabinan metabolic process	5/6245	0.369165
Leaf vs RootⅡ	5	GO:0007281	BP	germ cell development	5/6245	0.369165
Leaf vs RootⅡ	5	GO:0007140	BP	male meiotic nuclear division	5/6245	0.369165
Leaf vs RootⅡ	5	GO:0031222	BP	arabinan catabolic process	5/6245	0.369165
Leaf vs RootⅡ	5	GO:0140013	BP	meiotic nuclear division	5/6245	0.369165
Leaf vs RootⅡ	5	GO:0071025	BP	RNA surveillance	5/6245	0.369165
Leaf vs RootⅡ	5	GO:0031400	BP	negative regulation of protein modification process	5/6245	0.369165
Leaf vs RootⅡ	5	GO:0003688	MF	DNA replication origin binding	5/6245	0.369165
Leaf vs RootⅡ	44	GO:0015631	MF	tubulin binding	44/6245	0.376116
Leaf vs RootⅡ	8	GO:0090329	BP	regulation of DNA-dependent DNA replication	8/6245	0.379202
Leaf vs RootⅡ	22	GO:0080044	MF	quercetin 7-O-glucosyltransferase activity	22/6245	0.381565
Leaf vs RootⅡ	22	GO:0080043	MF	quercetin 3-O-glucosyltransferase activity	22/6245	0.381565
Leaf vs RootⅡ	13	GO:0080030	MF	methyl indole-3-acetate esterase activity	13/6245	0.38365
Leaf vs RootⅡ	6	GO:0000784	CC	nuclear chromosome, telomeric region	6/6245	0.386682
Stem vs RootⅠ	12	GO:0043062	BP	extracellular structure organization	12/3089	0.000223727
Stem vs RootⅠ	12	GO:0030198	BP	extracellular matrix organization	12/3089	0.000223727
Stem vs RootⅠ	25	GO:0010410	BP	hemicellulose metabolic process	25/3089	0.000223727
Stem vs RootⅠ	15	GO:0006722	BP	triterpenoid metabolic process	15/3089	0.000223727
Stem vs RootⅠ	15	GO:0016104	BP	triterpenoid biosynthetic process	15/3089	0.000223727
Stem vs RootⅠ	19	GO:0070592	BP	cell wall polysaccharide biosynthetic process	19/3089	0.000223727
Stem vs RootⅠ	36	GO:0044036	BP	cell wall macromolecule metabolic process	36/3089	0.000223727
Stem vs RootⅠ	19	GO:0070589	BP	cellular component macromolecule biosynthetic process	19/3089	0.000223727
Stem vs RootⅠ	19	GO:0044038	BP	cell wall macromolecule biosynthetic process	19/3089	0.000223727
Stem vs RootⅠ	34	GO:0071669	BP	plant-type cell wall organization or biogenesis	34/3089	0.000223727
Stem vs RootⅠ	30	GO:0009832	BP	plant-type cell wall biogenesis	30/3089	0.000223727
Stem vs RootⅠ	18	GO:0009834	BP	plant-type secondary cell wall biogenesis	18/3089	0.000223727
Stem vs RootⅠ	31	GO:1903047	BP	mitotic cell cycle process	31/3089	0.000223727
Stem vs RootⅠ	41	GO:0042546	BP	cell wall biogenesis	41/3089	0.000223727
Stem vs RootⅠ	33	GO:0010383	BP	cell wall polysaccharide metabolic process	33/3089	0.000223727
Stem vs RootⅠ	47	GO:0071555	BP	cell wall organization	47/3089	0.000223727
Stem vs RootⅠ	11	GO:0045492	BP	xylan biosynthetic process	11/3089	0.000223727
Stem vs RootⅠ	54	GO:0022402	BP	cell cycle process	54/3089	0.000223727
Stem vs RootⅠ	68	GO:0005976	BP	polysaccharide metabolic process	68/3089	0.000223727
Stem vs RootⅠ	66	GO:0071554	BP	cell wall organization or biogenesis	66/3089	0.000223727
Stem vs RootⅠ	55	GO:0044264	BP	cellular polysaccharide metabolic process	55/3089	0.000223727
Stem vs RootⅠ	48	GO:0045229	BP	external encapsulating structure organization	48/3089	0.000223727
Stem vs RootⅠ	39	GO:0000271	BP	polysaccharide biosynthetic process	39/3089	0.000223727
Stem vs RootⅠ	212	GO:0007165	BP	signal transduction	212/3089	0.000223727
Stem vs RootⅠ	23	GO:0031225	CC	anchored component of membrane	23/3089	0.000223727
Stem vs RootⅠ	15	GO:0005811	CC	lipid droplet	15/3089	0.000223727
Stem vs RootⅠ	32	GO:1990837	MF	sequence-specific double-stranded DNA binding	32/3089	0.000223727
Stem vs RootⅠ	30	GO:0008374	MF	O-acyltransferase activity	30/3089	0.000223727
Stem vs RootⅠ	13	GO:0042300	MF	beta-amyrin synthase activity	13/3089	0.000223727
Stem vs RootⅠ	13	GO:0031559	MF	oxidosqualene cyclase activity	13/3089	0.000223727
Stem vs RootⅠ	13	GO:0000250	MF	lanosterol synthase activity	13/3089	0.000223727
Stem vs RootⅠ	13	GO:0052716	MF	hydroquinone:oxygen oxidoreductase activity	13/3089	0.000223727
Stem vs RootⅠ	62	GO:0008194	MF	UDP-glycosyltransferase activity	62/3089	0.000223727
Stem vs RootⅠ	21	GO:0042910	MF	xenobiotic transmembrane transporter activity	21/3089	0.000223727
Stem vs RootⅠ	95	GO:0016758	MF	transferase activity, transferring hexosyl groups	95/3089	0.000223727
Stem vs RootⅠ	51	GO:0046527	MF	glucosyltransferase activity	51/3089	0.000223727
Stem vs RootⅠ	94	GO:0016798	MF	hydrolase activity, acting on glycosyl bonds	94/3089	0.000223727
Stem vs RootⅠ	125	GO:0140110	MF	transcription regulator activity	125/3089	0.000223727
Stem vs RootⅠ	93	GO:0043565	MF	sequence-specific DNA binding	93/3089	0.000223727
Stem vs RootⅠ	127	GO:0016757	MF	transferase activity, transferring glycosyl groups	127/3089	0.000223727
Stem vs RootⅠ	123	GO:0003700	MF	DNA-binding transcription factor activity	123/3089	0.000223727
Stem vs RootⅠ	86	GO:0004553	MF	hydrolase activity, hydrolyzing O-glycosyl compounds	86/3089	0.000223727
Stem vs RootⅠ	11	GO:0003680	MF	AT DNA binding	11/3089	0.000223727
Stem vs RootⅠ	86	GO:0005576	CC	extracellular region	86/3089	0.000225235
Stem vs RootⅠ	36	GO:0044212	MF	transcription regulatory region DNA binding	36/3089	0.000225235
Stem vs RootⅠ	36	GO:0001067	MF	regulatory region nucleic acid binding	36/3089	0.000225235
Stem vs RootⅠ	7	GO:0010215	BP	cellulose microfibril organization	7/3089	0.000225632
Stem vs RootⅠ	21	GO:0016114	BP	terpenoid biosynthetic process	21/3089	0.000225632
Stem vs RootⅠ	262	GO:0043531	MF	ADP binding	262/3089	0.000239144
Stem vs RootⅠ	204	GO:0016788	MF	hydrolase activity, acting on ester bonds	204/3089	0.000241392
Stem vs RootⅠ	28	GO:0004857	MF	enzyme inhibitor activity	28/3089	0.00024314
Stem vs RootⅠ	261	GO:0004672	MF	protein kinase activity	261/3089	0.000253403
Stem vs RootⅠ	271	GO:0003677	MF	DNA binding	271/3089	0.000256638
Stem vs RootⅠ	277	GO:0016773	MF	phosphotransferase activity, alcohol group as acceptor	277/3089	0.000259932
Stem vs RootⅠ	42	GO:0051213	MF	dioxygenase activity	42/3089	0.000259932
Stem vs RootⅠ	160	GO:0004674	MF	protein serine/threonine kinase activity	160/3089	0.000270144
Stem vs RootⅠ	326	GO:0016301	MF	kinase activity	326/3089	0.00027439
Stem vs RootⅠ	8	GO:0035825	BP	homologous recombination	8/3089	0.000279589
Stem vs RootⅠ	8	GO:0007131	BP	reciprocal meiotic recombination	8/3089	0.000279589
Stem vs RootⅠ	80	GO:0016705	MF	oxidoreductase activity, acting on paired donors, with incorporation or reduction of molecular oxygen	80/3089	0.000286296
Stem vs RootⅠ	35	GO:0033692	BP	cellular polysaccharide biosynthetic process	35/3089	0.00028693
Stem vs RootⅠ	481	GO:0140096	MF	catalytic activity, acting on a protein	481/3089	0.000291462
Stem vs RootⅠ	41	GO:0052689	MF	carboxylic ester hydrolase activity	41/3089	0.000293668
Stem vs RootⅠ	41	GO:0035251	MF	UDP-glucosyltransferase activity	41/3089	0.000296165
Stem vs RootⅠ	22	GO:0006721	BP	terpenoid metabolic process	22/3089	0.000316512
Stem vs RootⅠ	14	GO:0016413	MF	O-acetyltransferase activity	14/3089	0.000324326
Stem vs RootⅠ	759	GO:0016740	MF	transferase activity	759/3089	0.000328416
Stem vs RootⅠ	402	GO:0016772	MF	transferase activity, transferring phosphorus-containing groups	402/3089	0.000328685
Stem vs RootⅠ	1114	GO:0016021	CC	integral component of membrane	1114/3089	0.000334471
Stem vs RootⅠ	1120	GO:0031224	CC	intrinsic component of membrane	1120/3089	0.000335922
Stem vs RootⅠ	1141	GO:0044425	CC	membrane part	1141/3089	0.000335922
Stem vs RootⅠ	13	GO:0010411	BP	xyloglucan metabolic process	13/3089	0.000345678
Stem vs RootⅠ	371	GO:0050794	BP	regulation of cellular process	371/3089	0.00036732
Stem vs RootⅠ	16	GO:0030244	BP	cellulose biosynthetic process	16/3089	0.000395955
Stem vs RootⅠ	11	GO:0046274	BP	lignin catabolic process	11/3089	0.000404081
Stem vs RootⅠ	11	GO:0046271	BP	phenylpropanoid catabolic process	11/3089	0.000404081
Stem vs RootⅠ	13	GO:0004520	MF	endodeoxyribonuclease activity	13/3089	0.000417083
Stem vs RootⅠ	702	GO:0016787	MF	hydrolase activity	702/3089	0.000604923
Stem vs RootⅠ	27	GO:0046777	BP	protein autophosphorylation	27/3089	0.000750019
Stem vs RootⅠ	20	GO:0046658	CC	anchored component of plasma membrane	20/3089	0.000758604
Stem vs RootⅠ	398	GO:0050789	BP	regulation of biological process	398/3089	0.000768725
Stem vs RootⅠ	20	GO:0080043	MF	quercetin 3-O-glucosyltransferase activity	20/3089	0.000850421
Stem vs RootⅠ	20	GO:0080044	MF	quercetin 7-O-glucosyltransferase activity	20/3089	0.000850421
Stem vs RootⅠ	17	GO:0005871	CC	kinesin complex	17/3089	0.000929917
Stem vs RootⅠ	1766	GO:0003824	MF	catalytic activity	1766/3089	0.00102327
Stem vs RootⅠ	39	GO:0003690	MF	double-stranded DNA binding	39/3089	0.0011009
Stem vs RootⅠ	13	GO:0000725	BP	recombinational repair	13/3089	0.00117288
Stem vs RootⅠ	15	GO:0016682	MF	oxidoreductase activity, acting on diphenols and related substances as donors, oxygen as acceptor	15/3089	0.00119707
Stem vs RootⅠ	30	GO:0006310	BP	DNA recombination	30/3089	0.00150596
Stem vs RootⅠ	68	GO:0016747	MF	transferase activity, transferring acyl groups other than amino-acyl groups	68/3089	0.0015143
Stem vs RootⅠ	72	GO:0006468	BP	protein phosphorylation	72/3089	0.00155137
Stem vs RootⅠ	41	GO:0034637	BP	cellular carbohydrate biosynthetic process	41/3089	0.00165417
Stem vs RootⅠ	17	GO:1903046	BP	meiotic cell cycle process	17/3089	0.00165417
Stem vs RootⅠ	11	GO:0004866	MF	endopeptidase inhibitor activity	11/3089	0.00178663
Stem vs RootⅠ	12	GO:0000724	BP	double-strand break repair via homologous recombination	12/3089	0.00179876
Stem vs RootⅠ	11	GO:0061135	MF	endopeptidase regulator activity	11/3089	0.0022449
Stem vs RootⅠ	11	GO:0030414	MF	peptidase inhibitor activity	11/3089	0.0022449
Stem vs RootⅠ	4	GO:0031261	CC	DNA replication preinitiation complex	4/3089	0.00254221
Stem vs RootⅠ	4	GO:0052861	MF	glucan endo-1,3-beta-glucanase activity, C-3 substituted reducing group	4/3089	0.00254221
Stem vs RootⅠ	4	GO:0052736	MF	beta-glucanase activity	4/3089	0.00254221
Stem vs RootⅠ	12	GO:0045491	BP	xylan metabolic process	12/3089	0.00268675
Stem vs RootⅠ	11	GO:0008378	MF	galactosyltransferase activity	11/3089	0.00277428
Stem vs RootⅠ	19	GO:0030243	BP	cellulose metabolic process	19/3089	0.00279502
Stem vs RootⅠ	6	GO:0016207	MF	4-coumarate-CoA ligase activity	6/3089	0.00280092
Stem vs RootⅠ	90	GO:0016746	MF	transferase activity, transferring acyl groups	90/3089	0.00349068
Stem vs RootⅠ	27	GO:0006720	BP	isoprenoid metabolic process	27/3089	0.00380148
Stem vs RootⅠ	19	GO:0005875	CC	microtubule associated complex	19/3089	0.00397609
Stem vs RootⅠ	10	GO:0045735	MF	nutrient reservoir activity	10/3089	0.00420909
Stem vs RootⅠ	17	GO:0015893	BP	drug transport	17/3089	0.00540917
Stem vs RootⅠ	7	GO:0006270	BP	DNA replication initiation	7/3089	0.00564125
Stem vs RootⅠ	14	GO:0004536	MF	deoxyribonuclease activity	14/3089	0.00564125
Stem vs RootⅠ	22	GO:0015926	MF	glucosidase activity	22/3089	0.0060975
Stem vs RootⅠ	4	GO:0016847	MF	1-aminocyclopropane-1-carboxylate synthase activity	4/3089	0.00658845
Stem vs RootⅠ	6	GO:1903322	BP	positive regulation of protein modification by small protein conjugation or removal	6/3089	0.00664837
Stem vs RootⅠ	6	GO:0051443	BP	positive regulation of ubiquitin-protein transferase activity	6/3089	0.00664837
Stem vs RootⅠ	6	GO:0031398	BP	positive regulation of protein ubiquitination	6/3089	0.00664837
Stem vs RootⅠ	6	GO:0003688	MF	DNA replication origin binding	6/3089	0.00664837
Stem vs RootⅠ	19	GO:0016706	MF	2-oxoglutarate-dependent dioxygenase activity	19/3089	0.00671013
Stem vs RootⅠ	11	GO:0061134	MF	peptidase regulator activity	11/3089	0.00717785
Stem vs RootⅠ	12	GO:0016759	MF	cellulose synthase activity	12/3089	0.00752135
Stem vs RootⅠ	12	GO:0016760	MF	cellulose synthase (UDP-forming) activity	12/3089	0.00752135
Stem vs RootⅠ	446	GO:0065007	BP	biological regulation	446/3089	0.00765053
Stem vs RootⅠ	9	GO:0042562	MF	hormone binding	9/3089	0.00773082
Stem vs RootⅠ	24	GO:0008299	BP	isoprenoid biosynthetic process	24/3089	0.00831355
Stem vs RootⅠ	38	GO:0006073	BP	cellular glucan metabolic process	38/3089	0.00836648
Stem vs RootⅠ	22	GO:0051338	BP	regulation of transferase activity	22/3089	0.00849386
Stem vs RootⅠ	22	GO:0009505	CC	plant-type cell wall	22/3089	0.00849386
Stem vs RootⅠ	6	GO:0050505	MF	hydroquinone glucosyltransferase activity	6/3089	0.00948167
Stem vs RootⅠ	28	GO:0031399	BP	regulation of protein modification process	28/3089	0.0100005
Stem vs RootⅠ	39	GO:1901361	BP	organic cyclic compound catabolic process	39/3089	0.0101325
Stem vs RootⅠ	5	GO:0030574	BP	collagen catabolic process	5/3089	0.0101818
Stem vs RootⅠ	20	GO:0007018	BP	microtubule-based movement	20/3089	0.0102548
Stem vs RootⅠ	20	GO:0003777	MF	microtubule motor activity	20/3089	0.0102548
Stem vs RootⅠ	10	GO:0010200	BP	response to chitin	10/3089	0.0109108
Stem vs RootⅠ	8	GO:0046910	MF	pectinesterase inhibitor activity	8/3089	0.0113775
Stem vs RootⅠ	14	GO:0006855	BP	drug transmembrane transport	14/3089	0.011942
Stem vs RootⅠ	4	GO:0009969	BP	xyloglucan biosynthetic process	4/3089	0.0129159
Stem vs RootⅠ	4	GO:0010417	BP	glucuronoxylan biosynthetic process	4/3089	0.0129159
Stem vs RootⅠ	4	GO:0010413	BP	glucuronoxylan metabolic process	4/3089	0.0129159
Stem vs RootⅠ	38	GO:0044042	BP	glucan metabolic process	38/3089	0.01304
Stem vs RootⅠ	6	GO:0051438	BP	regulation of ubiquitin-protein transferase activity	6/3089	0.01304
Stem vs RootⅠ	12	GO:0071900	BP	regulation of protein serine/threonine kinase activity	12/3089	0.0131845
Stem vs RootⅠ	21	GO:0006928	BP	movement of cell or subcellular component	21/3089	0.0133554
Stem vs RootⅠ	16	GO:0031401	BP	positive regulation of protein modification process	16/3089	0.0138282
Stem vs RootⅠ	36	GO:0019439	BP	aromatic compound catabolic process	36/3089	0.0141738
Stem vs RootⅠ	5	GO:1904668	BP	positive regulation of ubiquitin protein ligase activity	5/3089	0.0152476
Stem vs RootⅠ	5	GO:0097027	MF	ubiquitin-protein transferase activator activity	5/3089	0.0152476
Stem vs RootⅠ	54	GO:0004497	MF	monooxygenase activity	54/3089	0.0162089
Stem vs RootⅠ	9	GO:0016762	MF	xyloglucan:xyloglucosyl transferase activity	9/3089	0.0165597
Stem vs RootⅠ	30	GO:0016709	MF	oxidoreductase activity, acting on paired donors, with incorporation or reduction of molecular oxygen, NAD(P)H as one donor, and incorporation of one atom of oxygen	30/3089	0.0170567
Stem vs RootⅠ	6	GO:1903320	BP	regulation of protein modification by small protein conjugation or removal	6/3089	0.0174997
Stem vs RootⅠ	6	GO:0031396	BP	regulation of protein ubiquitination	6/3089	0.0174997
Stem vs RootⅠ	18	GO:0008422	MF	beta-glucosidase activity	18/3089	0.0178564
Stem vs RootⅠ	65	GO:0098772	MF	molecular function regulator	65/3089	0.0194807
Stem vs RootⅠ	68	GO:0030246	MF	carbohydrate binding	68/3089	0.0199741
Stem vs RootⅠ	7	GO:0005338	MF	nucleotide-sugar transmembrane transporter activity	7/3089	0.0206782
Stem vs RootⅠ	7	GO:0016894	MF	endonuclease activity, active with either ribo- or deoxyribonucleic acids and producing 3'-phosphomonoesters	7/3089	0.0206782
Stem vs RootⅠ	8	GO:0034765	BP	regulation of ion transmembrane transport	8/3089	0.0209072
Stem vs RootⅠ	4	GO:0009800	BP	cinnamic acid biosynthetic process	4/3089	0.0219328
Stem vs RootⅠ	4	GO:0009803	BP	cinnamic acid metabolic process	4/3089	0.0219328
Stem vs RootⅠ	4	GO:0034410	BP	cell wall beta-glucan biosynthetic process	4/3089	0.0219328
Stem vs RootⅠ	4	GO:0052324	BP	plant-type cell wall cellulose biosynthetic process	4/3089	0.0219328
Stem vs RootⅠ	5	GO:0030545	MF	receptor regulator activity	5/3089	0.0219328
Stem vs RootⅠ	5	GO:0030546	MF	signaling receptor activator activity	5/3089	0.0219328
Stem vs RootⅠ	5	GO:0010997	MF	anaphase-promoting complex binding	5/3089	0.0219328
Stem vs RootⅠ	5	GO:0055106	MF	ubiquitin-protein transferase regulator activity	5/3089	0.0219328
Stem vs RootⅠ	5	GO:0048018	MF	receptor ligand activity	5/3089	0.0219328
Stem vs RootⅠ	4	GO:0045548	MF	phenylalanine ammonia-lyase activity	4/3089	0.0219328
Stem vs RootⅠ	6	GO:0009074	BP	aromatic amino acid family catabolic process	6/3089	0.0225197
Stem vs RootⅠ	6	GO:0032050	MF	clathrin heavy chain binding	6/3089	0.0225197
Stem vs RootⅠ	34	GO:0099512	CC	supramolecular fiber	34/3089	0.0225521
Stem vs RootⅠ	34	GO:0099513	CC	polymeric cytoskeletal fiber	34/3089	0.0225521
Stem vs RootⅠ	34	GO:0099081	CC	supramolecular polymer	34/3089	0.0225521
Stem vs RootⅠ	22	GO:0016298	MF	lipase activity	22/3089	0.0237313
Stem vs RootⅠ	27	GO:0008017	MF	microtubule binding	27/3089	0.0243237
Stem vs RootⅠ	8	GO:0034762	BP	regulation of transmembrane transport	8/3089	0.0243946
Stem vs RootⅠ	8	GO:0016888	MF	endodeoxyribonuclease activity, producing 5'-phosphomonoesters	8/3089	0.0243946
Stem vs RootⅠ	19	GO:0032879	BP	regulation of localization	19/3089	0.0258729
Stem vs RootⅠ	19	GO:0003678	MF	DNA helicase activity	19/3089	0.0258729
Stem vs RootⅠ	12	GO:0004724	MF	magnesium-dependent protein serine/threonine phosphatase activity	12/3089	0.0273151
Stem vs RootⅠ	39	GO:0015297	MF	antiporter activity	39/3089	0.0276716
Stem vs RootⅠ	14	GO:0010564	BP	regulation of cell cycle process	14/3089	0.027682
Stem vs RootⅠ	26	GO:0051726	BP	regulation of cell cycle	26/3089	0.027682
Stem vs RootⅠ	63	GO:0005794	CC	Golgi apparatus	63/3089	0.027682
Stem vs RootⅠ	24	GO:0008094	MF	DNA-dependent ATPase activity	24/3089	0.027682
Stem vs RootⅠ	6	GO:0006558	BP	L-phenylalanine metabolic process	6/3089	0.0287833
Stem vs RootⅠ	6	GO:1902221	BP	erythrose 4-phosphate/phosphoenolpyruvate family amino acid metabolic process	6/3089	0.0287833
Stem vs RootⅠ	8	GO:0009833	BP	plant-type primary cell wall biogenesis	8/3089	0.0289035
Stem vs RootⅠ	8	GO:0043269	BP	regulation of ion transport	8/3089	0.0289035
Stem vs RootⅠ	11	GO:0015925	MF	galactosidase activity	11/3089	0.0289035
Stem vs RootⅠ	5	GO:0032963	BP	collagen metabolic process	5/3089	0.0293171
Stem vs RootⅠ	5	GO:1904666	BP	regulation of ubiquitin protein ligase activity	5/3089	0.0293171
Stem vs RootⅠ	15	GO:0004185	MF	serine-type carboxypeptidase activity	15/3089	0.0294311
Stem vs RootⅠ	34	GO:0099080	CC	supramolecular complex	34/3089	0.0331949
Stem vs RootⅠ	4	GO:0042560	BP	pteridine-containing compound catabolic process	4/3089	0.0334357
Stem vs RootⅠ	4	GO:0034406	BP	cell wall beta-glucan metabolic process	4/3089	0.0334357
Stem vs RootⅠ	4	GO:0009397	BP	folic acid-containing compound catabolic process	4/3089	0.0334357
Stem vs RootⅠ	4	GO:0052541	BP	plant-type cell wall cellulose metabolic process	4/3089	0.0334357
Stem vs RootⅠ	4	GO:0009258	BP	10-formyltetrahydrofolate catabolic process	4/3089	0.0334357
Stem vs RootⅠ	4	GO:0016155	MF	formyltetrahydrofolate dehydrogenase activity	4/3089	0.0334357
Stem vs RootⅠ	32	GO:0031226	CC	intrinsic component of plasma membrane	32/3089	0.0351024
Stem vs RootⅠ	68	GO:0044262	BP	cellular carbohydrate metabolic process	68/3089	0.0354077
Stem vs RootⅠ	16	GO:0045859	BP	regulation of protein kinase activity	16/3089	0.0356391
Stem vs RootⅠ	6	GO:0031012	CC	extracellular matrix	6/3089	0.0357517
Stem vs RootⅠ	14	GO:0010393	BP	galacturonan metabolic process	14/3089	0.0361142
Stem vs RootⅠ	14	GO:0045488	BP	pectin metabolic process	14/3089	0.0361142
Stem vs RootⅠ	7	GO:0016411	MF	acylglycerol O-acyltransferase activity	7/3089	0.0361142
Stem vs RootⅠ	41	GO:0060089	MF	molecular transducer activity	41/3089	0.0366236
Stem vs RootⅠ	5	GO:0000280	BP	nuclear division	5/3089	0.0386848
Stem vs RootⅠ	5	GO:0007140	BP	male meiotic nuclear division	5/3089	0.0386848
Stem vs RootⅠ	5	GO:0140013	BP	meiotic nuclear division	5/3089	0.0386848
Stem vs RootⅠ	37	GO:0038023	MF	signaling receptor activity	37/3089	0.0387702
Stem vs RootⅠ	35	GO:0004721	MF	phosphoprotein phosphatase activity	35/3089	0.0393599
Stem vs RootⅠ	29	GO:0015631	MF	tubulin binding	29/3089	0.0404213
Stem vs RootⅠ	7	GO:0072583	BP	clathrin-dependent endocytosis	7/3089	0.0433106
Stem vs RootⅠ	3	GO:0010216	BP	maintenance of DNA methylation	3/3089	0.0433813
Stem vs RootⅠ	29	GO:0051276	BP	chromosome organization	29/3089	0.0436547
Stem vs RootⅠ	4	GO:0031298	CC	replication fork protection complex	4/3089	0.0482946
Stem vs RootⅠ	4	GO:0004030	MF	aldehyde dehydrogenase [NAD(P)+] activity	4/3089	0.0482946
Stem vs RootⅠ	10	GO:0030599	MF	pectinesterase activity	10/3089	0.0487832
Stem vs RootⅠ	22	GO:0009698	BP	phenylpropanoid metabolic process	22/3089	0.0494037
Stem vs RootⅠ	5	GO:0000076	BP	DNA replication checkpoint	5/3089	0.0503247
Stem vs RootⅠ	18	GO:0051274	BP	beta-glucan biosynthetic process	18/3089	0.0537594
Stem vs RootⅠ	56	GO:0030234	MF	enzyme regulator activity	56/3089	0.0537594
Stem vs RootⅠ	6	GO:0047262	MF	polygalacturonate 4-alpha-galacturonosyltransferase activity	6/3089	0.0541332
Stem vs RootⅠ	10	GO:0002229	BP	defense response to oomycetes	10/3089	0.0550194
Stem vs RootⅠ	632	GO:0032559	MF	adenyl ribonucleotide binding	632/3089	0.0562569
Stem vs RootⅠ	15	GO:0070008	MF	serine-type exopeptidase activity	15/3089	0.0591262
Stem vs RootⅠ	54	GO:0016791	MF	phosphatase activity	54/3089	0.0601384
Stem vs RootⅠ	632	GO:0030554	MF	adenyl nucleotide binding	632/3089	0.0601384
Stem vs RootⅠ	7	GO:0017108	MF	5'-flap endonuclease activity	7/3089	0.0604482
Stem vs RootⅠ	5	GO:1901071	BP	glucosamine-containing compound metabolic process	5/3089	0.0641279
Stem vs RootⅠ	2	GO:0006314	BP	intron homing	2/3089	0.0641279
Stem vs RootⅠ	2	GO:0006315	BP	homing of group II introns	2/3089	0.0641279
Stem vs RootⅠ	31	GO:0005874	CC	microtubule	31/3089	0.0641279
Stem vs RootⅠ	2	GO:0052862	MF	glucan endo-1,4-beta-glucanase activity, C-3 substituted reducing group	2/3089	0.0641279
Stem vs RootⅠ	2	GO:0050017	MF	L-3-cyanoalanine synthase activity	2/3089	0.0641279
Stem vs RootⅠ	2	GO:0047710	MF	bis(5'-adenosyl)-triphosphatase activity	2/3089	0.0641279
Stem vs RootⅠ	2	GO:0050638	MF	taxadien-5-alpha-ol O-acetyltransferase activity	2/3089	0.0641279
Stem vs RootⅠ	2	GO:0004735	MF	pyrroline-5-carboxylate reductase activity	2/3089	0.0641279
Stem vs RootⅠ	14	GO:0006302	BP	double-strand break repair	14/3089	0.066147
Stem vs RootⅠ	4	GO:0006559	BP	L-phenylalanine catabolic process	4/3089	0.0664549
Stem vs RootⅠ	4	GO:1902222	BP	erythrose 4-phosphate/phosphoenolpyruvate family amino acid catabolic process	4/3089	0.0664549
Stem vs RootⅠ	4	GO:0008447	MF	L-ascorbate oxidase activity	4/3089	0.0664549
Stem vs RootⅠ	4	GO:0008083	MF	growth factor activity	4/3089	0.0664549
Stem vs RootⅠ	21	GO:0051273	BP	beta-glucan metabolic process	21/3089	0.0675647
Stem vs RootⅠ	7	GO:0044772	BP	mitotic cell cycle phase transition	7/3089	0.069799
Stem vs RootⅠ	17	GO:0030154	BP	cell differentiation	17/3089	0.069799
Stem vs RootⅠ	7	GO:0048256	MF	flap endonuclease activity	7/3089	0.069799
Stem vs RootⅠ	3	GO:0019745	BP	pentacyclic triterpenoid biosynthetic process	3/3089	0.0727084
Stem vs RootⅠ	3	GO:0033314	BP	mitotic DNA replication checkpoint	3/3089	0.0727084
Stem vs RootⅠ	3	GO:0019742	BP	pentacyclic triterpenoid metabolic process	3/3089	0.0727084
Stem vs RootⅠ	15	GO:0000976	MF	transcription regulatory region sequence-specific DNA binding	15/3089	0.0727084
Stem vs RootⅠ	15	GO:0016679	MF	oxidoreductase activity, acting on diphenols and related substances as donors	15/3089	0.0727084
Stem vs RootⅠ	3	GO:0051740	MF	ethylene binding	3/3089	0.0727084
Stem vs RootⅠ	3	GO:0030775	MF	glucuronoxylan 4-O-methyltransferase activity	3/3089	0.0727084
Stem vs RootⅠ	3	GO:0072328	MF	alkene binding	3/3089	0.0727084
Stem vs RootⅠ	3	GO:0038199	MF	ethylene receptor activity	3/3089	0.0727084
Stem vs RootⅠ	60	GO:0005506	MF	iron ion binding	60/3089	0.0775196
Stem vs RootⅠ	14	GO:0051347	BP	positive regulation of transferase activity	14/3089	0.0788974
Stem vs RootⅠ	5	GO:0032957	BP	inositol trisphosphate metabolic process	5/3089	0.0788974
Stem vs RootⅠ	5	GO:0032958	BP	inositol phosphate biosynthetic process	5/3089	0.0788974
Stem vs RootⅠ	5	GO:0004560	MF	alpha-L-fucosidase activity	5/3089	0.0788974
Stem vs RootⅠ	5	GO:0004435	MF	phosphatidylinositol phospholipase C activity	5/3089	0.0788974
Stem vs RootⅠ	5	GO:0015928	MF	fucosidase activity	5/3089	0.0788974
Stem vs RootⅠ	187	GO:0006259	BP	DNA metabolic process	187/3089	0.0792088
Stem vs RootⅠ	24	GO:0003774	MF	motor activity	24/3089	0.0797826
Stem vs RootⅠ	7	GO:0009690	BP	cytokinin metabolic process	7/3089	0.0801808
Stem vs RootⅠ	4	GO:0000187	BP	activation of MAPK activity	4/3089	0.0872718
Stem vs RootⅠ	4	GO:0043410	BP	positive regulation of MAPK cascade	4/3089	0.0872718
Stem vs RootⅠ	4	GO:0019432	BP	triglyceride biosynthetic process	4/3089	0.0872718
Stem vs RootⅠ	4	GO:0043406	BP	positive regulation of MAP kinase activity	4/3089	0.0872718
Stem vs RootⅠ	4	GO:0004567	MF	beta-mannosidase activity	4/3089	0.0872718
Stem vs RootⅠ	4	GO:0004869	MF	cysteine-type endopeptidase inhibitor activity	4/3089	0.0872718
Stem vs RootⅠ	4	GO:0043138	MF	3'-5' DNA helicase activity	4/3089	0.0872718
Stem vs RootⅠ	9	GO:0050776	BP	regulation of immune response	9/3089	0.0904176
Stem vs RootⅠ	9	GO:0045088	BP	regulation of innate immune response	9/3089	0.0904176
Stem vs RootⅠ	7	GO:0044770	BP	cell cycle phase transition	7/3089	0.0907874
Stem vs RootⅠ	7	GO:0006898	BP	receptor-mediated endocytosis	7/3089	0.0907874
Stem vs RootⅠ	7	GO:0043178	MF	alcohol binding	7/3089	0.0907874
Stem vs RootⅠ	13	GO:0000977	MF	RNA polymerase II regulatory region sequence-specific DNA binding	13/3089	0.0958361
Stem vs RootⅠ	10	GO:0002239	BP	response to oomycetes	10/3089	0.0991235
Stem vs RootⅠ	13	GO:0001012	MF	RNA polymerase II regulatory region DNA binding	13/3089	0.100425
Stem vs RootⅠ	33	GO:0019748	BP	secondary metabolic process	33/3089	0.100756
Stem vs RootⅠ	29	GO:0019199	MF	transmembrane receptor protein kinase activity	29/3089	0.100812
Stem vs RootⅠ	7	GO:0034754	BP	cellular hormone metabolic process	7/3089	0.104339
Stem vs RootⅠ	23	GO:0009250	BP	glucan biosynthetic process	23/3089	0.106496
Stem vs RootⅠ	3	GO:0051282	BP	regulation of sequestering of calcium ion	3/3089	0.107672
Stem vs RootⅠ	3	GO:0007204	BP	positive regulation of cytosolic calcium ion concentration	3/3089	0.107672
Stem vs RootⅠ	3	GO:0051480	BP	regulation of cytosolic calcium ion concentration	3/3089	0.107672
Stem vs RootⅠ	3	GO:0097553	BP	calcium ion transmembrane import into cytosol	3/3089	0.107672
Stem vs RootⅠ	3	GO:0032959	BP	inositol trisphosphate biosynthetic process	3/3089	0.107672
Stem vs RootⅠ	3	GO:0051209	BP	release of sequestered calcium ion into cytosol	3/3089	0.107672
Stem vs RootⅠ	3	GO:0051283	BP	negative regulation of sequestering of calcium ion	3/3089	0.107672
Stem vs RootⅠ	3	GO:0060401	BP	cytosolic calcium ion transport	3/3089	0.107672
Stem vs RootⅠ	3	GO:0060402	BP	calcium ion transport into cytosol	3/3089	0.107672
Stem vs RootⅠ	3	GO:1903959	BP	regulation of anion transmembrane transport	3/3089	0.107672
Stem vs RootⅠ	3	GO:0015018	MF	galactosylgalactosylxylosylprotein 3-beta-glucuronosyltransferase activity	3/3089	0.107672
Stem vs RootⅠ	3	GO:0005199	MF	structural constituent of cell wall	3/3089	0.107672
Stem vs RootⅠ	4	GO:0046463	BP	acylglycerol biosynthetic process	4/3089	0.1101
Stem vs RootⅠ	4	GO:0046460	BP	neutral lipid biosynthetic process	4/3089	0.1101
Stem vs RootⅠ	4	GO:0071902	BP	positive regulation of protein serine/threonine kinase activity	4/3089	0.1101
Stem vs RootⅠ	4	GO:1902533	BP	positive regulation of intracellular signal transduction	4/3089	0.1101
Stem vs RootⅠ	4	GO:0043408	BP	regulation of MAPK cascade	4/3089	0.1101
Stem vs RootⅠ	4	GO:0043405	BP	regulation of MAP kinase activity	4/3089	0.1101
Stem vs RootⅠ	4	GO:0003950	MF	NAD+ ADP-ribosyltransferase activity	4/3089	0.1101
Stem vs RootⅠ	4	GO:0004144	MF	diacylglycerol O-acyltransferase activity	4/3089	0.1101
Stem vs RootⅠ	4	GO:0035250	MF	UDP-galactosyltransferase activity	4/3089	0.1101
Stem vs RootⅠ	5	GO:0008300	BP	isoprenoid catabolic process	5/3089	0.112753
Stem vs RootⅠ	5	GO:0140103	MF	catalytic activity, acting on a glycoprotein	5/3089	0.112753
Stem vs RootⅠ	96	GO:0140097	MF	catalytic activity, acting on DNA	96/3089	0.117077
Stem vs RootⅠ	6	GO:0045489	BP	pectin biosynthetic process	6/3089	0.11902
Stem vs RootⅠ	9	GO:0002682	BP	regulation of immune system process	9/3089	0.119852
Stem vs RootⅠ	8	GO:0000075	BP	cell cycle checkpoint	8/3089	0.120031
Stem vs RootⅠ	8	GO:0004565	MF	beta-galactosidase activity	8/3089	0.120031
Stem vs RootⅠ	67	GO:0042578	MF	phosphoric ester hydrolase activity	67/3089	0.128076
Stem vs RootⅠ	7	GO:0010948	BP	negative regulation of cell cycle process	7/3089	0.131932
Stem vs RootⅠ	9	GO:0080030	MF	methyl indole-3-acetate esterase activity	9/3089	0.133389
Stem vs RootⅠ	8	GO:0000079	BP	regulation of cyclin-dependent protein serine/threonine kinase activity	8/3089	0.135349
Stem vs RootⅠ	8	GO:1904029	BP	regulation of cyclin-dependent protein kinase activity	8/3089	0.135349
Stem vs RootⅠ	5	GO:0042219	BP	cellular modified amino acid catabolic process	5/3089	0.135405
Stem vs RootⅠ	65	GO:0004519	MF	endonuclease activity	65/3089	0.136312
Stem vs RootⅠ	16	GO:0009808	BP	lignin metabolic process	16/3089	0.136812
Stem vs RootⅠ	6	GO:0070588	BP	calcium ion transmembrane transport	6/3089	0.138063
Stem vs RootⅠ	6	GO:0009909	BP	regulation of flower development	6/3089	0.138063
Stem vs RootⅠ	6	GO:0015020	MF	glucuronosyltransferase activity	6/3089	0.138063
Stem vs RootⅠ	4	GO:0009256	BP	10-formyltetrahydrofolate metabolic process	4/3089	0.139346
Stem vs RootⅠ	2	GO:0010569	BP	regulation of double-strand break repair via homologous recombination	2/3089	0.144152
Stem vs RootⅠ	2	GO:0032776	BP	DNA methylation on cytosine	2/3089	0.144152
Stem vs RootⅠ	2	GO:0010424	BP	DNA methylation on cytosine within a CG sequence	2/3089	0.144152
Stem vs RootⅠ	2	GO:0016105	BP	triterpenoid catabolic process	2/3089	0.144152
Stem vs RootⅠ	2	GO:0019478	BP	D-amino acid catabolic process	2/3089	0.144152
Stem vs RootⅠ	2	GO:0090615	BP	mitochondrial mRNA processing	2/3089	0.144152
Stem vs RootⅠ	2	GO:0019741	BP	pentacyclic triterpenoid catabolic process	2/3089	0.144152
Stem vs RootⅠ	2	GO:0006044	BP	N-acetylglucosamine metabolic process	2/3089	0.144152
Stem vs RootⅠ	2	GO:1902384	BP	glycyrrhetinate metabolic process	2/3089	0.144152
Stem vs RootⅠ	2	GO:1902386	BP	glycyrrhetinate biosynthetic process	2/3089	0.144152
Stem vs RootⅠ	2	GO:1902381	BP	11-oxo-beta-amyrin metabolic process	2/3089	0.144152
Stem vs RootⅠ	2	GO:1902382	BP	11-oxo-beta-amyrin catabolic process	2/3089	0.144152
Stem vs RootⅠ	2	GO:0035308	BP	negative regulation of protein dephosphorylation	2/3089	0.144152
Stem vs RootⅠ	2	GO:0035305	BP	negative regulation of dephosphorylation	2/3089	0.144152
Stem vs RootⅠ	2	GO:0000811	CC	GINS complex	2/3089	0.144152
Stem vs RootⅠ	73	GO:0046983	MF	protein dimerization activity	73/3089	0.144152
Stem vs RootⅠ	2	GO:0001758	MF	retinal dehydrogenase activity	2/3089	0.144152
Stem vs RootⅠ	2	GO:0005542	MF	folic acid binding	2/3089	0.144152
Stem vs RootⅠ	2	GO:0003830	MF	beta-1,4-mannosylglycoprotein 4-beta-N-acetylglucosaminyltransferase activity	2/3089	0.144152
Stem vs RootⅠ	7	GO:0031098	BP	stress-activated protein kinase signaling cascade	7/3089	0.145511
Stem vs RootⅠ	7	GO:0000307	CC	cyclin-dependent protein kinase holoenzyme complex	7/3089	0.145511
Stem vs RootⅠ	3	GO:0044070	BP	regulation of anion transport	3/3089	0.146367
Stem vs RootⅠ	3	GO:0010972	BP	negative regulation of G2/M transition of mitotic cell cycle	3/3089	0.146367
Stem vs RootⅠ	3	GO:0000727	BP	double-strand break repair via break-induced replication	3/3089	0.146367
Stem vs RootⅠ	3	GO:0044818	BP	mitotic G2/M transition checkpoint	3/3089	0.146367
Stem vs RootⅠ	3	GO:0010412	BP	mannan metabolic process	3/3089	0.146367
Stem vs RootⅠ	3	GO:1902750	BP	negative regulation of cell cycle G2/M phase transition	3/3089	0.146367
Stem vs RootⅠ	3	GO:0046355	BP	mannan catabolic process	3/3089	0.146367
Stem vs RootⅠ	8	GO:1902554	CC	serine/threonine protein kinase complex	8/3089	0.146367
Stem vs RootⅠ	3	GO:0033897	MF	ribonuclease T2 activity	3/3089	0.146367
Stem vs RootⅠ	3	GO:0003846	MF	2-acylglycerol O-acyltransferase activity	3/3089	0.146367
Stem vs RootⅠ	82	GO:0020037	MF	heme binding	82/3089	0.148076
Stem vs RootⅠ	57	GO:0015291	MF	secondary active transmembrane transporter activity	57/3089	0.151446
Stem vs RootⅠ	6	GO:0007093	BP	mitotic cell cycle checkpoint	6/3089	0.151867
Stem vs RootⅠ	6	GO:0043647	BP	inositol phosphate metabolic process	6/3089	0.151867
Stem vs RootⅠ	5	GO:1901991	BP	negative regulation of mitotic cell cycle phase transition	5/3089	0.151867
Stem vs RootⅠ	5	GO:1901988	BP	negative regulation of cell cycle phase transition	5/3089	0.151867
Stem vs RootⅠ	6	GO:0030014	CC	CCR4-NOT complex	6/3089	0.151867
Stem vs RootⅠ	6	GO:0004864	MF	protein phosphatase inhibitor activity	6/3089	0.151867
Stem vs RootⅠ	6	GO:0019212	MF	phosphatase inhibitor activity	6/3089	0.151867
Stem vs RootⅠ	5	GO:0004568	MF	chitinase activity	5/3089	0.151867
Stem vs RootⅠ	5	GO:0004629	MF	phospholipase C activity	5/3089	0.151867
Stem vs RootⅠ	8	GO:1902911	CC	protein kinase complex	8/3089	0.157079
Stem vs RootⅠ	8	GO:0004839	MF	ubiquitin activating enzyme activity	8/3089	0.157079
Stem vs RootⅠ	4	GO:0090068	BP	positive regulation of cell cycle process	4/3089	0.163745
Stem vs RootⅠ	4	GO:0031400	BP	negative regulation of protein modification process	4/3089	0.163745
Stem vs RootⅠ	4	GO:0016841	MF	ammonia-lyase activity	4/3089	0.163745
Stem vs RootⅠ	4	GO:0016889	MF	endodeoxyribonuclease activity, producing 3'-phosphomonoesters	4/3089	0.163745
Stem vs RootⅠ	15	GO:0004180	MF	carboxypeptidase activity	15/3089	0.164476
Stem vs RootⅠ	9	GO:0102483	MF	scopolin beta-glucosidase activity	9/3089	0.166617
Stem vs RootⅠ	8	GO:0005267	MF	potassium channel activity	8/3089	0.174897
Stem vs RootⅠ	12	GO:0005096	MF	GTPase activator activity	12/3089	0.175229
Stem vs RootⅠ	28	GO:0050790	BP	regulation of catalytic activity	28/3089	0.177934
Stem vs RootⅠ	5	GO:0006639	BP	acylglycerol metabolic process	5/3089	0.178009
Stem vs RootⅠ	5	GO:0006638	BP	neutral lipid metabolic process	5/3089	0.178009
Stem vs RootⅠ	5	GO:0006022	BP	aminoglycan metabolic process	5/3089	0.178009
Stem vs RootⅠ	5	GO:0033567	BP	DNA replication, Okazaki fragment processing	5/3089	0.178009
Stem vs RootⅠ	16	GO:0043549	BP	regulation of kinase activity	16/3089	0.185916
Stem vs RootⅠ	19	GO:0004675	MF	transmembrane receptor protein serine/threonine kinase activity	19/3089	0.188597
Stem vs RootⅠ	3	GO:0000712	BP	resolution of meiotic recombination intermediates	3/3089	0.19297
Stem vs RootⅠ	3	GO:0033808	MF	6'-deoxychalcone synthase activity	3/3089	0.19297
Stem vs RootⅠ	3	GO:0016985	MF	mannan endo-1,4-beta-mannosidase activity	3/3089	0.19297
[truncated: 746 more rows]

## Sheet: GO of downregulated-DEGs
Table S6 The GO categorization of downregulated-DEGs
Group	Number	GO ID	Term Type	Description	Ratio_in_study	Pvalue_corrected
Leaf vs Stem	55	GO:0009809	BP	lignin biosynthetic process	55/14968	0.000354898
Leaf vs Stem	23	GO:0010336	BP	gibberellic acid homeostasis	23/14968	0.000354898
Leaf vs Stem	50	GO:0009695	BP	jasmonic acid biosynthetic process	50/14968	0.000354898
Leaf vs Stem	96	GO:0044550	BP	secondary metabolite biosynthetic process	96/14968	0.000354898
Leaf vs Stem	72	GO:0009699	BP	phenylpropanoid biosynthetic process	72/14968	0.000354898
Leaf vs Stem	53	GO:0009694	BP	jasmonic acid metabolic process	53/14968	0.000354898
Leaf vs Stem	48	GO:0031408	BP	oxylipin biosynthetic process	48/14968	0.000354898
Leaf vs Stem	48	GO:0031407	BP	oxylipin metabolic process	48/14968	0.000354898
Leaf vs Stem	153	GO:0006414	BP	translational elongation	153/14968	0.000354898
Leaf vs Stem	200	GO:0022613	BP	ribonucleoprotein complex biogenesis	200/14968	0.000354898
Leaf vs Stem	152	GO:0002181	BP	cytoplasmic translation	152/14968	0.000354898
Leaf vs Stem	152	GO:0006633	BP	fatty acid biosynthetic process	152/14968	0.000354898
Leaf vs Stem	103	GO:0042026	BP	protein refolding	103/14968	0.000354898
Leaf vs Stem	67	GO:0042273	BP	ribosomal large subunit biogenesis	67/14968	0.000354898
Leaf vs Stem	194	GO:0072330	BP	monocarboxylic acid biosynthetic process	194/14968	0.000354898
Leaf vs Stem	137	GO:0000027	BP	ribosomal large subunit assembly	137/14968	0.000354898
Leaf vs Stem	218	GO:0006099	BP	tricarboxylic acid cycle	218/14968	0.000354898
Leaf vs Stem	112	GO:0072329	BP	monocarboxylic acid catabolic process	112/14968	0.000354898
Leaf vs Stem	211	GO:0006631	BP	fatty acid metabolic process	211/14968	0.000354898
Leaf vs Stem	263	GO:0019725	BP	cellular homeostasis	263/14968	0.000354898
Leaf vs Stem	194	GO:0045454	BP	cell redox homeostasis	194/14968	0.000354898
Leaf vs Stem	124	GO:0042254	BP	ribosome biogenesis	124/14968	0.000354898
Leaf vs Stem	239	GO:1902600	BP	proton transmembrane transport	239/14968	0.000354898
Leaf vs Stem	386	GO:0071826	BP	ribonucleoprotein complex subunit organization	386/14968	0.000354898
Leaf vs Stem	244	GO:0016999	BP	antibiotic metabolic process	244/14968	0.000354898
Leaf vs Stem	168	GO:0017001	BP	antibiotic catabolic process	168/14968	0.000354898
Leaf vs Stem	354	GO:0042592	BP	homeostatic process	354/14968	0.000354898
Leaf vs Stem	493	GO:0034622	BP	cellular protein-containing complex assembly	493/14968	0.000354898
Leaf vs Stem	562	GO:0065008	BP	regulation of biological quality	562/14968	0.000354898
Leaf vs Stem	242	GO:0006979	BP	response to oxidative stress	242/14968	0.000354898
Leaf vs Stem	102	GO:0001732	BP	formation of cytoplasmic translation initiation complex	102/14968	0.000354898
Leaf vs Stem	386	GO:0022618	BP	ribonucleoprotein complex assembly	386/14968	0.000354898
Leaf vs Stem	465	GO:0055114	BP	oxidation-reduction process	465/14968	0.000354898
Leaf vs Stem	566	GO:0017144	BP	drug metabolic process	566/14968	0.000354898
Leaf vs Stem	514	GO:0065003	BP	protein-containing complex assembly	514/14968	0.000354898
Leaf vs Stem	97	GO:0000028	BP	ribosomal small subunit assembly	97/14968	0.000354898
Leaf vs Stem	235	GO:0044085	BP	cellular component biogenesis	235/14968	0.000354898
Leaf vs Stem	435	GO:0051186	BP	cofactor metabolic process	435/14968	0.000354898
Leaf vs Stem	532	GO:0032787	BP	monocarboxylic acid metabolic process	532/14968	0.000354898
Leaf vs Stem	551	GO:0043933	BP	protein-containing complex subunit organization	551/14968	0.000354898
Leaf vs Stem	67	GO:0031970	CC	organelle envelope lumen	67/14968	0.000354898
Leaf vs Stem	66	GO:0005758	CC	mitochondrial intermembrane space	66/14968	0.000354898
Leaf vs Stem	62	GO:0009514	CC	glyoxysome	62/14968	0.000354898
Leaf vs Stem	130	GO:0042788	CC	polysomal ribosome	130/14968	0.000354898
Leaf vs Stem	177	GO:0005743	CC	mitochondrial inner membrane	177/14968	0.000354898
Leaf vs Stem	194	GO:0005777	CC	peroxisome	194/14968	0.000354898
Leaf vs Stem	193	GO:0031974	CC	membrane-enclosed lumen	193/14968	0.000354898
Leaf vs Stem	193	GO:0070013	CC	intracellular organelle lumen	193/14968	0.000354898
Leaf vs Stem	193	GO:0043233	CC	organelle lumen	193/14968	0.000354898
Leaf vs Stem	143	GO:0022626	CC	cytosolic ribosome	143/14968	0.000354898
Leaf vs Stem	202	GO:0042579	CC	microbody	202/14968	0.000354898
Leaf vs Stem	217	GO:0031966	CC	mitochondrial membrane	217/14968	0.000354898
Leaf vs Stem	287	GO:0005730	CC	nucleolus	287/14968	0.000354898
Leaf vs Stem	250	GO:0005774	CC	vacuolar membrane	250/14968	0.000354898
Leaf vs Stem	404	GO:0022627	CC	cytosolic small ribosomal subunit	404/14968	0.000354898
Leaf vs Stem	499	GO:0044429	CC	mitochondrial part	499/14968	0.000354898
Leaf vs Stem	662	GO:0015934	CC	large ribosomal subunit	662/14968	0.000354898
Leaf vs Stem	550	GO:0015935	CC	small ribosomal subunit	550/14968	0.000354898
Leaf vs Stem	551	GO:0022625	CC	cytosolic large ribosomal subunit	551/14968	0.000354898
Leaf vs Stem	186	GO:0019866	CC	organelle inner membrane	186/14968	0.000354898
Leaf vs Stem	49	GO:0052747	MF	sinapyl alcohol dehydrogenase activity	49/14968	0.000354898
Leaf vs Stem	42	GO:0016629	MF	12-oxophytodienoate reductase activity	42/14968	0.000354898
Leaf vs Stem	43	GO:0102132	MF	3-oxo-pimeloyl-[acp] methyl ester reductase activity	43/14968	0.000354898
Leaf vs Stem	43	GO:0102131	MF	3-oxo-glutaryl-[acp] methyl ester reductase activity	43/14968	0.000354898
Leaf vs Stem	67	GO:0004312	MF	fatty acid synthase activity	67/14968	0.000354898
Leaf vs Stem	41	GO:0004022	MF	alcohol dehydrogenase (NAD) activity	41/14968	0.000354898
Leaf vs Stem	72	GO:0045551	MF	cinnamyl-alcohol dehydrogenase activity	72/14968	0.000354898
Leaf vs Stem	59	GO:0004316	MF	3-oxoacyl-[acyl-carrier-protein] reductase (NADPH) activity	59/14968	0.000354898
Leaf vs Stem	38	GO:0003959	MF	NADPH dehydrogenase activity	38/14968	0.000354898
Leaf vs Stem	38	GO:0018548	MF	pentaerythritol trinitrate reductase activity	38/14968	0.000354898
Leaf vs Stem	38	GO:0052690	MF	trichloro-p-hydroquinone reductive dehalogenase activity	38/14968	0.000354898
Leaf vs Stem	72	GO:0051537	MF	2 iron, 2 sulfur cluster binding	72/14968	0.000354898
Leaf vs Stem	142	GO:0010181	MF	FMN binding	142/14968	0.000354898
Leaf vs Stem	63	GO:0016717	MF	oxidoreductase activity, acting on paired donors, with oxidation of a pair of donors resulting in the reduction of molecular oxygen to two molecules of water	63/14968	0.000354898
Leaf vs Stem	29	GO:0004150	MF	dihydroneopterin aldolase activity	29/14968	0.000354898
Leaf vs Stem	57	GO:0016832	MF	aldehyde-lyase activity	57/14968	0.000354898
Leaf vs Stem	49	GO:0016661	MF	oxidoreductase activity, acting on other nitrogenous compounds as donors	49/14968	0.000354898
Leaf vs Stem	180	GO:0050661	MF	NADP binding	180/14968	0.000354898
Leaf vs Stem	206	GO:0016667	MF	oxidoreductase activity, acting on a sulfur group of donors	206/14968	0.000354898
Leaf vs Stem	214	GO:0016830	MF	carbon-carbon lyase activity	214/14968	0.000354898
Leaf vs Stem	237	GO:0009055	MF	electron transfer activity	237/14968	0.000354898
Leaf vs Stem	258	GO:0003746	MF	translation elongation factor activity	258/14968	0.000354898
Leaf vs Stem	233	GO:0016651	MF	oxidoreductase activity, acting on NAD(P)H	233/14968	0.000354898
Leaf vs Stem	202	GO:0016627	MF	oxidoreductase activity, acting on the CH-CH group of donors	202/14968	0.000354898
Leaf vs Stem	285	GO:0019843	MF	rRNA binding	285/14968	0.000354898
Leaf vs Stem	258	GO:0051287	MF	NAD binding	258/14968	0.000354898
Leaf vs Stem	533	GO:0016616	MF	oxidoreductase activity, acting on the CH-OH group of donors, NAD or NADP as acceptor	533/14968	0.000354898
Leaf vs Stem	83	GO:0016744	MF	transferase activity, transferring aldehyde or ketonic groups	83/14968	0.000354898
Leaf vs Stem	13	GO:0047681	MF	aryl-alcohol dehydrogenase (NADP+) activity	13/14968	0.000354898
Leaf vs Stem	13	GO:0008812	MF	choline dehydrogenase activity	13/14968	0.000354898
Leaf vs Stem	385	GO:0020037	MF	heme binding	385/14968	0.000354898
Leaf vs Stem	502	GO:0008135	MF	translation factor activity, RNA binding	502/14968	0.000354898
Leaf vs Stem	434	GO:0046906	MF	tetrapyrrole binding	434/14968	0.000354898
Leaf vs Stem	503	GO:0090079	MF	translation regulator activity, nucleic acid binding	503/14968	0.000354898
Leaf vs Stem	503	GO:0045182	MF	translation regulator activity	503/14968	0.000354898
Leaf vs Stem	580	GO:0016614	MF	oxidoreductase activity, acting on CH-OH group of donors	580/14968	0.000354898
Leaf vs Stem	316	GO:0016903	MF	oxidoreductase activity, acting on the aldehyde or oxo group of donors	316/14968	0.000361459
Leaf vs Stem	218	GO:0019829	MF	ATPase-coupled cation transmembrane transporter activity	218/14968	0.000361459
Leaf vs Stem	569	GO:0006629	BP	lipid metabolic process	569/14968	0.000365734
Leaf vs Stem	883	GO:0050662	MF	coenzyme binding	883/14968	0.000369575
Leaf vs Stem	251	GO:0015672	BP	monovalent inorganic cation transport	251/14968	0.000370966
Leaf vs Stem	41	GO:0004801	MF	sedoheptulose-7-phosphate:D-glyceraldehyde-3-phosphate glyceronetransferase activity	41/14968	0.000385968
Leaf vs Stem	1040	GO:0044445	CC	cytosolic part	1040/14968	0.00038645
Leaf vs Stem	266	GO:0003743	MF	translation initiation factor activity	266/14968	0.000389927
Leaf vs Stem	197	GO:0046686	BP	response to cadmium ion	197/14968	0.000392266
Leaf vs Stem	1212	GO:0044391	CC	ribosomal subunit	1212/14968	0.000406128
Leaf vs Stem	105	GO:0005759	CC	mitochondrial matrix	105/14968	0.000406128
Leaf vs Stem	582	GO:0022607	BP	cellular component assembly	582/14968	0.000407605
Leaf vs Stem	222	GO:0042625	MF	ATPase-coupled ion transmembrane transporter activity	222/14968	0.000407605
Leaf vs Stem	91	GO:0016628	MF	oxidoreductase activity, acting on the CH-CH group of donors, NAD or NADP as acceptor	91/14968	0.000416785
Leaf vs Stem	259	GO:0098655	BP	cation transmembrane transport	259/14968	0.000417145
Leaf vs Stem	1152	GO:0043436	BP	oxoacid metabolic process	1152/14968	0.00042113
Leaf vs Stem	1121	GO:0019752	BP	carboxylic acid metabolic process	1121/14968	0.000425859
Leaf vs Stem	1157	GO:0006082	BP	organic acid metabolic process	1157/14968	0.000425859
Leaf vs Stem	442	GO:0006811	BP	ion transport	442/14968	0.000425859
Leaf vs Stem	1505	GO:0048037	MF	cofactor binding	1505/14968	0.000425859
Leaf vs Stem	264	GO:0098660	BP	inorganic ion transmembrane transport	264/14968	0.000430161
Leaf vs Stem	284	GO:0016620	MF	oxidoreductase activity, acting on the aldehyde or oxo group of donors, NAD or NADP as acceptor	284/14968	0.000437724
Leaf vs Stem	2107	GO:0003735	MF	structural constituent of ribosome	2107/14968	0.000442152
Leaf vs Stem	2082	GO:0043604	BP	amide biosynthetic process	2082/14968	0.000443947
Leaf vs Stem	1964	GO:0005840	CC	ribosome	1964/14968	0.000443947
Leaf vs Stem	2010	GO:0043043	BP	peptide biosynthetic process	2010/14968	0.000447487
Leaf vs Stem	2188	GO:0043603	BP	cellular amide metabolic process	2188/14968	0.00044791
Leaf vs Stem	1690	GO:0003723	MF	RNA binding	1690/14968	0.00044791
Leaf vs Stem	1728	GO:0044281	BP	small molecule metabolic process	1728/14968	0.000451943
Leaf vs Stem	2035	GO:0006518	BP	peptide metabolic process	2035/14968	0.000451943
Leaf vs Stem	2237	GO:0043228	CC	non-membrane-bounded organelle	2237/14968	0.000451943
Leaf vs Stem	2237	GO:0043232	CC	intracellular non-membrane-bounded organelle	2237/14968	0.000451943
Leaf vs Stem	222	GO:0050660	MF	flavin adenine dinucleotide binding	222/14968	0.000451943
Leaf vs Stem	2007	GO:0006412	BP	translation	2007/14968	0.000454122
Leaf vs Stem	254	GO:0098662	BP	inorganic cation transmembrane transport	254/14968	0.000457302
Leaf vs Stem	2248	GO:0034645	BP	cellular macromolecule biosynthetic process	2248/14968	0.000457302
Leaf vs Stem	2301	GO:0009059	BP	macromolecule biosynthetic process	2301/14968	0.000457302
Leaf vs Stem	182	GO:0016054	BP	organic acid catabolic process	182/14968	0.000457302
Leaf vs Stem	182	GO:0046395	BP	carboxylic acid catabolic process	182/14968	0.000457302
Leaf vs Stem	2150	GO:0005198	MF	structural molecule activity	2150/14968	0.000457302
Leaf vs Stem	2560	GO:0044271	BP	cellular nitrogen compound biosynthetic process	2560/14968	0.000465801
Leaf vs Stem	13489	GO:0003674	MF	molecular_function	13489/14968	0.000465801
Leaf vs Stem	2553	GO:1990904	CC	ribonucleoprotein complex	2553/14968	0.00046732
Leaf vs Stem	113	GO:0015036	MF	disulfide oxidoreductase activity	113/14968	0.00046732
Leaf vs Stem	403	GO:0006091	BP	generation of precursor metabolites and energy	403/14968	0.0004694
Leaf vs Stem	607	GO:0044283	BP	small molecule biosynthetic process	607/14968	0.0004694
Leaf vs Stem	2607	GO:0016491	MF	oxidoreductase activity	2607/14968	0.0004694
Leaf vs Stem	2466	GO:0044267	BP	cellular protein metabolic process	2466/14968	0.000478828
Leaf vs Stem	2661	GO:1901566	BP	organonitrogen compound biosynthetic process	2661/14968	0.000480623
Leaf vs Stem	2668	GO:0019538	BP	protein metabolic process	2668/14968	0.000495999
Leaf vs Stem	3442	GO:0044249	BP	cellular biosynthetic process	3442/14968	0.000503101
Leaf vs Stem	3495	GO:1901576	BP	organic substance biosynthetic process	3495/14968	0.000525215
Leaf vs Stem	3750	GO:1901564	BP	organonitrogen compound metabolic process	3750/14968	0.000525215
Leaf vs Stem	293	GO:0034220	BP	ion transmembrane transport	293/14968	0.000525215
Leaf vs Stem	3572	GO:0032991	CC	protein-containing complex	3572/14968	0.000525215
Leaf vs Stem	3644	GO:0009058	BP	biosynthetic process	3644/14968	0.000530221
Leaf vs Stem	71	GO:0004096	MF	catalase activity	71/14968	0.000530221
Leaf vs Stem	255	GO:0044437	CC	vacuolar part	255/14968	0.000543464
Leaf vs Stem	237	GO:0003729	MF	mRNA binding	237/14968	0.000550215
Leaf vs Stem	5249	GO:0044444	CC	cytoplasmic part	5249/14968	0.00057422
Leaf vs Stem	3520	GO:0034641	BP	cellular nitrogen compound metabolic process	3520/14968	0.000575938
Leaf vs Stem	4689	GO:0043229	CC	intracellular organelle	4689/14968	0.000576756
Leaf vs Stem	4691	GO:0043226	CC	organelle	4691/14968	0.000576977
Leaf vs Stem	5918	GO:0044237	BP	cellular metabolic process	5918/14968	0.000600034
Leaf vs Stem	147	GO:0072593	BP	reactive oxygen species metabolic process	147/14968	0.000618776
Leaf vs Stem	7263	GO:0044424	CC	intracellular part	7263/14968	0.000618776
Leaf vs Stem	6736	GO:0008152	BP	metabolic process	6736/14968	0.000623925
Leaf vs Stem	6086	GO:0071704	BP	organic substance metabolic process	6086/14968	0.000625232
Leaf vs Stem	223	GO:0016209	MF	antioxidant activity	223/14968	0.000640195
Leaf vs Stem	7816	GO:0044464	CC	cell part	7816/14968	0.000641205
Leaf vs Stem	108	GO:0046933	MF	proton-transporting ATP synthase activity, rotational mechanism	108/14968	0.000643655
Leaf vs Stem	16	GO:0046029	MF	mannitol dehydrogenase activity	16/14968	0.000653534
Leaf vs Stem	16	GO:0031320	MF	hexitol dehydrogenase activity	16/14968	0.000653534
Leaf vs Stem	351	GO:0009150	BP	purine ribonucleotide metabolic process	351/14968	0.00068884
Leaf vs Stem	357	GO:0006163	BP	purine nucleotide metabolic process	357/14968	0.000710793
Leaf vs Stem	226	GO:0009152	BP	purine ribonucleotide biosynthetic process	226/14968	0.000723428
Leaf vs Stem	132	GO:0044769	MF	ATPase activity, coupled to transmembrane movement of ions, rotational mechanism	132/14968	0.00073906
Leaf vs Stem	366	GO:0009259	BP	ribonucleotide metabolic process	366/14968	0.000745508
Leaf vs Stem	52	GO:0004029	MF	aldehyde dehydrogenase (NAD) activity	52/14968	0.000746622
Leaf vs Stem	218	GO:0010038	BP	response to metal ion	218/14968	0.000754693
Leaf vs Stem	242	GO:0009260	BP	ribonucleotide biosynthetic process	242/14968	0.000779053
Leaf vs Stem	448	GO:0016829	MF	lyase activity	448/14968	0.000799236
Leaf vs Stem	298	GO:0009506	CC	plasmodesma	298/14968	0.000827192
Leaf vs Stem	298	GO:0005911	CC	cell-cell junction	298/14968	0.000827192
Leaf vs Stem	298	GO:0030054	CC	cell junction	298/14968	0.000831383
Leaf vs Stem	249	GO:0072522	BP	purine-containing compound biosynthetic process	249/14968	0.000856092
Leaf vs Stem	326	GO:0015078	MF	proton transmembrane transporter activity	326/14968	0.000859899
Leaf vs Stem	380	GO:0072521	BP	purine-containing compound metabolic process	380/14968	0.000906276
Leaf vs Stem	93	GO:0005852	CC	eukaryotic translation initiation factor 3 complex	93/14968	0.000906663
Leaf vs Stem	7469	GO:0009987	BP	cellular process	7469/14968	0.00094872
Leaf vs Stem	229	GO:0006164	BP	purine nucleotide biosynthetic process	229/14968	0.000960483
Leaf vs Stem	132	GO:0043021	MF	ribonucleoprotein complex binding	132/14968	0.000960483
Leaf vs Stem	367	GO:0019693	BP	ribose phosphate metabolic process	367/14968	0.00102016
Leaf vs Stem	14	GO:0019285	BP	glycine betaine biosynthetic process from choline	14/14968	0.0010567
Leaf vs Stem	14	GO:0006578	BP	amino-acid betaine biosynthetic process	14/14968	0.0010567
Leaf vs Stem	14	GO:0019695	BP	choline metabolic process	14/14968	0.0010567
Leaf vs Stem	14	GO:0031455	BP	glycine betaine metabolic process	14/14968	0.0010567
Leaf vs Stem	14	GO:0031456	BP	glycine betaine biosynthetic process	14/14968	0.0010567
Leaf vs Stem	14	GO:0006577	BP	amino-acid betaine metabolic process	14/14968	0.0010567
Leaf vs Stem	92	GO:0016282	CC	eukaryotic 43S preinitiation complex	92/14968	0.00106647
Leaf vs Stem	426	GO:0001883	MF	purine nucleoside binding	426/14968	0.00106647
Leaf vs Stem	426	GO:0005525	MF	GTP binding	426/14968	0.00106647
Leaf vs Stem	426	GO:0032561	MF	guanyl ribonucleotide binding	426/14968	0.00106647
Leaf vs Stem	426	GO:0019001	MF	guanyl nucleotide binding	426/14968	0.00106647
Leaf vs Stem	426	GO:0032550	MF	purine ribonucleoside binding	426/14968	0.00106647
Leaf vs Stem	101	GO:0043022	MF	ribosome binding	101/14968	0.00109829
Leaf vs Stem	434	GO:0016053	BP	organic acid biosynthetic process	434/14968	0.00110087
Leaf vs Stem	434	GO:0046394	BP	carboxylic acid biosynthetic process	434/14968	0.00110087
Leaf vs Stem	243	GO:0046390	BP	ribose phosphate biosynthetic process	243/14968	0.00111773
Leaf vs Stem	82	GO:0009698	BP	phenylpropanoid metabolic process	82/14968	0.0011882
Leaf vs Stem	36	GO:0016018	MF	cyclosporin A binding	36/14968	0.0011882
Leaf vs Stem	63	GO:0009808	BP	lignin metabolic process	63/14968	0.00119773
Leaf vs Stem	235	GO:0044282	BP	small molecule catabolic process	235/14968	0.00120327
Leaf vs Stem	331	GO:0006812	BP	cation transport	331/14968	0.00127913
Leaf vs Stem	94	GO:0015035	MF	protein disulfide oxidoreductase activity	94/14968	0.00132808
Leaf vs Stem	325	GO:0010035	BP	response to inorganic substance	325/14968	0.00147769
Leaf vs Stem	228	GO:0044436	CC	thylakoid part	228/14968	0.00159326
Leaf vs Stem	102	GO:0006098	BP	pentose-phosphate shunt	102/14968	0.00161422
Leaf vs Stem	313	GO:0008610	BP	lipid biosynthetic process	313/14968	0.0017129
Leaf vs Stem	474	GO:0044435	CC	plastid part	474/14968	0.00180585
Leaf vs Stem	347	GO:0003924	MF	GTPase activity	347/14968	0.00192894
Leaf vs Stem	245	GO:0046034	BP	ATP metabolic process	245/14968	0.00208804
Leaf vs Stem	469	GO:0044434	CC	chloroplast part	469/14968	0.00208804
Leaf vs Stem	41	GO:0004451	MF	isocitrate lyase activity	41/14968	0.00208804
Leaf vs Stem	126	GO:0015985	BP	energy coupled proton transport, down electrochemical gradient	126/14968	0.00219491
Leaf vs Stem	126	GO:0015986	BP	ATP synthesis coupled proton transport	126/14968	0.00219491
Leaf vs Stem	145	GO:0048878	BP	chemical homeostasis	145/14968	0.00226721
Leaf vs Stem	126	GO:0006754	BP	ATP biosynthetic process	126/14968	0.00227304
Leaf vs Stem	214	GO:0006732	BP	coenzyme metabolic process	214/14968	0.00227644
Leaf vs Stem	39	GO:0055088	BP	lipid homeostasis	39/14968	0.00229109
Leaf vs Stem	103	GO:0006740	BP	NADPH regeneration	103/14968	0.00232348
Leaf vs Stem	106	GO:0050801	BP	ion homeostasis	106/14968	0.00243684
Leaf vs Stem	250	GO:0051082	MF	unfolded protein binding	250/14968	0.00245378
Leaf vs Stem	68	GO:0042133	BP	neurotransmitter metabolic process	68/14968	0.00245594
Leaf vs Stem	68	GO:0001505	BP	regulation of neurotransmitter levels	68/14968	0.00245594
Leaf vs Stem	113	GO:0033178	CC	proton-transporting two-sector ATPase complex, catalytic domain	113/14968	0.00246264
Leaf vs Stem	167	GO:0016684	MF	oxidoreductase activity, acting on peroxide as acceptor	167/14968	0.0025021
Leaf vs Stem	24	GO:0055081	BP	anion homeostasis	24/14968	0.00271788
Leaf vs Stem	92	GO:0033290	CC	eukaryotic 48S preinitiation complex	92/14968	0.00287637
Leaf vs Stem	92	GO:0070993	CC	translation preinitiation complex	92/14968	0.00287637
Leaf vs Stem	484	GO:0055086	BP	nucleobase-containing small molecule metabolic process	484/14968	0.00293478
Leaf vs Stem	588	GO:0015318	MF	inorganic molecular entity transmembrane transporter activity	588/14968	0.00298667
Leaf vs Stem	150	GO:0009142	BP	nucleoside triphosphate biosynthetic process	150/14968	0.00300441
Leaf vs Stem	349	GO:0015077	MF	monovalent inorganic cation transmembrane transporter activity	349/14968	0.0030075
Leaf vs Stem	147	GO:0009199	BP	ribonucleoside triphosphate metabolic process	147/14968	0.00314592
Leaf vs Stem	147	GO:0009201	BP	ribonucleoside triphosphate biosynthetic process	147/14968	0.00314592
Leaf vs Stem	204	GO:0004497	MF	monooxygenase activity	204/14968	0.00326805
Leaf vs Stem	427	GO:0032549	MF	ribonucleoside binding	427/14968	0.00329147
Leaf vs Stem	427	GO:0001882	MF	nucleoside binding	427/14968	0.00331797
Leaf vs Stem	603	GO:0015075	MF	ion transmembrane transporter activity	603/14968	0.00358027
Leaf vs Stem	137	GO:0009145	BP	purine nucleoside triphosphate biosynthetic process	137/14968	0.003675
Leaf vs Stem	137	GO:0009206	BP	purine ribonucleoside triphosphate biosynthetic process	137/14968	0.003675
Leaf vs Stem	137	GO:0009205	BP	purine ribonucleoside triphosphate metabolic process	137/14968	0.003675
Leaf vs Stem	65	GO:0042446	BP	hormone biosynthetic process	65/14968	0.00371008
Leaf vs Stem	11	GO:0048443	BP	stamen development	11/14968	0.00374283
Leaf vs Stem	1021	GO:0022857	MF	transmembrane transporter activity	1021/14968	0.00377114
Leaf vs Stem	17	GO:2000022	BP	regulation of jasmonic acid mediated signaling pathway	17/14968	0.0043729
Leaf vs Stem	90	GO:0045261	CC	proton-transporting ATP synthase complex, catalytic core F(1)	90/14968	0.0043729
Leaf vs Stem	402	GO:0009117	BP	nucleotide metabolic process	402/14968	0.0043767
Leaf vs Stem	111	GO:0006739	BP	NADP metabolic process	111/14968	0.00459648
Leaf vs Stem	138	GO:0009144	BP	purine nucleoside triphosphate metabolic process	138/14968	0.00478742
Leaf vs Stem	9377	GO:0008150	BP	biological_process	9377/14968	0.00478742
Leaf vs Stem	585	GO:0005739	CC	mitochondrion	585/14968	0.00522413
Leaf vs Stem	614	GO:1901135	BP	carbohydrate derivative metabolic process	614/14968	0.00540502
Leaf vs Stem	106	GO:0051156	BP	glucose 6-phosphate metabolic process	106/14968	0.00570016
Leaf vs Stem	87	GO:0000470	BP	maturation of LSU-rRNA	87/14968	0.00609329
Leaf vs Stem	184	GO:0051540	MF	metal cluster binding	184/14968	0.00665789
Leaf vs Stem	184	GO:0051536	MF	iron-sulfur cluster binding	184/14968	0.00665789
Leaf vs Stem	64	GO:0140115	BP	export across plasma membrane	64/14968	0.00700043
Leaf vs Stem	64	GO:0120029	BP	proton export across plasma membrane	64/14968	0.00700043
Leaf vs Stem	39	GO:0004612	MF	phosphoenolpyruvate carboxykinase (ATP) activity	39/14968	0.00707738
Leaf vs Stem	7	GO:0044572	BP	[4Fe-4S] cluster assembly	7/14968	0.0074489
Leaf vs Stem	193	GO:0006970	BP	response to osmotic stress	193/14968	0.00773987
Leaf vs Stem	89	GO:0016655	MF	oxidoreductase activity, acting on NAD(P)H, quinone or similar compound as acceptor	89/14968	0.00781232
Leaf vs Stem	16	GO:0008802	MF	betaine-aldehyde dehydrogenase activity	16/14968	0.00806568
Leaf vs Stem	71	GO:0070469	CC	respirasome	71/14968	0.00809675
Leaf vs Stem	29	GO:0009654	CC	photosystem II oxygen evolving complex	29/14968	0.00870233
Leaf vs Stem	268	GO:1901293	BP	nucleoside phosphate biosynthetic process	268/14968	0.00871815
Leaf vs Stem	133	GO:0006006	BP	glucose metabolic process	133/14968	0.00900731
Leaf vs Stem	403	GO:0006753	BP	nucleoside phosphate metabolic process	403/14968	0.00909933
Leaf vs Stem	265	GO:0009165	BP	nucleotide biosynthetic process	265/14968	0.00935006
Leaf vs Stem	126	GO:0051187	BP	cofactor catabolic process	126/14968	0.00958795
Leaf vs Stem	53	GO:0070180	MF	large ribosomal subunit rRNA binding	53/14968	0.0096966
Leaf vs Stem	152	GO:0005507	MF	copper ion binding	152/14968	0.00974417
Leaf vs Stem	18	GO:0003938	MF	IMP dehydrogenase activity	18/14968	0.0101885
Leaf vs Stem	11	GO:0048437	BP	floral organ development	11/14968	0.010425
Leaf vs Stem	129	GO:0019748	BP	secondary metabolic process	129/14968	0.0114219
Leaf vs Stem	21	GO:0009450	BP	gamma-aminobutyric acid catabolic process	21/14968	0.0119366
Leaf vs Stem	72	GO:0072350	BP	tricarboxylic acid metabolic process	72/14968	0.0122991
Leaf vs Stem	186	GO:0042737	BP	drug catabolic process	186/14968	0.0123946
Leaf vs Stem	5544	GO:0044238	BP	primary metabolic process	5544/14968	0.0128084
Leaf vs Stem	203	GO:0051188	BP	cofactor biosynthetic process	203/14968	0.0129608
Leaf vs Stem	1057	GO:0005215	MF	transporter activity	1057/14968	0.0131773
Leaf vs Stem	1264	GO:0050896	BP	response to stimulus	1264/14968	0.0138924
Leaf vs Stem	83	GO:0042445	BP	hormone metabolic process	83/14968	0.013907
Leaf vs Stem	18	GO:0004070	MF	aspartate carbamoyltransferase activity	18/14968	0.013907
Leaf vs Stem	20	GO:0016743	MF	carboxyl- or carbamoyltransferase activity	20/14968	0.0147544
Leaf vs Stem	114	GO:0042744	BP	hydrogen peroxide catabolic process	114/14968	0.015286
Leaf vs Stem	448	GO:0055085	BP	transmembrane transport	448/14968	0.0153808
Leaf vs Stem	36	GO:1902652	BP	secondary alcohol metabolic process	36/14968	0.0181914
Leaf vs Stem	46	GO:0008097	MF	5S rRNA binding	46/14968	0.01869
Leaf vs Stem	73	GO:0035383	BP	thioester metabolic process	73/14968	0.0189636
Leaf vs Stem	73	GO:0006637	BP	acyl-CoA metabolic process	73/14968	0.0189636
Leaf vs Stem	304	GO:0006457	BP	protein folding	304/14968	0.019094
Leaf vs Stem	9	GO:0033542	BP	fatty acid beta-oxidation, unsaturated, even number	9/14968	0.019094
Leaf vs Stem	9	GO:0080023	MF	3R-hydroxyacyl-CoA dehydratase activity	9/14968	0.019094
Leaf vs Stem	6	GO:0080110	BP	sporopollenin biosynthetic process	6/14968	0.0191623
Leaf vs Stem	6	GO:0047746	MF	chlorophyllase activity	6/14968	0.0191623
Leaf vs Stem	39	GO:0015942	BP	formate metabolic process	39/14968	0.0192383
Leaf vs Stem	39	GO:0008863	MF	formate dehydrogenase (NAD+) activity	39/14968	0.0192383
Leaf vs Stem	30	GO:0006102	BP	isocitrate metabolic process	30/14968	0.0193137
Leaf vs Stem	115	GO:0042743	BP	hydrogen peroxide metabolic process	115/14968	0.0210119
Leaf vs Stem	152	GO:0009141	BP	nucleoside triphosphate metabolic process	152/14968	0.0211114
Leaf vs Stem	59	GO:0016668	MF	oxidoreductase activity, acting on a sulfur group of donors, NAD(P) as acceptor	59/14968	0.0229251
Leaf vs Stem	159	GO:1901615	BP	organic hydroxy compound metabolic process	159/14968	0.022974
Leaf vs Stem	159	GO:0044272	BP	sulfur compound biosynthetic process	159/14968	0.0235375
Leaf vs Stem	21	GO:0009013	MF	succinate-semialdehyde dehydrogenase [NAD(P)+] activity	21/14968	0.0236378
Leaf vs Stem	38	GO:0042183	BP	formate catabolic process	38/14968	0.0240595
Leaf vs Stem	151	GO:0004601	MF	peroxidase activity	151/14968	0.0243832
Leaf vs Stem	180	GO:0009651	BP	response to salt stress	180/14968	0.0273222
Leaf vs Stem	41	GO:0004611	MF	phosphoenolpyruvate carboxykinase activity	41/14968	0.0273222
Leaf vs Stem	21	GO:0009448	BP	gamma-aminobutyric acid metabolic process	21/14968	0.0292531
Leaf vs Stem	18	GO:0015718	BP	monocarboxylic acid transport	18/14968	0.0300516
Leaf vs Stem	98	GO:0010817	BP	regulation of hormone levels	98/14968	0.0304655
Leaf vs Stem	441	GO:0008324	MF	cation transmembrane transporter activity	441/14968	0.0304655
Leaf vs Stem	616	GO:0019637	BP	organophosphate metabolic process	616/14968	0.030765
Leaf vs Stem	34	GO:0030515	MF	snoRNA binding	34/14968	0.030849
Leaf vs Stem	62	GO:0042558	BP	pteridine-containing compound metabolic process	62/14968	0.0308981
Leaf vs Stem	19	GO:0004777	MF	succinate-semialdehyde dehydrogenase (NAD+) activity	19/14968	0.0314601
Leaf vs Stem	7	GO:0030371	MF	translation repressor activity	7/14968	0.0321077
Leaf vs Stem	3138	GO:0044446	CC	intracellular organelle part	3138/14968	0.0332549
Leaf vs Stem	3141	GO:0044422	CC	organelle part	3141/14968	0.0332549
Leaf vs Stem	182	GO:0055035	CC	plastid thylakoid membrane	182/14968	0.0334947
Leaf vs Stem	182	GO:0009535	CC	chloroplast thylakoid membrane	182/14968	0.0334947
Leaf vs Stem	22	GO:0009052	BP	pentose-phosphate shunt, non-oxidative branch	22/14968	0.0344379
Leaf vs Stem	30	GO:0051920	MF	peroxiredoxin activity	30/14968	0.0350302
Leaf vs Stem	77	GO:0006081	BP	cellular aldehyde metabolic process	77/14968	0.0358085
Leaf vs Stem	48	GO:0000275	CC	mitochondrial proton-transporting ATP synthase complex, catalytic core F(1)	48/14968	0.0361103
Leaf vs Stem	18	GO:2001057	BP	reactive nitrogen species metabolic process	18/14968	0.0368759
Leaf vs Stem	18	GO:0042128	BP	nitrate assimilation	18/14968	0.0368759
Leaf vs Stem	18	GO:0042126	BP	nitrate metabolic process	18/14968	0.0368759
Leaf vs Stem	298	GO:0098805	CC	whole membrane	298/14968	0.0377395
Leaf vs Stem	8	GO:0008410	MF	CoA-transferase activity	8/14968	0.0398867
Leaf vs Stem	22	GO:0004499	MF	N,N-dimethylaniline monooxygenase activity	22/14968	0.0399752
Leaf vs Stem	234	GO:0016747	MF	transferase activity, transferring acyl groups other than amino-acyl groups	234/14968	0.0410819
Leaf vs Stem	59	GO:0006760	BP	folic acid-containing compound metabolic process	59/14968	0.0418934
Leaf vs Stem	283	GO:0006790	BP	sulfur compound metabolic process	283/14968	0.0420282
Leaf vs Stem	132	GO:1990204	CC	oxidoreductase complex	132/14968	0.042163
Leaf vs Stem	9	GO:0046189	BP	phenol-containing compound biosynthetic process	9/14968	0.04389
Leaf vs Stem	44	GO:0016833	MF	oxo-acid-lyase activity	44/14968	0.0444839
Leaf vs Stem	15	GO:0030497	BP	fatty acid elongation	15/14968	0.0452621
Leaf vs Stem	13	GO:0048481	BP	plant ovule development	13/14968	0.0452621
Leaf vs Stem	17	GO:0004088	MF	carbamoyl-phosphate synthase (glutamine-hydrolyzing) activity	17/14968	0.0453157
Leaf vs Stem	568	GO:0042221	BP	response to chemical	568/14968	0.0453666
Leaf vs Stem	5	GO:0102293	MF	pheophytinase b activity	5/14968	0.0461857
Leaf vs Stem	48	GO:0006085	BP	acetyl-CoA biosynthetic process	48/14968	0.0473358
Leaf vs Stem	48	GO:0016878	MF	acid-thiol ligase activity	48/14968	0.0473358
Leaf vs Stem	68	GO:0031386	MF	protein tag	68/14968	0.0511905
Leaf vs Stem	184	GO:0042651	CC	thylakoid membrane	184/14968	0.0523888
Leaf vs Stem	184	GO:0034357	CC	photosynthetic membrane	184/14968	0.0523888
Leaf vs Stem	35	GO:0004448	MF	isocitrate dehydrogenase activity	35/14968	0.0523888
Leaf vs Stem	66	GO:0008553	MF	proton-exporting ATPase activity, phosphorylative mechanism	66/14968	0.0562139
Leaf vs Stem	485	GO:0009628	BP	response to abiotic stimulus	485/14968	0.056738
Leaf vs Stem	17	GO:0010207	BP	photosystem II assembly	17/14968	0.0573578
Leaf vs Stem	21	GO:0071941	BP	nitrogen cycle metabolic process	21/14968	0.0586776
Leaf vs Stem	8152	GO:0003824	MF	catalytic activity	8152/14968	0.0616621
Leaf vs Stem	50	GO:0035384	BP	thioester biosynthetic process	50/14968	0.0626168
Leaf vs Stem	50	GO:0071616	BP	acyl-CoA biosynthetic process	50/14968	0.0626168
Leaf vs Stem	42	GO:0006635	BP	fatty acid beta-oxidation	42/14968	0.0643363
Leaf vs Stem	235	GO:0005506	MF	iron ion binding	235/14968	0.0666225
Leaf vs Stem	410	GO:0022890	MF	inorganic cation transmembrane transporter activity	410/14968	0.0682523
Leaf vs Stem	42	GO:0009611	BP	response to wounding	42/14968	0.0685371
Leaf vs Stem	6	GO:0047196	MF	long-chain-alcohol O-fatty-acyltransferase activity	6/14968	0.0692344
Leaf vs Stem	6	GO:0102311	MF	8-hydroxygeraniol dehydrogenase activity	6/14968	0.0692344
Leaf vs Stem	55	GO:0006084	BP	acetyl-CoA metabolic process	55/14968	0.0699213
Leaf vs Stem	29	GO:0009060	BP	aerobic respiration	29/14968	0.0708945
Leaf vs Stem	40	GO:0006778	BP	porphyrin-containing compound metabolic process	40/14968	0.0735872
Leaf vs Stem	27	GO:0004033	MF	aldo-keto reductase (NADP) activity	27/14968	0.0737071
Leaf vs Stem	329	GO:0016746	MF	transferase activity, transferring acyl groups	329/14968	0.0743258
Leaf vs Stem	34	GO:0016405	MF	CoA-ligase activity	34/14968	0.0763167
Leaf vs Stem	92	GO:0003755	MF	peptidyl-prolyl cis-trans isomerase activity	92/14968	0.0763167
Leaf vs Stem	116	GO:0051539	MF	4 iron, 4 sulfur cluster binding	116/14968	0.0781092
Leaf vs Stem	18	GO:0005853	CC	eukaryotic translation elongation factor 1 complex	18/14968	0.0791544
Leaf vs Stem	7	GO:0017014	BP	protein nitrosylation	7/14968	0.0796953
Leaf vs Stem	7	GO:0080142	BP	regulation of salicylic acid biosynthetic process	7/14968	0.0796953
Leaf vs Stem	7	GO:0033484	BP	nitric oxide homeostasis	7/14968	0.0796953
Leaf vs Stem	7	GO:0033483	BP	gas homeostasis	7/14968	0.0796953
Leaf vs Stem	32	GO:0005347	MF	ATP transmembrane transporter activity	32/14968	0.0796953
Leaf vs Stem	7	GO:0015181	MF	arginine transmembrane transporter activity	7/14968	0.0796953
Leaf vs Stem	61	GO:0046942	BP	carboxylic acid transport	61/14968	0.0820443
Leaf vs Stem	61	GO:0015849	BP	organic acid transport	61/14968	0.0820443
Leaf vs Stem	25	GO:0008106	MF	alcohol dehydrogenase (NADP+) activity	25/14968	0.0820443
Leaf vs Stem	23	GO:0010200	BP	response to chitin	23/14968	0.0836965
Leaf vs Stem	8	GO:0010023	BP	proanthocyanidin biosynthetic process	8/14968	0.0836965
Leaf vs Stem	8	GO:0046885	BP	regulation of hormone biosynthetic process	8/14968	0.0836965
Leaf vs Stem	8	GO:0036456	MF	L-methionine-(S)-S-oxide reductase activity	8/14968	0.0836965
Leaf vs Stem	8	GO:0047215	MF	indole-3-acetate beta-glucosyltransferase activity	8/14968	0.0836965
Leaf vs Stem	8	GO:0033744	MF	L-methionine:thioredoxin-disulfide S-oxidoreductase activity	8/14968	0.0836965
Leaf vs Stem	11	GO:0009298	BP	GDP-mannose biosynthetic process	11/14968	0.0850188
Leaf vs Stem	658	GO:1901362	BP	organic cyclic compound biosynthetic process	658/14968	0.0854625
Leaf vs Stem	13	GO:0016656	MF	monodehydroascorbate reductase (NADH) activity	13/14968	0.0854625
Leaf vs Stem	13	GO:0034513	MF	box H/ACA snoRNA binding	13/14968	0.0854625
Leaf vs Stem	934	GO:0006950	BP	response to stress	934/14968	0.0870303
Leaf vs Stem	19	GO:0006177	BP	GMP biosynthetic process	19/14968	0.0891344
Leaf vs Stem	19	GO:0047484	BP	regulation of response to osmotic stress	19/14968	0.0891344
Leaf vs Stem	19	GO:1901000	BP	regulation of response to salt stress	19/14968	0.0891344
Leaf vs Stem	19	GO:0046037	BP	GMP metabolic process	19/14968	0.0891344
Leaf vs Stem	42	GO:0009062	BP	fatty acid catabolic process	42/14968	0.0895981
Leaf vs Stem	42	GO:0019395	BP	fatty acid oxidation	42/14968	0.0895981
Leaf vs Stem	21	GO:1902074	BP	response to salt	21/14968	0.0910964
Leaf vs Stem	92	GO:0016859	MF	cis-trans isomerase activity	92/14968	0.091516
Leaf vs Stem	42	GO:0042594	BP	response to starvation	42/14968	0.0960595
Leaf vs Stem	102	GO:0016831	MF	carboxy-lyase activity	102/14968	0.0961551
Leaf vs Stem	17	GO:0008028	MF	monocarboxylic acid transmembrane transporter activity	17/14968	0.0962429
Leaf vs Stem	10	GO:1901001	BP	negative regulation of response to salt stress	10/14968	0.098271
Leaf vs Stem	49	GO:0000463	BP	maturation of LSU-rRNA from tricistronic rRNA transcript (SSU-rRNA, 5.8S rRNA, LSU-rRNA)	49/14968	0.0993066
Leaf vs Stem	46	GO:0016226	BP	iron-sulfur cluster assembly	46/14968	0.0993066
Leaf vs Stem	46	GO:0006986	BP	response to unfolded protein	46/14968	0.0993066
Leaf vs Stem	46	GO:0034620	BP	cellular response to unfolded protein	46/14968	0.0993066
Leaf vs Stem	46	GO:0031163	BP	metallo-sulfur cluster assembly	46/14968	0.0993066
Leaf vs Stem	147	GO:0009617	BP	response to bacterium	147/14968	0.100131
Leaf vs Stem	24	GO:0003995	MF	acyl-CoA dehydrogenase activity	24/14968	0.1022
Leaf vs Stem	29	GO:0005471	MF	ATP:ADP antiporter activity	29/14968	0.102486
Leaf vs Stem	90	GO:0006066	BP	alcohol metabolic process	90/14968	0.102894
Leaf vs Stem	40	GO:0006551	BP	leucine metabolic process	40/14968	0.102894
Leaf vs Stem	15	GO:0004069	MF	L-aspartate:2-oxoglutarate aminotransferase activity	15/14968	0.102894
Leaf vs Stem	15	GO:0043546	MF	molybdopterin cofactor binding	15/14968	0.102894
Leaf vs Stem	126	GO:0098800	CC	inner mitochondrial membrane protein complex	126/14968	0.103286
Leaf vs Stem	57	GO:0031667	BP	response to nutrient levels	57/14968	0.103635
Leaf vs Stem	21	GO:0004791	MF	thioredoxin-disulfide reductase activity	21/14968	0.103938
Leaf vs Stem	50	GO:0035966	BP	response to topologically incorrect protein	50/14968	0.1049
Leaf vs Stem	47	GO:0035967	BP	cellular response to topologically incorrect protein	47/14968	0.105774
Leaf vs Stem	12	GO:0071540	CC	eukaryotic translation initiation factor 3 complex, eIF3e	12/14968	0.105774
Leaf vs Stem	4	GO:0045038	BP	protein import into chloroplast thylakoid membrane	4/14968	0.106401
Leaf vs Stem	4	GO:0051307	BP	meiotic chromosome separation	4/14968	0.106401
Leaf vs Stem	4	GO:0008825	MF	cyclopropane-fatty-acyl-phospholipid synthase activity	4/14968	0.106401
Leaf vs Stem	4	GO:0120091	MF	jasmonic acid hydrolase	4/14968	0.106401
Leaf vs Stem	66	GO:0006730	BP	one-carbon metabolic process	66/14968	0.107698
Leaf vs Stem	38	GO:0000104	MF	succinate dehydrogenase activity	38/14968	0.10937
Leaf vs Stem	79	GO:0033865	BP	nucleoside bisphosphate metabolic process	79/14968	0.110611
Leaf vs Stem	79	GO:0033875	BP	ribonucleoside bisphosphate metabolic process	79/14968	0.110611
Leaf vs Stem	79	GO:0034032	BP	purine nucleoside bisphosphate metabolic process	79/14968	0.110611
Leaf vs Stem	9	GO:0048825	BP	cotyledon development	9/14968	0.117708
Leaf vs Stem	39	GO:0042803	MF	protein homodimerization activity	39/14968	0.120968
Leaf vs Stem	45	GO:0009119	BP	ribonucleoside metabolic process	45/14968	0.12121
Leaf vs Stem	30	GO:0015217	MF	ADP transmembrane transporter activity	30/14968	0.123112
Leaf vs Stem	14	GO:0001731	BP	formation of translation preinitiation complex	14/14968	0.126202
Leaf vs Stem	82	GO:0055080	BP	cation homeostasis	82/14968	0.12635
Leaf vs Stem	585	GO:0019438	BP	aromatic compound biosynthetic process	585/14968	0.13142
Leaf vs Stem	33	GO:1990748	BP	cellular detoxification	33/14968	0.131544
Leaf vs Stem	47	GO:0034440	BP	lipid oxidation	47/14968	0.13804
Leaf vs Stem	10	GO:0034663	CC	endoplasmic reticulum chaperone complex	10/14968	0.142237
Leaf vs Stem	10	GO:0004575	MF	sucrose alpha-glucosidase activity	10/14968	0.142237
Leaf vs Stem	31	GO:0043891	MF	glyceraldehyde-3-phosphate dehydrogenase (NAD(P)+) (phosphorylating) activity	31/14968	0.142237
Leaf vs Stem	31	GO:0004365	MF	glyceraldehyde-3-phosphate dehydrogenase (NAD+) (phosphorylating) activity	31/14968	0.142237
Leaf vs Stem	376	GO:0044255	BP	cellular lipid metabolic process	376/14968	0.142684
Leaf vs Stem	47	GO:0080044	MF	quercetin 7-O-glucosyltransferase activity	47/14968	0.144297
Leaf vs Stem	47	GO:0080043	MF	quercetin 3-O-glucosyltransferase activity	47/14968	0.144297
Leaf vs Stem	5	GO:0015204	MF	urea transmembrane transporter activity	5/14968	0.144394
Leaf vs Stem	5	GO:0000170	MF	sphingosine hydroxylase activity	5/14968	0.144394
Leaf vs Stem	5	GO:0000293	MF	ferric-chelate reductase activity	5/14968	0.144394
Leaf vs Stem	5	GO:0016723	MF	oxidoreductase activity, oxidizing metal ions, NAD or NADP as acceptor	5/14968	0.144394
Leaf vs Stem	34	GO:0016671	MF	oxidoreductase activity, acting on a sulfur group of donors, disulfide as acceptor	34/14968	0.147368
Leaf vs Stem	313	GO:0016853	MF	isomerase activity	313/14968	0.148651
Leaf vs Stem	81	GO:0009735	BP	response to cytokinin	81/14968	0.149517
Leaf vs Stem	2607	GO:0035639	MF	purine ribonucleoside triphosphate binding	2607/14968	0.150824
Leaf vs Stem	261	GO:0016705	MF	oxidoreductase activity, acting on paired donors, with incorporation or reduction of molecular oxygen	261/14968	0.151526
Leaf vs Stem	26	GO:0016408	MF	C-acyltransferase activity	26/14968	0.152565
Leaf vs Stem	41	GO:0033013	BP	tetrapyrrole metabolic process	41/14968	0.154579
Leaf vs Stem	7	GO:0072321	BP	chaperone-mediated protein transport	7/14968	0.154579
Leaf vs Stem	6	GO:0015812	BP	gamma-aminobutyric acid transport	6/14968	0.154579
Leaf vs Stem	21	GO:0009331	CC	glycerol-3-phosphate dehydrogenase complex	21/14968	0.154579
Leaf vs Stem	7	GO:0102078	MF	methyl jasmonate methylesterase activity	7/14968	0.154579
Leaf vs Stem	7	GO:0004623	MF	phospholipase A2 activity	7/14968	0.154579
Leaf vs Stem	6	GO:0022858	MF	alanine transmembrane transporter activity	6/14968	0.154579
Leaf vs Stem	6	GO:0015128	MF	gluconate transmembrane transporter activity	6/14968	0.154579
Leaf vs Stem	6	GO:0015185	MF	gamma-aminobutyric acid transmembrane transporter activity	6/14968	0.154579
Leaf vs Stem	6	GO:0015180	MF	L-alanine transmembrane transporter activity	6/14968	0.154579
Leaf vs Stem	6	GO:0010279	MF	indole-3-acetic acid amido synthetase activity	6/14968	0.154579
Leaf vs Stem	6	GO:0015175	MF	neutral amino acid transmembrane transporter activity	6/14968	0.154579
Leaf vs Stem	14	GO:0015179	MF	L-amino acid transmembrane transporter activity	14/14968	0.155544
Leaf vs Stem	87	GO:0009063	BP	cellular amino acid catabolic process	87/14968	0.156321
Leaf vs Stem	32	GO:0000295	MF	adenine nucleotide transmembrane transporter activity	32/14968	0.156764
Leaf vs Stem	32	GO:0015216	MF	purine nucleotide transmembrane transporter activity	32/14968	0.156764
Leaf vs Stem	32	GO:0005346	MF	purine ribonucleotide transmembrane transporter activity	32/14968	0.156764
Leaf vs Stem	19	GO:0005310	MF	dicarboxylic acid transmembrane transporter activity	19/14968	0.156969
Leaf vs Stem	9	GO:0006123	BP	mitochondrial electron transport, cytochrome c to oxygen	9/14968	0.159297
Leaf vs Stem	9	GO:0000454	BP	snoRNA guided rRNA pseudouridine synthesis	9/14968	0.159297
Leaf vs Stem	9	GO:0010214	BP	seed coat development	9/14968	0.159297
Leaf vs Stem	9	GO:0004476	MF	mannose-6-phosphate isomerase activity	9/14968	0.159297
Leaf vs Stem	9	GO:0045485	MF	omega-6 fatty acid desaturase activity	9/14968	0.159297
Leaf vs Stem	11	GO:0009640	BP	photomorphogenesis	11/14968	0.161902
Leaf vs Stem	100	GO:0140352	BP	export from cell	100/14968	0.167307
Leaf vs Stem	15	GO:0019427	BP	acetyl-CoA biosynthetic process from acetate	15/14968	0.171381
Leaf vs Stem	15	GO:0006083	BP	acetate metabolic process	15/14968	0.171381
Leaf vs Stem	27	GO:0046916	BP	cellular transition metal ion homeostasis	27/14968	0.171381
Leaf vs Stem	58	GO:0009991	BP	response to extracellular stimulus	58/14968	0.171836
Leaf vs Stem	71	GO:0006541	BP	glutamine metabolic process	71/14968	0.174214
Leaf vs Stem	36	GO:0008177	MF	succinate dehydrogenase (ubiquinone) activity	36/14968	0.175059
Leaf vs Stem	36	GO:0015215	MF	nucleotide transmembrane transporter activity	36/14968	0.175059
Leaf vs Stem	17	GO:0016229	MF	steroid dehydrogenase activity	17/14968	0.175364
Leaf vs Stem	63	GO:0004364	MF	glutathione transferase activity	63/14968	0.176082
Leaf vs Stem	298	GO:1901137	BP	carbohydrate derivative biosynthetic process	298/14968	0.179117
Leaf vs Stem	115	GO:0006820	BP	anion transport	115/14968	0.182468
Leaf vs Stem	44	GO:0046128	BP	purine ribonucleoside metabolic process	44/14968	0.183253
Leaf vs Stem	82	GO:0098771	BP	inorganic ion homeostasis	82/14968	0.183451
Leaf vs Stem	13	GO:0019673	BP	GDP-mannose metabolic process	13/14968	0.187149
Leaf vs Stem	48	GO:0044183	MF	protein folding chaperone	48/14968	0.189057
Leaf vs Stem	83	GO:0009081	BP	branched-chain amino acid metabolic process	83/14968	0.189604
Leaf vs Stem	64	GO:0006458	BP	'de novo' protein folding	64/14968	0.189743
Leaf vs Stem	60	GO:0034605	BP	cellular response to heat	60/14968	0.189751
Leaf vs Stem	1824	GO:0016020	CC	membrane	1824/14968	0.193879
Leaf vs Stem	8	GO:0009943	BP	adaxial/abaxial axis specification	8/14968	0.194257
Leaf vs Stem	8	GO:0006540	BP	glutamate decarboxylation to succinate	8/14968	0.194257
Leaf vs Stem	8	GO:0010337	BP	regulation of salicylic acid metabolic process	8/14968	0.194257
Leaf vs Stem	8	GO:0030795	MF	jasmonate O-methyltransferase activity	8/14968	0.194257
Leaf vs Stem	980	GO:0016462	MF	pyrophosphatase activity	980/14968	0.194516
Leaf vs Stem	45	GO:0042278	BP	purine nucleoside metabolic process	45/14968	0.19523
Leaf vs Stem	45	GO:0051787	MF	misfolded protein binding	45/14968	0.19523
Leaf vs Stem	38	GO:0006334	BP	nucleosome assembly	38/14968	0.19737
Leaf vs Stem	65	GO:0030003	BP	cellular cation homeostasis	65/14968	0.19737
Leaf vs Stem	25	GO:0009767	BP	photosynthetic electron transport chain	25/14968	0.19737
Leaf vs Stem	25	GO:0042135	BP	neurotransmitter catabolic process	25/14968	0.19737
Leaf vs Stem	65	GO:0046912	MF	transferase activity, transferring acyl groups, acyl groups converted into alkyl on transfer	65/14968	0.19737
Leaf vs Stem	31	GO:1901068	BP	guanosine-containing compound metabolic process	31/14968	0.197624
Leaf vs Stem	15	GO:0019430	BP	removal of superoxide radicals	15/14968	0.197624
Leaf vs Stem	15	GO:0006801	BP	superoxide metabolic process	15/14968	0.197624
Leaf vs Stem	15	GO:0016208	MF	AMP binding	15/14968	0.197624
Leaf vs Stem	86	GO:0008514	MF	organic anion transmembrane transporter activity	86/14968	0.20076
Leaf vs Stem	2501	GO:0043169	MF	cation binding	2501/14968	0.204362
Leaf vs Stem	26	GO:0043023	MF	ribosomal large subunit binding	26/14968	0.205638
Leaf vs Stem	940	GO:0017111	MF	nucleoside-triphosphatase activity	940/14968	0.206934
Leaf vs Stem	39	GO:0006885	BP	regulation of pH	39/14968	0.210102
Leaf vs Stem	18	GO:0006552	BP	leucine catabolic process	18/14968	0.211598
Leaf vs Stem	58	GO:0005516	MF	calmodulin binding	58/14968	0.211678
Leaf vs Stem	59	GO:0000302	BP	response to reactive oxygen species	59/14968	0.213857
Leaf vs Stem	59	GO:0044242	BP	cellular lipid catabolic process	59/14968	0.213857
Leaf vs Stem	16	GO:1903409	BP	reactive oxygen species biosynthetic process	16/14968	0.214467
Leaf vs Stem	143	GO:0009416	BP	response to light stimulus	143/14968	0.215048
Leaf vs Stem	213	GO:0009570	CC	chloroplast stroma	213/14968	0.216617
Leaf vs Stem	213	GO:0009532	CC	plastid stroma	213/14968	0.216617
Leaf vs Stem	26	GO:0006452	BP	translational frameshifting	26/14968	0.218
Leaf vs Stem	26	GO:0045905	BP	positive regulation of translational termination	26/14968	0.218
Leaf vs Stem	26	GO:0045901	BP	positive regulation of translational elongation	26/14968	0.218
Leaf vs Stem	26	GO:0016597	MF	amino acid binding	26/14968	0.218
Leaf vs Stem	36	GO:0009267	BP	cellular response to starvation	36/14968	0.220177
Leaf vs Stem	36	GO:0005315	MF	inorganic phosphate transmembrane transporter activity	36/14968	0.220177
Leaf vs Stem	826	GO:0005829	CC	cytosol	826/14968	0.222483
Leaf vs Stem	207	GO:0006364	BP	rRNA processing	207/14968	0.222689
Leaf vs Stem	33	GO:0045333	BP	cellular respiration	33/14968	0.222689
Leaf vs Stem	33	GO:0009705	CC	plant-type vacuole membrane	33/14968	0.222689
Leaf vs Stem	40	GO:0006817	BP	phosphate ion transport	40/14968	0.22377
Leaf vs Stem	40	GO:0016635	MF	oxidoreductase activity, acting on the CH-CH group of donors, quinone or related compound as acceptor	40/14968	0.22377
Leaf vs Stem	981	GO:0016818	MF	hydrolase activity, acting on acid anhydrides, in phosphorus-containing anhydrides	981/14968	0.224272
Leaf vs Stem	79	GO:0015662	MF	ion transmembrane transporter activity, phosphorylative mechanism	79/14968	0.224915
Leaf vs Stem	43	GO:0098754	BP	detoxification	43/14968	0.224927
Leaf vs Stem	65	GO:0006873	BP	cellular ion homeostasis	65/14968	0.227211
Leaf vs Stem	27	GO:0006449	BP	regulation of translational termination	27/14968	0.227211
Leaf vs Stem	44	GO:0006101	BP	citrate metabolic process	44/14968	0.227211
Leaf vs Stem	3703	GO:1901265	MF	nucleoside phosphate binding	3703/14968	0.227211
Leaf vs Stem	3703	GO:0000166	MF	nucleotide binding	3703/14968	0.227211
Leaf vs Stem	71	GO:0015711	BP	organic anion transport	71/14968	0.231416
Leaf vs Stem	14	GO:0044571	BP	[2Fe-2S] cluster assembly	14/14968	0.232982
Leaf vs Stem	41	GO:0046129	BP	purine ribonucleoside biosynthetic process	41/14968	0.233055
Leaf vs Stem	41	GO:0042451	BP	purine nucleoside biosynthetic process	41/14968	0.233055
Leaf vs Stem	41	GO:0042455	BP	ribonucleoside biosynthetic process	41/14968	0.233055
Leaf vs Stem	41	GO:0009163	BP	nucleoside biosynthetic process	41/14968	0.233055
Leaf vs Stem	44	GO:1990542	BP	mitochondrial transmembrane transport	44/14968	0.233055
Leaf vs Stem	92	GO:0016709	MF	oxidoreductase activity, acting on paired donors, with incorporation or reduction of molecular oxygen, NAD(P)H as one donor, and incorporation of one atom of oxygen	92/14968	0.233055
Leaf vs Stem	34	GO:0042542	BP	response to hydrogen peroxide	34/14968	0.233155
Leaf vs Stem	27	GO:0009083	BP	branched-chain amino acid catabolic process	27/14968	0.233155
Leaf vs Stem	10	GO:0008216	BP	spermidine metabolic process	10/14968	0.233155
Leaf vs Stem	10	GO:0008295	BP	spermidine biosynthetic process	10/14968	0.233155
Leaf vs Stem	10	GO:0009773	BP	photosynthetic electron transport in photosystem I	10/14968	0.233155
Leaf vs Stem	3	GO:0007349	BP	cellularization	3/14968	0.233155
Leaf vs Stem	3	GO:0009558	BP	embryo sac cellularization	3/14968	0.233155
Leaf vs Stem	3	GO:0007112	BP	male meiosis cytokinesis	3/14968	0.233155
Leaf vs Stem	3	GO:0090379	BP	secondary cell wall biogenesis involved in seed trichome differentiation	3/14968	0.233155
Leaf vs Stem	3	GO:0045962	BP	positive regulation of development, heterochronic	3/14968	0.233155
Leaf vs Stem	3	GO:0033206	BP	meiotic cytokinesis	3/14968	0.233155
Leaf vs Stem	10	GO:0003960	MF	NADPH:quinone reductase activity	10/14968	0.233155
Leaf vs Stem	10	GO:0004019	MF	adenylosuccinate synthase activity	10/14968	0.233155
Leaf vs Stem	3	GO:0004043	MF	L-aminoadipate-semialdehyde dehydrogenase activity	3/14968	0.233155
Leaf vs Stem	3	GO:0070401	MF	NADP+ binding	3/14968	0.233155
Leaf vs Stem	3	GO:0047655	MF	allyl-alcohol dehydrogenase activity	3/14968	0.233155
Leaf vs Stem	3	GO:0008920	MF	lipopolysaccharide heptosyltransferase activity	3/14968	0.233155
Leaf vs Stem	3	GO:0047209	MF	coniferyl-alcohol glucosyltransferase activity	3/14968	0.233155
Leaf vs Stem	3	GO:0009977	MF	proton motive force dependent protein transmembrane transporter activity	3/14968	0.233155
Leaf vs Stem	3864	GO:0036094	MF	small molecule binding	3864/14968	0.234039
Leaf vs Stem	22	GO:0004449	MF	isocitrate dehydrogenase (NAD+) activity	22/14968	0.239658
Leaf vs Stem	45	GO:0009636	BP	response to toxic substance	45/14968	0.241
Leaf vs Stem	8	GO:0006105	BP	succinate metabolic process	8/14968	0.244782
Leaf vs Stem	8	GO:0006935	BP	chemotaxis	8/14968	0.244782
Leaf vs Stem	8	GO:0010183	BP	pollen tube guidance	8/14968	0.244782
Leaf vs Stem	8	GO:0050918	BP	positive chemotaxis	8/14968	0.244782
Leaf vs Stem	8	GO:0042330	BP	taxis	8/14968	0.244782
Leaf vs Stem	814	GO:0005886	CC	plasma membrane	814/14968	0.244782
Leaf vs Stem	8	GO:0045282	CC	plasma membrane succinate dehydrogenase complex	8/14968	0.244782
Leaf vs Stem	8	GO:0015288	MF	porin activity	8/14968	0.244782
Leaf vs Stem	8	GO:0015149	MF	hexose transmembrane transporter activity	8/14968	0.244782
Leaf vs Stem	8	GO:0015189	MF	L-lysine transmembrane transporter activity	8/14968	0.244782
Leaf vs Stem	8	GO:0022829	MF	wide pore channel activity	8/14968	0.244782
Leaf vs Stem	42	GO:1901659	BP	glycosyl compound biosynthetic process	42/14968	0.249508
Leaf vs Stem	28	GO:0016742	MF	hydroxymethyl-, formyl- and related transferase activity	28/14968	0.255104
Leaf vs Stem	12	GO:0019646	BP	aerobic electron transport chain	12/14968	0.256608
Leaf vs Stem	22	GO:0052646	BP	alditol phosphate metabolic process	22/14968	0.256608
Leaf vs Stem	22	GO:0006072	BP	glycerol-3-phosphate metabolic process	22/14968	0.256608
Leaf vs Stem	22	GO:0005854	CC	nascent polypeptide-associated complex	22/14968	0.256608
Leaf vs Stem	2465	GO:0046872	MF	metal ion binding	2465/14968	0.258135
Leaf vs Stem	39	GO:0015605	MF	organophosphate ester transmembrane transporter activity	39/14968	0.258436
Leaf vs Stem	1160	GO:0005737	CC	cytoplasm	1160/14968	0.262101
Leaf vs Stem	32	GO:0016624	MF	oxidoreductase activity, acting on the aldehyde or oxo group of donors, disulfide as acceptor	32/14968	0.262661
Leaf vs Stem	92	GO:0042493	BP	response to drug	92/14968	0.265381
Leaf vs Stem	36	GO:0015301	MF	anion:anion antiporter activity	36/14968	0.26772
Leaf vs Stem	36	GO:0140323	MF	solute:anion antiporter activity	36/14968	0.26772
Leaf vs Stem	4	GO:0033212	BP	iron import into cell	4/14968	0.268336
Leaf vs Stem	4	GO:0035494	BP	SNARE complex disassembly	4/14968	0.268336
Leaf vs Stem	4	GO:0033215	BP	reductive iron assimilation	4/14968	0.268336
Leaf vs Stem	17	GO:0010193	BP	response to ozone	17/14968	0.268336
Leaf vs Stem	5	GO:0098552	CC	side of membrane	5/14968	0.268336
Leaf vs Stem	4	GO:0042719	CC	mitochondrial intermembrane space protein transporter complex	4/14968	0.268336
Leaf vs Stem	4	GO:0072686	CC	mitotic spindle	4/14968	0.268336
Leaf vs Stem	23	GO:0031977	CC	thylakoid lumen	23/14968	0.268336
Leaf vs Stem	5	GO:0047061	MF	glucose-fructose oxidoreductase activity	5/14968	0.268336
Leaf vs Stem	5	GO:0016987	MF	sigma factor activity	5/14968	0.268336
Leaf vs Stem	5	GO:0003913	MF	DNA photolyase activity	5/14968	0.268336
Leaf vs Stem	5	GO:0030749	MF	loganate O-methyltransferase activity	5/14968	0.268336
Leaf vs Stem	5	GO:0004803	MF	transposase activity	5/14968	0.268336
Leaf vs Stem	5	GO:0000064	MF	L-ornithine transmembrane transporter activity	5/14968	0.268336
Leaf vs Stem	5	GO:0004303	MF	estradiol 17-beta-dehydrogenase activity	5/14968	0.268336
Leaf vs Stem	4	GO:0004853	MF	uroporphyrinogen decarboxylase activity	4/14968	0.268336
Leaf vs Stem	4	GO:0050645	MF	limonoid glucosyltransferase activity	4/14968	0.268336
Leaf vs Stem	4	GO:0010277	MF	chlorophyllide a oxygenase [overall] activity	4/14968	0.268336
Leaf vs Stem	4	GO:0004366	MF	glycerol-3-phosphate O-acyltransferase activity	4/14968	0.268336
Leaf vs Stem	4	GO:0102420	MF	sn-1-glycerol-3-phosphate C16:0-DCA-CoA acyl transferase activity	4/14968	0.268336
Leaf vs Stem	17	GO:0019209	MF	kinase activator activity	17/14968	0.268336
Leaf vs Stem	17	GO:0030295	MF	protein kinase activator activity	17/14968	0.268336
Leaf vs Stem	57	GO:0051084	BP	'de novo' posttranslational protein folding	57/14968	0.268511
Leaf vs Stem	57	GO:0051085	BP	chaperone cofactor-dependent protein refolding	57/14968	0.268511
Leaf vs Stem	20	GO:0031428	CC	box C/D snoRNP complex	20/14968	0.268511
Leaf vs Stem	77	GO:0030247	MF	polysaccharide binding	77/14968	0.268511
Leaf vs Stem	20	GO:0004032	MF	alditol:NADP+ 1-oxidoreductase activity	20/14968	0.268511
Leaf vs Stem	40	GO:0055067	BP	monovalent inorganic cation homeostasis	40/14968	0.269584
Leaf vs Stem	72	GO:0055082	BP	cellular chemical homeostasis	72/14968	0.272481
Leaf vs Stem	29	GO:0032440	MF	2-alkenal reductase [NAD(P)] activity	29/14968	0.273055
Leaf vs Stem	256	GO:0005623	CC	cell	256/14968	0.275902
Leaf vs Stem	33	GO:0006662	BP	glycerol ether metabolic process	33/14968	0.277025
Leaf vs Stem	33	GO:0018904	BP	ether metabolic process	33/14968	0.277025
Leaf vs Stem	67	GO:0009521	CC	photosystem	67/14968	0.277025
Leaf vs Stem	128	GO:0016765	MF	transferase activity, transferring alkyl or aryl (other than methyl) groups	128/14968	0.277025
Leaf vs Stem	158	GO:0000287	MF	magnesium ion binding	158/14968	0.277025
Leaf vs Stem	78	GO:1901617	BP	organic hydroxy compound biosynthetic process	78/14968	0.278138
Leaf vs Stem	13	GO:0042256	BP	mature ribosome assembly	13/14968	0.278658
Leaf vs Stem	13	GO:0008470	MF	isovaleryl-CoA dehydrogenase activity	13/14968	0.278658
Leaf vs Stem	85	GO:0006417	BP	regulation of translation	85/14968	0.285636
Leaf vs Stem	7	GO:1902644	BP	tertiary alcohol metabolic process	7/14968	0.286626
Leaf vs Stem	7	GO:0043200	BP	response to amino acid	7/14968	0.286626
Leaf vs Stem	7	GO:0009682	BP	induced systemic resistance	7/14968	0.286626
Leaf vs Stem	7	GO:0009687	BP	abscisic acid metabolic process	7/14968	0.286626
Leaf vs Stem	7	GO:0043288	BP	apocarotenoid metabolic process	7/14968	0.286626
Leaf vs Stem	984	GO:0016817	MF	hydrolase activity, acting on acid anhydrides	984/14968	0.286626
Leaf vs Stem	7	GO:0008957	MF	phenylacetaldehyde dehydrogenase activity	7/14968	0.286626
Leaf vs Stem	7	GO:0015150	MF	fucose transmembrane transporter activity	7/14968	0.286626
Leaf vs Stem	37	GO:0005732	CC	small nucleolar ribonucleoprotein complex	37/14968	0.286859
Leaf vs Stem	26	GO:0030976	MF	thiamine pyrophosphate binding	26/14968	0.286859
Leaf vs Stem	9	GO:0010229	BP	inflorescence development	9/14968	0.287355
Leaf vs RootⅠ	24	GO:0010336	BP	gibberellic acid homeostasis	24/15700	0.000277982
Leaf vs RootⅠ	50	GO:0009695	BP	jasmonic acid biosynthetic process	50/15700	0.000277982
Leaf vs RootⅠ	59	GO:0009809	BP	lignin biosynthetic process	59/15700	0.000277982
Leaf vs RootⅠ	75	GO:0009699	BP	phenylpropanoid biosynthetic process	75/15700	0.000277982
Leaf vs RootⅠ	99	GO:0044550	BP	secondary metabolite biosynthetic process	99/15700	0.000277982
Leaf vs RootⅠ	54	GO:0009694	BP	jasmonic acid metabolic process	54/15700	0.000277982
Leaf vs RootⅠ	104	GO:0000028	BP	ribosomal small subunit assembly	104/15700	0.000277982
Leaf vs RootⅠ	155	GO:0006633	BP	fatty acid biosynthetic process	155/15700	0.000277982
Leaf vs RootⅠ	163	GO:0002181	BP	cytoplasmic translation	163/15700	0.000277982
Leaf vs RootⅠ	209	GO:0022613	BP	ribonucleoprotein complex biogenesis	209/15700	0.000277982
Leaf vs RootⅠ	213	GO:0006631	BP	fatty acid metabolic process	213/15700	0.000277982
Leaf vs RootⅠ	117	GO:0072329	BP	monocarboxylic acid catabolic process	117/15700	0.000277982
Leaf vs RootⅠ	152	GO:0000027	BP	ribosomal large subunit assembly	152/15700	0.000277982
Leaf vs RootⅠ	165	GO:0006414	BP	translational elongation	165/15700	0.000277982
Leaf vs RootⅠ	73	GO:0120029	BP	proton export across plasma membrane	73/15700	0.000277982
Leaf vs RootⅠ	73	GO:0140115	BP	export across plasma membrane	73/15700	0.000277982
Leaf vs RootⅠ	131	GO:0042254	BP	ribosome biogenesis	131/15700	0.000277982
Leaf vs RootⅠ	249	GO:0016999	BP	antibiotic metabolic process	249/15700	0.000277982
Leaf vs RootⅠ	194	GO:0072330	BP	monocarboxylic acid biosynthetic process	194/15700	0.000277982
Leaf vs RootⅠ	70	GO:0042273	BP	ribosomal large subunit biogenesis	70/15700	0.000277982
Leaf vs RootⅠ	254	GO:1902600	BP	proton transmembrane transport	254/15700	0.000277982
Leaf vs RootⅠ	225	GO:0006099	BP	tricarboxylic acid cycle	225/15700	0.000277982
Leaf vs RootⅠ	278	GO:0098655	BP	cation transmembrane transport	278/15700	0.000277982
Leaf vs RootⅠ	318	GO:0034220	BP	ion transmembrane transport	318/15700	0.000277982
Leaf vs RootⅠ	272	GO:0098662	BP	inorganic cation transmembrane transport	272/15700	0.000277982
Leaf vs RootⅠ	282	GO:0098660	BP	inorganic ion transmembrane transport	282/15700	0.000277982
Leaf vs RootⅠ	270	GO:0015672	BP	monovalent inorganic cation transport	270/15700	0.000277982
Leaf vs RootⅠ	194	GO:0045454	BP	cell redox homeostasis	194/15700	0.000277982
Leaf vs RootⅠ	106	GO:0001732	BP	formation of cytoplasmic translation initiation complex	106/15700	0.000277982
Leaf vs RootⅠ	415	GO:0022618	BP	ribonucleoprotein complex assembly	415/15700	0.000277982
Leaf vs RootⅠ	429	GO:0006091	BP	generation of precursor metabolites and energy	429/15700	0.000277982
Leaf vs RootⅠ	417	GO:0071826	BP	ribonucleoprotein complex subunit organization	417/15700	0.000277982
Leaf vs RootⅠ	482	GO:0055114	BP	oxidation-reduction process	482/15700	0.000277982
Leaf vs RootⅠ	104	GO:0042026	BP	protein refolding	104/15700	0.000277982
Leaf vs RootⅠ	448	GO:0051186	BP	cofactor metabolic process	448/15700	0.000277982
Leaf vs RootⅠ	68	GO:0009808	BP	lignin metabolic process	68/15700	0.000277982
Leaf vs RootⅠ	471	GO:0006811	BP	ion transport	471/15700	0.000277982
Leaf vs RootⅠ	43	GO:0055088	BP	lipid homeostasis	43/15700	0.000277982
Leaf vs RootⅠ	545	GO:0032787	BP	monocarboxylic acid metabolic process	545/15700	0.000277982
Leaf vs RootⅠ	67	GO:0005758	CC	mitochondrial intermembrane space	67/15700	0.000277982
Leaf vs RootⅠ	67	GO:0031970	CC	organelle envelope lumen	67/15700	0.000277982
Leaf vs RootⅠ	139	GO:0042788	CC	polysomal ribosome	139/15700	0.000277982
Leaf vs RootⅠ	64	GO:0009514	CC	glyoxysome	64/15700	0.000277982
Leaf vs RootⅠ	146	GO:0022626	CC	cytosolic ribosome	146/15700	0.000277982
Leaf vs RootⅠ	196	GO:0005777	CC	peroxisome	196/15700	0.000277982
Leaf vs RootⅠ	195	GO:0031974	CC	membrane-enclosed lumen	195/15700	0.000277982
Leaf vs RootⅠ	195	GO:0070013	CC	intracellular organelle lumen	195/15700	0.000277982
Leaf vs RootⅠ	195	GO:0043233	CC	organelle lumen	195/15700	0.000277982
Leaf vs RootⅠ	224	GO:0031966	CC	mitochondrial membrane	224/15700	0.000277982
Leaf vs RootⅠ	204	GO:0042579	CC	microbody	204/15700	0.000277982
Leaf vs RootⅠ	182	GO:0005743	CC	mitochondrial inner membrane	182/15700	0.000277982
Leaf vs RootⅠ	433	GO:0022627	CC	cytosolic small ribosomal subunit	433/15700	0.000277982
Leaf vs RootⅠ	259	GO:0005774	CC	vacuolar membrane	259/15700	0.000277982
Leaf vs RootⅠ	585	GO:0015935	CC	small ribosomal subunit	585/15700	0.000277982
Leaf vs RootⅠ	597	GO:0022625	CC	cytosolic large ribosomal subunit	597/15700	0.000277982
Leaf vs RootⅠ	711	GO:0015934	CC	large ribosomal subunit	711/15700	0.000277982
Leaf vs RootⅠ	42	GO:0004022	MF	alcohol dehydrogenase (NAD) activity	42/15700	0.000277982
Leaf vs RootⅠ	49	GO:0052747	MF	sinapyl alcohol dehydrogenase activity	49/15700	0.000277982
Leaf vs RootⅠ	60	GO:0016832	MF	aldehyde-lyase activity	60/15700	0.000277982
Leaf vs RootⅠ	43	GO:0102132	MF	3-oxo-pimeloyl-[acp] methyl ester reductase activity	43/15700	0.000277982
Leaf vs RootⅠ	43	GO:0102131	MF	3-oxo-glutaryl-[acp] methyl ester reductase activity	43/15700	0.000277982
Leaf vs RootⅠ	59	GO:0004316	MF	3-oxoacyl-[acyl-carrier-protein] reductase (NADPH) activity	59/15700	0.000277982
Leaf vs RootⅠ	75	GO:0045551	MF	cinnamyl-alcohol dehydrogenase activity	75/15700	0.000277982
Leaf vs RootⅠ	43	GO:0016629	MF	12-oxophytodienoate reductase activity	43/15700	0.000277982
Leaf vs RootⅠ	30	GO:0004150	MF	dihydroneopterin aldolase activity	30/15700	0.000277982
Leaf vs RootⅠ	66	GO:0004312	MF	fatty acid synthase activity	66/15700	0.000277982
Leaf vs RootⅠ	77	GO:0051537	MF	2 iron, 2 sulfur cluster binding	77/15700	0.000277982
Leaf vs RootⅠ	66	GO:0016717	MF	oxidoreductase activity, acting on paired donors, with oxidation of a pair of donors resulting in the reduction of molecular oxygen to two molecules of water	66/15700	0.000277982
Leaf vs RootⅠ	144	GO:0010181	MF	FMN binding	144/15700	0.000277982
Leaf vs RootⅠ	38	GO:0003959	MF	NADPH dehydrogenase activity	38/15700	0.000277982
Leaf vs RootⅠ	38	GO:0018548	MF	pentaerythritol trinitrate reductase activity	38/15700	0.000277982
Leaf vs RootⅠ	38	GO:0052690	MF	trichloro-p-hydroquinone reductive dehalogenase activity	38/15700	0.000277982
Leaf vs RootⅠ	51	GO:0016661	MF	oxidoreductase activity, acting on other nitrogenous compounds as donors	51/15700	0.000277982
Leaf vs RootⅠ	98	GO:0016628	MF	oxidoreductase activity, acting on the CH-CH group of donors, NAD or NADP as acceptor	98/15700	0.000277982
Leaf vs RootⅠ	215	GO:0016627	MF	oxidoreductase activity, acting on the CH-CH group of donors	215/15700	0.000277982
Leaf vs RootⅠ	185	GO:0050661	MF	NADP binding	185/15700	0.000277982
Leaf vs RootⅠ	207	GO:0016667	MF	oxidoreductase activity, acting on a sulfur group of donors	207/15700	0.000277982
Leaf vs RootⅠ	239	GO:0019829	MF	ATPase-coupled cation transmembrane transporter activity	239/15700	0.000277982
Leaf vs RootⅠ	223	GO:0016830	MF	carbon-carbon lyase activity	223/15700	0.000277982
Leaf vs RootⅠ	117	GO:0046933	MF	proton-transporting ATP synthase activity, rotational mechanism	117/15700	0.000277982
Leaf vs RootⅠ	242	GO:0009055	MF	electron transfer activity	242/15700	0.000277982
Leaf vs RootⅠ	242	GO:0042625	MF	ATPase-coupled ion transmembrane transporter activity	242/15700	0.000277982
Leaf vs RootⅠ	56	GO:0004029	MF	aldehyde dehydrogenase (NAD) activity	56/15700	0.000277982
Leaf vs RootⅠ	233	GO:0016651	MF	oxidoreductase activity, acting on NAD(P)H	233/15700	0.000277982
Leaf vs RootⅠ	304	GO:0019843	MF	rRNA binding	304/15700	0.000277982
Leaf vs RootⅠ	264	GO:0051287	MF	NAD binding	264/15700	0.000277982
Leaf vs RootⅠ	87	GO:0016744	MF	transferase activity, transferring aldehyde or ketonic groups	87/15700	0.000277982
Leaf vs RootⅠ	43	GO:0004801	MF	sedoheptulose-7-phosphate:D-glyceraldehyde-3-phosphate glyceronetransferase activity	43/15700	0.000277982
Leaf vs RootⅠ	278	GO:0003746	MF	translation elongation factor activity	278/15700	0.000277982
Leaf vs RootⅠ	357	GO:0015078	MF	proton transmembrane transporter activity	357/15700	0.000277982
Leaf vs RootⅠ	254	GO:0003729	MF	mRNA binding	254/15700	0.000277982
Leaf vs RootⅠ	17	GO:0046029	MF	mannitol dehydrogenase activity	17/15700	0.000277982
Leaf vs RootⅠ	17	GO:0031320	MF	hexitol dehydrogenase activity	17/15700	0.000277982
Leaf vs RootⅠ	546	GO:0016616	MF	oxidoreductase activity, acting on the CH-OH group of donors, NAD or NADP as acceptor	546/15700	0.000277982
Leaf vs RootⅠ	385	GO:0015077	MF	monovalent inorganic cation transmembrane transporter activity	385/15700	0.000277982
Leaf vs RootⅠ	141	GO:0044769	MF	ATPase activity, coupled to transmembrane movement of ions, rotational mechanism	141/15700	0.000277982
Leaf vs RootⅠ	392	GO:0020037	MF	heme binding	392/15700	0.000277982
Leaf vs RootⅠ	533	GO:0008135	MF	translation factor activity, RNA binding	533/15700	0.000277982
Leaf vs RootⅠ	447	GO:0046906	MF	tetrapyrrole binding	447/15700	0.000277982
Leaf vs RootⅠ	529	GO:0034622	BP	cellular protein-containing complex assembly	529/15700	0.000281626
Leaf vs RootⅠ	534	GO:0090079	MF	translation regulator activity, nucleic acid binding	534/15700	0.000281626
Leaf vs RootⅠ	534	GO:0045182	MF	translation regulator activity	534/15700	0.000281626
Leaf vs RootⅠ	517	GO:0044429	CC	mitochondrial part	517/15700	0.000287677
Leaf vs RootⅠ	595	GO:0016614	MF	oxidoreductase activity, acting on CH-OH group of donors	595/15700	0.000287677
Leaf vs RootⅠ	554	GO:0065003	BP	protein-containing complex assembly	554/15700	0.000291199
Leaf vs RootⅠ	623	GO:0022607	BP	cellular component assembly	623/15700	0.000291199
Leaf vs RootⅠ	572	GO:0017144	BP	drug metabolic process	572/15700	0.000291199
Leaf vs RootⅠ	650	GO:0015318	MF	inorganic molecular entity transmembrane transporter activity	650/15700	0.000292928
Leaf vs RootⅠ	598	GO:0043933	BP	protein-containing complex subunit organization	598/15700	0.000298372
Leaf vs RootⅠ	659	GO:0015075	MF	ion transmembrane transporter activity	659/15700	0.000298372
Leaf vs RootⅠ	910	GO:0050662	MF	coenzyme binding	910/15700	0.000298372
Leaf vs RootⅠ	573	GO:0065008	BP	regulation of biological quality	573/15700	0.00029893
Leaf vs RootⅠ	293	GO:0005730	CC	nucleolus	293/15700	0.000305331
Leaf vs RootⅠ	1113	GO:0044445	CC	cytosolic part	1113/15700	0.00031318
Leaf vs RootⅠ	193	GO:0019866	CC	organelle inner membrane	193/15700	0.000322852
Leaf vs RootⅠ	347	GO:0010035	BP	response to inorganic substance	347/15700	0.00032328
Leaf vs RootⅠ	244	GO:0044436	CC	thylakoid part	244/15700	0.000329865
Leaf vs RootⅠ	48	GO:0031408	BP	oxylipin biosynthetic process	48/15700	0.000330029
Leaf vs RootⅠ	48	GO:0031407	BP	oxylipin metabolic process	48/15700	0.000330029
Leaf vs RootⅠ	1155	GO:0005215	MF	transporter activity	1155/15700	0.000330029
Leaf vs RootⅠ	1190	GO:0043436	BP	oxoacid metabolic process	1190/15700	0.00033022
Leaf vs RootⅠ	1296	GO:0044391	CC	ribosomal subunit	1296/15700	0.00033022
Leaf vs RootⅠ	1154	GO:0019752	BP	carboxylic acid metabolic process	1154/15700	0.000333394
Leaf vs RootⅠ	1119	GO:0022857	MF	transmembrane transporter activity	1119/15700	0.000333394
Leaf vs RootⅠ	13	GO:0047681	MF	aryl-alcohol dehydrogenase (NADP+) activity	13/15700	0.000333394
Leaf vs RootⅠ	13	GO:0008812	MF	choline dehydrogenase activity	13/15700	0.000333394
Leaf vs RootⅠ	1196	GO:0006082	BP	organic acid metabolic process	1196/15700	0.000334202
Leaf vs RootⅠ	487	GO:0008324	MF	cation transmembrane transporter activity	487/15700	0.000334202
Leaf vs RootⅠ	1559	GO:0048037	MF	cofactor binding	1559/15700	0.000363271
Leaf vs RootⅠ	275	GO:0003743	MF	translation initiation factor activity	275/15700	0.000366394
Leaf vs RootⅠ	369	GO:0009150	BP	purine ribonucleotide metabolic process	369/15700	0.000368812
Leaf vs RootⅠ	2150	GO:0006412	BP	translation	2150/15700	0.000372457
Leaf vs RootⅠ	2100	GO:0005840	CC	ribosome	2100/15700	0.000372457
Leaf vs RootⅠ	359	GO:0042592	BP	homeostatic process	359/15700	0.000375546
Leaf vs RootⅠ	376	GO:0006163	BP	purine nucleotide metabolic process	376/15700	0.000375546
Leaf vs RootⅠ	1803	GO:0003723	MF	RNA binding	1803/15700	0.000376178
Leaf vs RootⅠ	2338	GO:0043603	BP	cellular amide metabolic process	2338/15700	0.000376507
Leaf vs RootⅠ	1785	GO:0044281	BP	small molecule metabolic process	1785/15700	0.000381597
Leaf vs RootⅠ	2184	GO:0006518	BP	peptide metabolic process	2184/15700	0.000381597
Leaf vs RootⅠ	2372	GO:0043228	CC	non-membrane-bounded organelle	2372/15700	0.000381597
Leaf vs RootⅠ	2372	GO:0043232	CC	intracellular non-membrane-bounded organelle	2372/15700	0.000381597
Leaf vs RootⅠ	2254	GO:0003735	MF	structural constituent of ribosome	2254/15700	0.000381597
Leaf vs RootⅠ	2225	GO:0043604	BP	amide biosynthetic process	2225/15700	0.000381776
Leaf vs RootⅠ	231	GO:0050660	MF	flavin adenine dinucleotide binding	231/15700	0.000381776
Leaf vs RootⅠ	2155	GO:0043043	BP	peptide biosynthetic process	2155/15700	0.000383076
Leaf vs RootⅠ	189	GO:0016054	BP	organic acid catabolic process	189/15700	0.000385714
Leaf vs RootⅠ	189	GO:0046395	BP	carboxylic acid catabolic process	189/15700	0.000385714
Leaf vs RootⅠ	2302	GO:0005198	MF	structural molecule activity	2302/15700	0.000385714
Leaf vs RootⅠ	2402	GO:0034645	BP	cellular macromolecule biosynthetic process	2402/15700	0.000386683
Leaf vs RootⅠ	2456	GO:0009059	BP	macromolecule biosynthetic process	2456/15700	0.000387989
Leaf vs RootⅠ	241	GO:0006164	BP	purine nucleotide biosynthetic process	241/15700	0.000394747
Leaf vs RootⅠ	71	GO:0042446	BP	hormone biosynthetic process	71/15700	0.000394747
Leaf vs RootⅠ	2730	GO:0044271	BP	cellular nitrogen compound biosynthetic process	2730/15700	0.000394747
Leaf vs RootⅠ	2831	GO:1901566	BP	organonitrogen compound biosynthetic process	2831/15700	0.000394747
Leaf vs RootⅠ	14144	GO:0003674	MF	molecular_function	14144/15700	0.000394747
Leaf vs RootⅠ	2721	GO:1990904	CC	ribonucleoprotein complex	2721/15700	0.000394851
Leaf vs RootⅠ	237	GO:0009152	BP	purine ribonucleotide biosynthetic process	237/15700	0.000395213
Leaf vs RootⅠ	2658	GO:0016491	MF	oxidoreductase activity	2658/15700	0.000396279
Leaf vs RootⅠ	203	GO:0046686	BP	response to cadmium ion	203/15700	0.000400572
Leaf vs RootⅠ	2863	GO:0019538	BP	protein metabolic process	2863/15700	0.000403486
Leaf vs RootⅠ	400	GO:0072521	BP	purine-containing compound metabolic process	400/15700	0.000403888
Leaf vs RootⅠ	2654	GO:0044267	BP	cellular protein metabolic process	2654/15700	0.000403888
Leaf vs RootⅠ	262	GO:0072522	BP	purine-containing compound biosynthetic process	262/15700	0.000416552
Leaf vs RootⅠ	3645	GO:0044249	BP	cellular biosynthetic process	3645/15700	0.000431641
Leaf vs RootⅠ	3857	GO:0009058	BP	biosynthetic process	3857/15700	0.000446832
Leaf vs RootⅠ	3694	GO:1901576	BP	organic substance biosynthetic process	3694/15700	0.000446832
Leaf vs RootⅠ	3750	GO:0034641	BP	cellular nitrogen compound metabolic process	3750/15700	0.000448228
Leaf vs RootⅠ	3985	GO:1901564	BP	organonitrogen compound metabolic process	3985/15700	0.000452255
Leaf vs RootⅠ	38	GO:0016018	MF	cyclosporin A binding	38/15700	0.000452255
Leaf vs RootⅠ	3804	GO:0032991	CC	protein-containing complex	3804/15700	0.000453772
Leaf vs RootⅠ	80	GO:0031386	MF	protein tag	80/15700	0.000455392
Leaf vs RootⅠ	470	GO:0016829	MF	lyase activity	470/15700	0.000464126
Leaf vs RootⅠ	108	GO:0006098	BP	pentose-phosphate shunt	108/15700	0.000465999
Leaf vs RootⅠ	134	GO:0015985	BP	energy coupled proton transport, down electrochemical gradient	134/15700	0.000468785
Leaf vs RootⅠ	134	GO:0015986	BP	ATP synthesis coupled proton transport	134/15700	0.000468785
Leaf vs RootⅠ	5527	GO:0044444	CC	cytoplasmic part	5527/15700	0.000482636
Leaf vs RootⅠ	4968	GO:0043229	CC	intracellular organelle	4968/15700	0.000482636
Leaf vs RootⅠ	4970	GO:0043226	CC	organelle	4970/15700	0.000482636
Leaf vs RootⅠ	199	GO:0051540	MF	metal cluster binding	199/15700	0.000482636
Leaf vs RootⅠ	199	GO:0051536	MF	iron-sulfur cluster binding	199/15700	0.000482636
Leaf vs RootⅠ	454	GO:0022890	MF	inorganic cation transmembrane transporter activity	454/15700	0.000482636
Leaf vs RootⅠ	6243	GO:0044237	BP	cellular metabolic process	6243/15700	0.00050571
Leaf vs RootⅠ	86	GO:0009698	BP	phenylpropanoid metabolic process	86/15700	0.00050571
Leaf vs RootⅠ	7072	GO:0008152	BP	metabolic process	7072/15700	0.00050571
Leaf vs RootⅠ	6406	GO:0071704	BP	organic substance metabolic process	6406/15700	0.00050571
Leaf vs RootⅠ	7640	GO:0044424	CC	intracellular part	7640/15700	0.00050571
Leaf vs RootⅠ	8246	GO:0044464	CC	cell part	8246/15700	0.00050571
Leaf vs RootⅠ	349	GO:0006812	BP	cation transport	349/15700	0.000516534
Leaf vs RootⅠ	485	GO:0055085	BP	transmembrane transport	485/15700	0.000522732
Leaf vs RootⅠ	59	GO:0070180	MF	large ribosomal subunit rRNA binding	59/15700	0.00053288
Leaf vs RootⅠ	7853	GO:0009987	BP	cellular process	7853/15700	0.000534189
Leaf vs RootⅠ	107	GO:0005759	CC	mitochondrial matrix	107/15700	0.00053687
Leaf vs RootⅠ	579	GO:0006629	BP	lipid metabolic process	579/15700	0.000542381
Leaf vs RootⅠ	170	GO:0017001	BP	antibiotic catabolic process	170/15700	0.000557668
Leaf vs RootⅠ	381	GO:0009259	BP	ribonucleotide metabolic process	381/15700	0.000566993
Leaf vs RootⅠ	134	GO:0006754	BP	ATP biosynthetic process	134/15700	0.000584414
Leaf vs RootⅠ	384	GO:0019693	BP	ribose phosphate metabolic process	384/15700	0.000614789
Leaf vs RootⅠ	9871	GO:0008150	BP	biological_process	9871/15700	0.000618275
Leaf vs RootⅠ	96	GO:0016282	CC	eukaryotic 43S preinitiation complex	96/15700	0.000634815
Leaf vs RootⅠ	109	GO:0006740	BP	NADPH regeneration	109/15700	0.000672793
Leaf vs RootⅠ	97	GO:0005852	CC	eukaryotic translation initiation factor 3 complex	97/15700	0.000674726
Leaf vs RootⅠ	47	GO:0004611	MF	phosphoenolpyruvate carboxykinase activity	47/15700	0.000793339
Leaf vs RootⅠ	320	GO:0016903	MF	oxidoreductase activity, acting on the aldehyde or oxo group of donors	320/15700	0.000830593
Leaf vs RootⅠ	263	GO:0044437	CC	vacuolar part	263/15700	0.000846263
Leaf vs RootⅠ	258	GO:0019725	BP	cellular homeostasis	258/15700	0.000853765
Leaf vs RootⅠ	146	GO:0009145	BP	purine nucleoside triphosphate biosynthetic process	146/15700	0.000863631
Leaf vs RootⅠ	146	GO:0009206	BP	purine ribonucleoside triphosphate biosynthetic process	146/15700	0.000863631
Leaf vs RootⅠ	146	GO:0009205	BP	purine ribonucleoside triphosphate metabolic process	146/15700	0.000863631
Leaf vs RootⅠ	105	GO:0043022	MF	ribosome binding	105/15700	0.000873605
Leaf vs RootⅠ	94	GO:0000470	BP	maturation of LSU-rRNA	94/15700	0.000939934
Leaf vs RootⅠ	137	GO:0043021	MF	ribonucleoprotein complex binding	137/15700	0.000971202
Leaf vs RootⅠ	72	GO:0004096	MF	catalase activity	72/15700	0.00102309
Leaf vs RootⅠ	44	GO:0015942	BP	formate metabolic process	44/15700	0.00103134
Leaf vs RootⅠ	44	GO:0008863	MF	formate dehydrogenase (NAD+) activity	44/15700	0.00103134
Leaf vs RootⅠ	245	GO:0044282	BP	small molecule catabolic process	245/15700	0.00107158
Leaf vs RootⅠ	626	GO:0044283	BP	small molecule biosynthetic process	626/15700	0.00107158
Leaf vs RootⅠ	250	GO:0009260	BP	ribonucleotide biosynthetic process	250/15700	0.00107316
Leaf vs RootⅠ	147	GO:0009144	BP	purine nucleoside triphosphate metabolic process	147/15700	0.00117638
Leaf vs RootⅠ	1343	GO:0050896	BP	response to stimulus	1343/15700	0.00119342
Leaf vs RootⅠ	96	GO:0045261	CC	proton-transporting ATP synthase complex, catalytic core F(1)	96/15700	0.00119342
Leaf vs RootⅠ	197	GO:0009651	BP	response to salt stress	197/15700	0.00125222
Leaf vs RootⅠ	225	GO:0010038	BP	response to metal ion	225/15700	0.00125712
Leaf vs RootⅠ	43	GO:0042183	BP	formate catabolic process	43/15700	0.0013151
Leaf vs RootⅠ	43	GO:0004451	MF	isocitrate lyase activity	43/15700	0.0013151
Leaf vs RootⅠ	256	GO:0046034	BP	ATP metabolic process	256/15700	0.00134844
Leaf vs RootⅠ	252	GO:0046390	BP	ribose phosphate biosynthetic process	252/15700	0.00137506
Leaf vs RootⅠ	424	GO:0009117	BP	nucleotide metabolic process	424/15700	0.0014634
Leaf vs RootⅠ	25	GO:0055081	BP	anion homeostasis	25/15700	0.00148155
Leaf vs RootⅠ	14	GO:0019285	BP	glycine betaine biosynthetic process from choline	14/15700	0.00151802
Leaf vs RootⅠ	14	GO:0006577	BP	amino-acid betaine metabolic process	14/15700	0.00151802
Leaf vs RootⅠ	14	GO:0006578	BP	amino-acid betaine biosynthetic process	14/15700	0.00151802
Leaf vs RootⅠ	14	GO:0019695	BP	choline metabolic process	14/15700	0.00151802
Leaf vs RootⅠ	14	GO:0031455	BP	glycine betaine metabolic process	14/15700	0.00151802
Leaf vs RootⅠ	14	GO:0031456	BP	glycine betaine biosynthetic process	14/15700	0.00151802
Leaf vs RootⅠ	235	GO:0044085	BP	cellular component biogenesis	235/15700	0.00153887
Leaf vs RootⅠ	442	GO:0001883	MF	purine nucleoside binding	442/15700	0.0015561
Leaf vs RootⅠ	442	GO:0005525	MF	GTP binding	442/15700	0.0015561
Leaf vs RootⅠ	442	GO:0032561	MF	guanyl ribonucleotide binding	442/15700	0.0015561
Leaf vs RootⅠ	442	GO:0019001	MF	guanyl nucleotide binding	442/15700	0.0015561
Leaf vs RootⅠ	442	GO:0032550	MF	purine ribonucleoside binding	442/15700	0.0015561
Leaf vs RootⅠ	508	GO:0055086	BP	nucleobase-containing small molecule metabolic process	508/15700	0.00159633
Leaf vs RootⅠ	157	GO:0009142	BP	nucleoside triphosphate biosynthetic process	157/15700	0.00171469
Leaf vs RootⅠ	205	GO:0006970	BP	response to osmotic stress	205/15700	0.00174424
Leaf vs RootⅠ	5839	GO:0044238	BP	primary metabolic process	5839/15700	0.00175729
Leaf vs RootⅠ	154	GO:0009199	BP	ribonucleoside triphosphate metabolic process	154/15700	0.00176
Leaf vs RootⅠ	154	GO:0009201	BP	ribonucleoside triphosphate biosynthetic process	154/15700	0.00176
Leaf vs RootⅠ	288	GO:0016620	MF	oxidoreductase activity, acting on the aldehyde or oxo group of donors, NAD or NADP as acceptor	288/15700	0.00183918
Leaf vs RootⅠ	42	GO:0004612	MF	phosphoenolpyruvate carboxykinase (ATP) activity	42/15700	0.00184458
Leaf vs RootⅠ	117	GO:0006739	BP	NADP metabolic process	117/15700	0.0018559
Leaf vs RootⅠ	361	GO:0003924	MF	GTPase activity	361/15700	0.00192113
Leaf vs RootⅠ	96	GO:0033290	CC	eukaryotic 48S preinitiation complex	96/15700	0.00225707
Leaf vs RootⅠ	96	GO:0070993	CC	translation preinitiation complex	96/15700	0.00225707
Leaf vs RootⅠ	112	GO:0051156	BP	glucose 6-phosphate metabolic process	112/15700	0.00225966
Leaf vs RootⅠ	75	GO:0008553	MF	proton-exporting ATPase activity, phosphorylative mechanism	75/15700	0.00229534
Leaf vs RootⅠ	116	GO:0140352	BP	export from cell	116/15700	0.00233614
Leaf vs RootⅠ	222	GO:0006732	BP	coenzyme metabolic process	222/15700	0.00233614
Leaf vs RootⅠ	113	GO:0015036	MF	disulfide oxidoreductase activity	113/15700	0.00244739
Leaf vs RootⅠ	117	GO:0033178	CC	proton-transporting two-sector ATPase complex, catalytic domain	117/15700	0.00253616
Leaf vs RootⅠ	426	GO:0006753	BP	nucleoside phosphate metabolic process	426/15700	0.00279257
Leaf vs RootⅠ	150	GO:0048878	BP	chemical homeostasis	150/15700	0.00282107
Leaf vs RootⅠ	610	GO:0042221	BP	response to chemical	610/15700	0.0029449
Leaf vs RootⅠ	31	GO:0009654	CC	photosystem II oxygen evolving complex	31/15700	0.00294871
Leaf vs RootⅠ	89	GO:0042445	BP	hormone metabolic process	89/15700	0.00297272
Leaf vs RootⅠ	240	GO:0006979	BP	response to oxidative stress	240/15700	0.00300234
Leaf vs RootⅠ	216	GO:0051188	BP	cofactor biosynthetic process	216/15700	0.00319978
Leaf vs RootⅠ	107	GO:0010817	BP	regulation of hormone levels	107/15700	0.00331449
Leaf vs RootⅠ	137	GO:0019748	BP	secondary metabolic process	137/15700	0.00341471
Leaf vs RootⅠ	447	GO:0016053	BP	organic acid biosynthetic process	447/15700	0.0034557
Leaf vs RootⅠ	447	GO:0046394	BP	carboxylic acid biosynthetic process	447/15700	0.0034557
Leaf vs RootⅠ	444	GO:0032549	MF	ribonucleoside binding	444/15700	0.00376924
Leaf vs RootⅠ	282	GO:1901293	BP	nucleoside phosphate biosynthetic process	282/15700	0.00393438
Leaf vs RootⅠ	444	GO:0001882	MF	nucleoside binding	444/15700	0.00422126
Leaf vs RootⅠ	279	GO:0009165	BP	nucleotide biosynthetic process	279/15700	0.00422683
Leaf vs RootⅠ	258	GO:0051082	MF	unfolded protein binding	258/15700	0.00447162
Leaf vs RootⅠ	69	GO:0042133	BP	neurotransmitter metabolic process	69/15700	0.0047198
Leaf vs RootⅠ	69	GO:0001505	BP	regulation of neurotransmitter levels	69/15700	0.0047198
Leaf vs RootⅠ	11	GO:0048443	BP	stamen development	11/15700	0.00505017
Leaf vs RootⅠ	484	GO:0044434	CC	chloroplast part	484/15700	0.0053836
Leaf vs RootⅠ	321	GO:0008610	BP	lipid biosynthetic process	321/15700	0.00559776
Leaf vs RootⅠ	640	GO:1901135	BP	carbohydrate derivative metabolic process	640/15700	0.00599342
Leaf vs RootⅠ	94	GO:0015035	MF	protein disulfide oxidoreductase activity	94/15700	0.00653881
Leaf vs RootⅠ	107	GO:0042493	BP	response to drug	107/15700	0.00773849
Leaf vs RootⅠ	487	GO:0044435	CC	plastid part	487/15700	0.00773849
Leaf vs RootⅠ	162	GO:0009617	BP	response to bacterium	162/15700	0.00798858
Leaf vs RootⅠ	7	GO:0044572	BP	[4Fe-4S] cluster assembly	7/15700	0.00886477
Leaf vs RootⅠ	194	GO:0009535	CC	chloroplast thylakoid membrane	194/15700	0.00910287
Leaf vs RootⅠ	194	GO:0055035	CC	plastid thylakoid membrane	194/15700	0.00910287
Leaf vs RootⅠ	91	GO:0015662	MF	ion transmembrane transporter activity, phosphorylative mechanism	91/15700	0.00952305
Leaf vs RootⅠ	16	GO:0008802	MF	betaine-aldehyde dehydrogenase activity	16/15700	0.0108563
Leaf vs RootⅠ	160	GO:0009141	BP	nucleoside triphosphate metabolic process	160/15700	0.0109942
Leaf vs RootⅠ	3304	GO:0044422	CC	organelle part	3304/15700	0.01109
Leaf vs RootⅠ	23	GO:0005385	MF	zinc ion transmembrane transporter activity	23/15700	0.0112857
Leaf vs RootⅠ	3301	GO:0044446	CC	intracellular organelle part	3301/15700	0.0114905
Leaf vs RootⅠ	197	GO:0042651	CC	thylakoid membrane	197/15700	0.0119883
Leaf vs RootⅠ	197	GO:0034357	CC	photosynthetic membrane	197/15700	0.0119883
Leaf vs RootⅠ	18	GO:0003938	MF	IMP dehydrogenase activity	18/15700	0.0121741
Leaf vs RootⅠ	144	GO:0072593	BP	reactive oxygen species metabolic process	144/15700	0.0126711
Leaf vs RootⅠ	106	GO:0050801	BP	ion homeostasis	106/15700	0.0127583
Leaf vs RootⅠ	74	GO:0072350	BP	tricarboxylic acid metabolic process	74/15700	0.0128707
Leaf vs RootⅠ	48	GO:0008097	MF	5S rRNA binding	48/15700	0.0133026
Leaf vs RootⅠ	137	GO:0006006	BP	glucose metabolic process	137/15700	0.0135035
Leaf vs RootⅠ	11	GO:0048437	BP	floral organ development	11/15700	0.0140447
Leaf vs RootⅠ	167	GO:1901615	BP	organic hydroxy compound metabolic process	167/15700	0.0143083
Leaf vs RootⅠ	515	GO:0009628	BP	response to abiotic stimulus	515/15700	0.0146045
Leaf vs RootⅠ	163	GO:0022853	MF	active ion transmembrane transporter activity	163/15700	0.014863
Leaf vs RootⅠ	46	GO:0009611	BP	response to wounding	46/15700	0.0151648
Leaf vs RootⅠ	156	GO:0005507	MF	copper ion binding	156/15700	0.0168524
Leaf vs RootⅠ	47	GO:0016833	MF	oxo-acid-lyase activity	47/15700	0.0177831
Leaf vs RootⅠ	51	GO:0000275	CC	mitochondrial proton-transporting ATP synthase complex, catalytic core F(1)	51/15700	0.0193327
Leaf vs RootⅠ	127	GO:0006820	BP	anion transport	127/15700	0.01962
Leaf vs RootⅠ	66	GO:0046942	BP	carboxylic acid transport	66/15700	0.0207333
Leaf vs RootⅠ	66	GO:0015849	BP	organic acid transport	66/15700	0.0207333
Leaf vs RootⅠ	23	GO:0009052	BP	pentose-phosphate shunt, non-oxidative branch	23/15700	0.0210627
Leaf vs RootⅠ	646	GO:0019637	BP	organophosphate metabolic process	646/15700	0.0210709
Leaf vs RootⅠ	19	GO:2001057	BP	reactive nitrogen species metabolic process	19/15700	0.0210709
Leaf vs RootⅠ	19	GO:0042128	BP	nitrate assimilation	19/15700	0.0210709
Leaf vs RootⅠ	19	GO:0042126	BP	nitrate metabolic process	19/15700	0.0210709
Leaf vs RootⅠ	21	GO:0009450	BP	gamma-aminobutyric acid catabolic process	21/15700	0.0211482
Leaf vs RootⅠ	311	GO:0009605	BP	response to external stimulus	311/15700	0.0215148
Leaf vs RootⅠ	6	GO:0080110	BP	sporopollenin biosynthetic process	6/15700	0.0215912
Leaf vs RootⅠ	298	GO:0006790	BP	sulfur compound metabolic process	298/15700	0.0220355
Leaf vs RootⅠ	313	GO:0098805	CC	whole membrane	313/15700	0.0221601
Leaf vs RootⅠ	625	GO:0019438	BP	aromatic compound biosynthetic process	625/15700	0.0225157
Leaf vs RootⅠ	16	GO:2000022	BP	regulation of jasmonic acid mediated signaling pathway	16/15700	0.0231017
Leaf vs RootⅠ	9	GO:0033542	BP	fatty acid beta-oxidation, unsaturated, even number	9/15700	0.023206
Leaf vs RootⅠ	9	GO:0080023	MF	3R-hydroxyacyl-CoA dehydratase activity	9/15700	0.023206
Leaf vs RootⅠ	75	GO:0035383	BP	thioester metabolic process	75/15700	0.0235239
Leaf vs RootⅠ	75	GO:0006637	BP	acyl-CoA metabolic process	75/15700	0.0235239
Leaf vs RootⅠ	71	GO:0070469	CC	respirasome	71/15700	0.0238287
Leaf vs RootⅠ	18	GO:0004070	MF	aspartate carbamoyltransferase activity	18/15700	0.025217
Leaf vs RootⅠ	3447	GO:0044260	BP	cellular macromolecule metabolic process	3447/15700	0.0252286
Leaf vs RootⅠ	76	GO:0046677	BP	response to antibiotic	76/15700	0.0253701
Leaf vs RootⅠ	600	GO:0005739	CC	mitochondrion	600/15700	0.027472
Leaf vs RootⅠ	35	GO:0030515	MF	snoRNA binding	35/15700	0.0304626
Leaf vs RootⅠ	30	GO:0006102	BP	isocitrate metabolic process	30/15700	0.031542
Leaf vs RootⅠ	7	GO:0019419	BP	sulfate reduction	7/15700	0.0379315
Leaf vs RootⅠ	7	GO:0030371	MF	translation repressor activity	7/15700	0.0379315
Leaf vs RootⅠ	694	GO:1901362	BP	organic cyclic compound biosynthetic process	694/15700	0.0389208
Leaf vs RootⅠ	21	GO:0009013	MF	succinate-semialdehyde dehydrogenase [NAD(P)+] activity	21/15700	0.0400757
Leaf vs RootⅠ	203	GO:0004497	MF	monooxygenase activity	203/15700	0.0403334
Leaf vs RootⅠ	217	GO:0016209	MF	antioxidant activity	217/15700	0.0407671
Leaf vs RootⅠ	79	GO:0015711	BP	organic anion transport	79/15700	0.0411545
Leaf vs RootⅠ	37	GO:0009705	CC	plant-type vacuole membrane	37/15700	0.0445278
Leaf vs RootⅠ	21	GO:0009448	BP	gamma-aminobutyric acid metabolic process	21/15700	0.0481106
Leaf vs RootⅠ	49	GO:0016226	BP	iron-sulfur cluster assembly	49/15700	0.0489558
Leaf vs RootⅠ	49	GO:0031163	BP	metallo-sulfur cluster assembly	49/15700	0.0489558
Leaf vs RootⅠ	8	GO:0102078	MF	methyl jasmonate methylesterase activity	8/15700	0.0489558
Leaf vs RootⅠ	8	GO:0008410	MF	CoA-transferase activity	8/15700	0.0489558
Leaf vs RootⅠ	41	GO:0000104	MF	succinate dehydrogenase activity	41/15700	0.0493769
Leaf vs RootⅠ	132	GO:0042742	BP	defense response to bacterium	132/15700	0.0504673
Leaf vs RootⅠ	1930	GO:0016020	CC	membrane	1930/15700	0.0504673
Leaf vs RootⅠ	63	GO:0042558	BP	pteridine-containing compound metabolic process	63/15700	0.0506585
Leaf vs RootⅠ	19	GO:0004777	MF	succinate-semialdehyde dehydrogenase (NAD+) activity	19/15700	0.0511521
Leaf vs RootⅠ	19	GO:0016743	MF	carboxyl- or carbamoyltransferase activity	19/15700	0.0511521
Leaf vs RootⅠ	38	GO:0042542	BP	response to hydrogen peroxide	38/15700	0.0522514
Leaf vs RootⅠ	5	GO:0010277	MF	chlorophyllide a oxygenase [overall] activity	5/15700	0.0526521
Leaf vs RootⅠ	312	GO:0006457	BP	protein folding	312/15700	0.0529414
Leaf vs RootⅠ	232	GO:0051707	BP	response to other organism	232/15700	0.0544417
Leaf vs RootⅠ	9	GO:0030795	MF	jasmonate O-methyltransferase activity	9/15700	0.0547601
Leaf vs RootⅠ	868	GO:0005886	CC	plasma membrane	868/15700	0.0548538
Leaf vs RootⅠ	22	GO:0071941	BP	nitrogen cycle metabolic process	22/15700	0.055921
Leaf vs RootⅠ	42	GO:0006334	BP	nucleosome assembly	42/15700	0.0559804
Leaf vs RootⅠ	42	GO:0006778	BP	porphyrin-containing compound metabolic process	42/15700	0.0559804
Leaf vs RootⅠ	136	GO:1990204	CC	oxidoreductase complex	136/15700	0.0579968
Leaf vs RootⅠ	155	GO:0009416	BP	response to light stimulus	155/15700	0.0606215
Leaf vs RootⅠ	108	GO:0016831	MF	carboxy-lyase activity	108/15700	0.0606215
Leaf vs RootⅠ	52	GO:0000463	BP	maturation of LSU-rRNA from tricistronic rRNA transcript (SSU-rRNA, 5.8S rRNA, LSU-rRNA)	52/15700	0.061575
Leaf vs RootⅠ	59	GO:0016668	MF	oxidoreductase activity, acting on a sulfur group of donors, NAD(P) as acceptor	59/15700	0.0620011
Leaf vs RootⅠ	248	GO:0009607	BP	response to biotic stimulus	248/15700	0.0627017
Leaf vs RootⅠ	16	GO:0004069	MF	L-aspartate:2-oxoglutarate aminotransferase activity	16/15700	0.0627017
Leaf vs RootⅠ	16	GO:0043546	MF	molybdopterin cofactor binding	16/15700	0.0627017
Leaf vs RootⅠ	91	GO:0004713	MF	protein tyrosine kinase activity	91/15700	0.0631843
Leaf vs RootⅠ	14	GO:0010089	BP	xylem development	14/15700	0.0632424
Leaf vs RootⅠ	22	GO:1902074	BP	response to salt	22/15700	0.0634408
Leaf vs RootⅠ	22	GO:0004499	MF	N,N-dimethylaniline monooxygenase activity	22/15700	0.0634408
Leaf vs RootⅠ	87	GO:0016655	MF	oxidoreductase activity, acting on NAD(P)H, quinone or similar compound as acceptor	87/15700	0.066342
Leaf vs RootⅠ	121	GO:0051539	MF	4 iron, 4 sulfur cluster binding	121/15700	0.0680444
Leaf vs RootⅠ	40	GO:0015301	MF	anion:anion antiporter activity	40/15700	0.0681453
Leaf vs RootⅠ	40	GO:0140323	MF	solute:anion antiporter activity	40/15700	0.0681453
Leaf vs RootⅠ	50	GO:0009636	BP	response to toxic substance	50/15700	0.0703711
Leaf vs RootⅠ	133	GO:0098800	CC	inner mitochondrial membrane protein complex	133/15700	0.0703711
Leaf vs RootⅠ	35	GO:1902652	BP	secondary alcohol metabolic process	35/15700	0.0709385
Leaf vs RootⅠ	30	GO:0009060	BP	aerobic respiration	30/15700	0.0713075
Leaf vs RootⅠ	187	GO:0042737	BP	drug catabolic process	187/15700	0.0716811
Leaf vs RootⅠ	23	GO:0009331	CC	glycerol-3-phosphate dehydrogenase complex	23/15700	0.0726971
Leaf vs RootⅠ	222	GO:0006364	BP	rRNA processing	222/15700	0.0739346
Leaf vs RootⅠ	10	GO:0010214	BP	seed coat development	10/15700	0.0767155
Leaf vs RootⅠ	17	GO:0004088	MF	carbamoyl-phosphate synthase (glutamine-hydrolyzing) activity	17/15700	0.0776529
Leaf vs RootⅠ	78	GO:0006081	BP	cellular aldehyde metabolic process	78/15700	0.0785797
Leaf vs RootⅠ	74	GO:0009521	CC	photosystem	74/15700	0.0793367
Leaf vs RootⅠ	96	GO:0016859	MF	cis-trans isomerase activity	96/15700	0.0799387
Leaf vs RootⅠ	6	GO:0016987	MF	sigma factor activity	6/15700	0.0805147
Leaf vs RootⅠ	6	GO:0102311	MF	8-hydroxygeraniol dehydrogenase activity	6/15700	0.0805147
Leaf vs RootⅠ	290	GO:0009506	CC	plasmodesma	290/15700	0.0806704
Leaf vs RootⅠ	290	GO:0005911	CC	cell-cell junction	290/15700	0.0806704
Leaf vs RootⅠ	290	GO:0030054	CC	cell junction	290/15700	0.0813201
Leaf vs RootⅠ	39	GO:0008177	MF	succinate dehydrogenase (ubiquinone) activity	39/15700	0.0814812
Leaf vs RootⅠ	224	GO:0016072	BP	rRNA metabolic process	224/15700	0.0858991
Leaf vs RootⅠ	232	GO:0043207	BP	response to external biotic stimulus	232/15700	0.087007
Leaf vs RootⅠ	124	GO:0051187	BP	cofactor catabolic process	124/15700	0.0878452
Leaf vs RootⅠ	94	GO:0006066	BP	alcohol metabolic process	94/15700	0.0896399
Leaf vs RootⅠ	17	GO:0015718	BP	monocarboxylic acid transport	17/15700	0.0913863
Leaf vs RootⅠ	17	GO:0010207	BP	photosystem II assembly	17/15700	0.0913863
Leaf vs RootⅠ	95	GO:0003755	MF	peptidyl-prolyl cis-trans isomerase activity	95/15700	0.0914186
Leaf vs RootⅠ	37	GO:0004616	MF	phosphogluconate dehydrogenase (decarboxylating) activity	37/15700	0.093323
Leaf vs RootⅠ	7	GO:0017014	BP	protein nitrosylation	7/15700	0.0950955
Leaf vs RootⅠ	7	GO:0033484	BP	nitric oxide homeostasis	7/15700	0.0950955
Leaf vs RootⅠ	7	GO:0033483	BP	gas homeostasis	7/15700	0.0950955
Leaf vs RootⅠ	61	GO:0009522	CC	photosystem I	61/15700	0.0950955
Leaf vs RootⅠ	7	GO:0015181	MF	arginine transmembrane transporter activity	7/15700	0.0950955
Leaf vs RootⅠ	15	GO:0046168	BP	glycerol-3-phosphate catabolic process	15/15700	0.0960199
Leaf vs RootⅠ	15	GO:0004367	MF	glycerol-3-phosphate dehydrogenase [NAD+] activity	15/15700	0.0960199
Leaf vs RootⅠ	15	GO:0015179	MF	L-amino acid transmembrane transporter activity	15/15700	0.0960199
Leaf vs RootⅠ	35	GO:0004448	MF	isocitrate dehydrogenase activity	35/15700	0.0974703
Leaf vs RootⅠ	22	GO:0004791	MF	thioredoxin-disulfide reductase activity	22/15700	0.0991042
Leaf vs RootⅠ	13	GO:0034513	MF	box H/ACA snoRNA binding	13/15700	0.0998975
Leaf vs RootⅠ	59	GO:0006760	BP	folic acid-containing compound metabolic process	59/15700	0.102128
Leaf vs RootⅠ	48	GO:0006085	BP	acetyl-CoA biosynthetic process	48/15700	0.102156
Leaf vs RootⅠ	38	GO:0019520	BP	aldonic acid metabolic process	38/15700	0.102291
Leaf vs RootⅠ	161	GO:0016684	MF	oxidoreductase activity, acting on peroxide as acceptor	161/15700	0.102871
Leaf vs RootⅠ	27	GO:0004033	MF	aldo-keto reductase (NADP) activity	27/15700	0.105374
Leaf vs RootⅠ	56	GO:0006084	BP	acetyl-CoA metabolic process	56/15700	0.107646
Leaf vs RootⅠ	39	GO:0005315	MF	inorganic phosphate transmembrane transporter activity	39/15700	0.10773
Leaf vs RootⅠ	36	GO:0016671	MF	oxidoreductase activity, acting on a sulfur group of donors, disulfide as acceptor	36/15700	0.109735
Leaf vs RootⅠ	42	GO:0006635	BP	fatty acid beta-oxidation	42/15700	0.110592
Leaf vs RootⅠ	10	GO:1901001	BP	negative regulation of response to salt stress	10/15700	0.111758
Leaf vs RootⅠ	68	GO:0006730	BP	one-carbon metabolic process	68/15700	0.112446
Leaf vs RootⅠ	22	GO:0031428	CC	box C/D snoRNP complex	22/15700	0.11285
Leaf vs RootⅠ	82	GO:0033865	BP	nucleoside bisphosphate metabolic process	82/15700	0.113334
Leaf vs RootⅠ	82	GO:0033875	BP	ribonucleoside bisphosphate metabolic process	82/15700	0.113334
Leaf vs RootⅠ	82	GO:0034032	BP	purine nucleoside bisphosphate metabolic process	82/15700	0.113334
Leaf vs RootⅠ	12	GO:0071540	CC	eukaryotic translation initiation factor 3 complex, eIF3e	12/15700	0.11606
Leaf vs RootⅠ	43	GO:0006817	BP	phosphate ion transport	43/15700	0.116307
Leaf vs RootⅠ	43	GO:0016635	MF	oxidoreductase activity, acting on the CH-CH group of donors, quinone or related compound as acceptor	43/15700	0.116307
Leaf vs RootⅠ	274	GO:0016705	MF	oxidoreductase activity, acting on paired donors, with incorporation or reduction of molecular oxygen	274/15700	0.117506
Leaf vs RootⅠ	4	GO:0045038	BP	protein import into chloroplast thylakoid membrane	4/15700	0.118911
Leaf vs RootⅠ	4	GO:0051307	BP	meiotic chromosome separation	4/15700	0.118911
Leaf vs RootⅠ	4	GO:0034035	BP	purine ribonucleoside bisphosphate metabolic process	4/15700	0.118911
Leaf vs RootⅠ	4	GO:0015969	BP	guanosine tetraphosphate metabolic process	4/15700	0.118911
Leaf vs RootⅠ	4	GO:0033281	CC	TAT protein transport complex	4/15700	0.118911
Leaf vs RootⅠ	4	GO:0008825	MF	cyclopropane-fatty-acyl-phospholipid synthase activity	4/15700	0.118911
Leaf vs RootⅠ	242	GO:0005506	MF	iron ion binding	242/15700	0.118911
Leaf vs RootⅠ	18	GO:0005853	CC	eukaryotic translation elongation factor 1 complex	18/15700	0.120133
Leaf vs RootⅠ	25	GO:0008106	MF	alcohol dehydrogenase (NADP+) activity	25/15700	0.120358
Leaf vs RootⅠ	156	GO:0009314	BP	response to radiation	156/15700	0.121639
Leaf vs RootⅠ	47	GO:0009119	BP	ribonucleoside metabolic process	47/15700	0.121639
Leaf vs RootⅠ	43	GO:0033013	BP	tetrapyrrole metabolic process	43/15700	0.121753
Leaf vs RootⅠ	244	GO:0051704	BP	multi-organism process	244/15700	0.122012
Leaf vs RootⅠ	37	GO:0019521	BP	D-gluconate metabolic process	37/15700	0.122822
Leaf vs RootⅠ	62	GO:0009523	CC	photosystem II	62/15700	0.123355
Leaf vs RootⅠ	58	GO:0018298	BP	protein-chromophore linkage	58/15700	0.123384
Leaf vs RootⅠ	9	GO:0048825	BP	cotyledon development	9/15700	0.125899
Leaf vs RootⅠ	9	GO:0045282	CC	plasma membrane succinate dehydrogenase complex	9/15700	0.125899
Leaf vs RootⅠ	9	GO:0015189	MF	L-lysine transmembrane transporter activity	9/15700	0.125899
Leaf vs RootⅠ	159	GO:0044272	BP	sulfur compound biosynthetic process	159/15700	0.127369
Leaf vs RootⅠ	19	GO:0046037	BP	GMP metabolic process	19/15700	0.137141
Leaf vs RootⅠ	19	GO:0006177	BP	GMP biosynthetic process	19/15700	0.137141
Leaf vs RootⅠ	19	GO:0047484	BP	regulation of response to osmotic stress	19/15700	0.137141
Leaf vs RootⅠ	19	GO:1901000	BP	regulation of response to salt stress	19/15700	0.137141
Leaf vs RootⅠ	238	GO:0015291	MF	secondary active transmembrane transporter activity	238/15700	0.138067
Leaf vs RootⅠ	45	GO:0006865	BP	amino acid transport	45/15700	0.138145
Leaf vs RootⅠ	137	GO:0016765	MF	transferase activity, transferring alkyl or aryl (other than methyl) groups	137/15700	0.138197
Leaf vs RootⅠ	41	GO:0006885	BP	regulation of pH	41/15700	0.13891
Leaf vs RootⅠ	11	GO:0009298	BP	GDP-mannose biosynthetic process	11/15700	0.139977
Leaf vs RootⅠ	32	GO:0043891	MF	glyceraldehyde-3-phosphate dehydrogenase (NAD(P)+) (phosphorylating) activity	32/15700	0.140151
Leaf vs RootⅠ	32	GO:0004365	MF	glyceraldehyde-3-phosphate dehydrogenase (NAD+) (phosphorylating) activity	32/15700	0.140151
Leaf vs RootⅠ	29	GO:0005471	MF	ATP:ADP antiporter activity	29/15700	0.141136
Leaf vs RootⅠ	14	GO:0001731	BP	formation of translation preinitiation complex	14/15700	0.14219
Leaf vs RootⅠ	14	GO:0030497	BP	fatty acid elongation	14/15700	0.14219
Leaf vs RootⅠ	24	GO:0052646	BP	alditol phosphate metabolic process	24/15700	0.143131
Leaf vs RootⅠ	24	GO:0006072	BP	glycerol-3-phosphate metabolic process	24/15700	0.143131
Leaf vs RootⅠ	24	GO:0005854	CC	nascent polypeptide-associated complex	24/15700	0.143131
Leaf vs RootⅠ	99	GO:0031625	MF	ubiquitin protein ligase binding	99/15700	0.143131
Leaf vs RootⅠ	17	GO:1903409	BP	reactive oxygen species biosynthetic process	17/15700	0.145646
Leaf vs RootⅠ	17	GO:0008028	MF	monocarboxylic acid transmembrane transporter activity	17/15700	0.145646
Leaf vs RootⅠ	46	GO:0046128	BP	purine ribonucleoside metabolic process	46/15700	0.146048
Leaf vs RootⅠ	111	GO:0042744	BP	hydrogen peroxide catabolic process	111/15700	0.146245
Leaf vs RootⅠ	27	GO:0006020	BP	inositol metabolic process	27/15700	0.148228
Leaf vs RootⅠ	33	GO:1901068	BP	guanosine-containing compound metabolic process	33/15700	0.148566
Leaf vs RootⅠ	50	GO:0035384	BP	thioester biosynthetic process	50/15700	0.148825
Leaf vs RootⅠ	50	GO:0071616	BP	acyl-CoA biosynthetic process	50/15700	0.148825
Leaf vs RootⅠ	42	GO:0009062	BP	fatty acid catabolic process	42/15700	0.148904
Leaf vs RootⅠ	42	GO:0019395	BP	fatty acid oxidation	42/15700	0.148904
Leaf vs RootⅠ	971	GO:0006950	BP	response to stress	971/15700	0.149044
Leaf vs RootⅠ	8	GO:0010023	BP	proanthocyanidin biosynthetic process	8/15700	0.152371
Leaf vs RootⅠ	8	GO:0036456	MF	L-methionine-(S)-S-oxide reductase activity	8/15700	0.152371
Leaf vs RootⅠ	8	GO:0008957	MF	phenylacetaldehyde dehydrogenase activity	8/15700	0.152371
Leaf vs RootⅠ	8	GO:0033744	MF	L-methionine:thioredoxin-disulfide S-oxidoreductase activity	8/15700	0.152371
Leaf vs RootⅠ	62	GO:0000302	BP	response to reactive oxygen species	62/15700	0.152536
Leaf vs RootⅠ	15	GO:0044571	BP	[2Fe-2S] cluster assembly	15/15700	0.158002
Leaf vs RootⅠ	5	GO:0010598	CC	NAD(P)H dehydrogenase complex (plastoquinone)	5/15700	0.158777
Leaf vs RootⅠ	5	GO:0015204	MF	urea transmembrane transporter activity	5/15700	0.158777
Leaf vs RootⅠ	5	GO:0000170	MF	sphingosine hydroxylase activity	5/15700	0.158777
Leaf vs RootⅠ	5	GO:0000293	MF	ferric-chelate reductase activity	5/15700	0.158777
Leaf vs RootⅠ	5	GO:0016723	MF	oxidoreductase activity, oxidizing metal ions, NAD or NADP as acceptor	5/15700	0.158777
Leaf vs RootⅠ	5	GO:0004604	MF	phosphoadenylyl-sulfate reductase (thioredoxin) activity	5/15700	0.158777
Leaf vs RootⅠ	5	GO:0047746	MF	chlorophyllase activity	5/15700	0.158777
Leaf vs RootⅠ	40	GO:0005732	CC	small nucleolar ribonucleoprotein complex	40/15700	0.160858
Leaf vs RootⅠ	55	GO:0016168	MF	chlorophyll binding	55/15700	0.166103
Leaf vs RootⅠ	334	GO:0022804	MF	active transmembrane transporter activity	334/15700	0.167836
Leaf vs RootⅠ	13	GO:1902626	BP	assembly of large subunit precursor of preribosome	13/15700	0.169478
Leaf vs RootⅠ	13	GO:0019646	BP	aerobic electron transport chain	13/15700	0.169478
Leaf vs RootⅠ	6	GO:0051291	BP	protein heterooligomerization	6/15700	0.176071
Leaf vs RootⅠ	6	GO:0015812	BP	gamma-aminobutyric acid transport	6/15700	0.176071
Leaf vs RootⅠ	6	GO:0022858	MF	alanine transmembrane transporter activity	6/15700	0.176071
Leaf vs RootⅠ	6	GO:0015128	MF	gluconate transmembrane transporter activity	6/15700	0.176071
Leaf vs RootⅠ	6	GO:0015185	MF	gamma-aminobutyric acid transmembrane transporter activity	6/15700	0.176071
Leaf vs RootⅠ	6	GO:0015180	MF	L-alanine transmembrane transporter activity	6/15700	0.176071
Leaf vs RootⅠ	6	GO:0010279	MF	indole-3-acetic acid amido synthetase activity	6/15700	0.176071
Leaf vs RootⅠ	6	GO:0015175	MF	neutral amino acid transmembrane transporter activity	6/15700	0.176071
Leaf vs RootⅠ	90	GO:0008514	MF	organic anion transmembrane transporter activity	90/15700	0.176446
Leaf vs RootⅠ	11	GO:0009640	BP	photomorphogenesis	11/15700	0.179188
Leaf vs RootⅠ	31	GO:0004715	MF	non-membrane spanning protein tyrosine kinase activity	31/15700	0.181334
Leaf vs RootⅠ	101	GO:0044389	MF	ubiquitin-like protein ligase binding	101/15700	0.181611
Leaf vs RootⅠ	9	GO:0006123	BP	mitochondrial electron transport, cytochrome c to oxygen	9/15700	0.183461
Leaf vs RootⅠ	9	GO:0000454	BP	snoRNA guided rRNA pseudouridine synthesis	9/15700	0.183461
Leaf vs RootⅠ	9	GO:0000979	MF	RNA polymerase II core promoter sequence-specific DNA binding	9/15700	0.183461
Leaf vs RootⅠ	9	GO:0004476	MF	mannose-6-phosphate isomerase activity	9/15700	0.183461
Leaf vs RootⅠ	9	GO:0001047	MF	core promoter binding	9/15700	0.183461
Leaf vs RootⅠ	9	GO:0001046	MF	core promoter sequence-specific DNA binding	9/15700	0.183461
Leaf vs RootⅠ	9	GO:0045485	MF	omega-6 fatty acid desaturase activity	9/15700	0.183461
Leaf vs RootⅠ	28	GO:0006449	BP	regulation of translational termination	28/15700	0.184019
Leaf vs RootⅠ	50	GO:0009765	BP	photosynthesis, light harvesting	50/15700	0.192748
Leaf vs RootⅠ	68	GO:0046364	BP	monosaccharide biosynthetic process	68/15700	0.197138
Leaf vs RootⅠ	59	GO:0046943	MF	carboxylic acid transmembrane transporter activity	59/15700	0.19764
Leaf vs RootⅠ	59	GO:0005342	MF	organic acid transmembrane transporter activity	59/15700	0.19764
Leaf vs RootⅠ	39	GO:0042803	MF	protein homodimerization activity	39/15700	0.198719
Leaf vs RootⅠ	112	GO:0042743	BP	hydrogen peroxide metabolic process	112/15700	0.199159
Leaf vs RootⅠ	43	GO:0048588	BP	developmental cell growth	43/15700	0.202615
Leaf vs RootⅠ	8	GO:0009704	BP	de-etiolation	8/15700	0.205409
Leaf vs RootⅠ	8	GO:0009943	BP	adaxial/abaxial axis specification	8/15700	0.205409
Leaf vs RootⅠ	8	GO:0046189	BP	phenol-containing compound biosynthetic process	8/15700	0.205409
Leaf vs RootⅠ	8	GO:0006540	BP	glutamate decarboxylation to succinate	8/15700	0.205409
Leaf vs RootⅠ	8	GO:0006836	BP	neurotransmitter transport	8/15700	0.205409
Leaf vs RootⅠ	8	GO:0005313	MF	L-glutamate transmembrane transporter activity	8/15700	0.205409
Leaf vs RootⅠ	8	GO:0015172	MF	acidic amino acid transmembrane transporter activity	8/15700	0.205409
Leaf vs RootⅠ	18	GO:0043878	MF	glyceraldehyde-3-phosphate dehydrogenase (NAD+) (non-phosphorylating) activity	18/15700	0.207151
Leaf vs RootⅠ	30	GO:0015217	MF	ADP transmembrane transporter activity	30/15700	0.208069
Leaf vs RootⅠ	148	GO:0004601	MF	peroxidase activity	148/15700	0.208199
Leaf vs RootⅠ	10	GO:0034663	CC	endoplasmic reticulum chaperone complex	10/15700	0.208329
Leaf vs RootⅠ	4818	GO:0006807	BP	nitrogen compound metabolic process	4818/15700	0.211128
Leaf vs RootⅠ	27	GO:0006452	BP	translational frameshifting	27/15700	0.21232
Leaf vs RootⅠ	27	GO:0045905	BP	positive regulation of translational termination	27/15700	0.21232
Leaf vs RootⅠ	27	GO:0045901	BP	positive regulation of translational elongation	27/15700	0.21232
Leaf vs RootⅠ	33	GO:1990748	BP	cellular detoxification	33/15700	0.213798
Leaf vs RootⅠ	57	GO:0031667	BP	response to nutrient levels	57/15700	0.218371
Leaf vs RootⅠ	19	GO:0005310	MF	dicarboxylic acid transmembrane transporter activity	19/15700	0.219006
Leaf vs RootⅠ	166	GO:0000287	MF	magnesium ion binding	166/15700	0.220062
Leaf vs RootⅠ	34	GO:0045333	BP	cellular respiration	34/15700	0.221689
Leaf vs RootⅠ	67	GO:0046912	MF	transferase activity, transferring acyl groups, acyl groups converted into alkyl on transfer	67/15700	0.226461
Leaf vs RootⅠ	22	GO:0051903	MF	S-(hydroxymethyl)glutathione dehydrogenase activity	22/15700	0.228553
Leaf vs RootⅠ	31	GO:0005347	MF	ATP transmembrane transporter activity	31/15700	0.23141
Leaf vs RootⅠ	42	GO:0055067	BP	monovalent inorganic cation homeostasis	42/15700	0.233393
Leaf vs RootⅠ	46	GO:0042278	BP	purine nucleoside metabolic process	46/15700	0.233714
Leaf vs RootⅠ	59	GO:0009991	BP	response to extracellular stimulus	59/15700	0.242787
Leaf vs RootⅠ	10961	GO:0005575	CC	cellular_component	10961/15700	0.244213
Leaf vs RootⅠ	42	GO:0046129	BP	purine ribonucleoside biosynthetic process	42/15700	0.244523
Leaf vs RootⅠ	42	GO:0042451	BP	purine nucleoside biosynthetic process	42/15700	0.244523
Leaf vs RootⅠ	42	GO:0042455	BP	ribonucleoside biosynthetic process	42/15700	0.244523
Leaf vs RootⅠ	42	GO:0009163	BP	nucleoside biosynthetic process	42/15700	0.244523
Leaf vs RootⅠ	19	GO:0006556	BP	S-adenosylmethionine biosynthetic process	19/15700	0.245283
Leaf vs RootⅠ	7	GO:0072321	BP	chaperone-mediated protein transport	7/15700	0.245283
Leaf vs RootⅠ	7	GO:0042372	BP	phylloquinone biosynthetic process	7/15700	0.245283
Leaf vs RootⅠ	7	GO:0042374	BP	phylloquinone metabolic process	7/15700	0.245283
Leaf vs RootⅠ	7	GO:0009368	CC	endopeptidase Clp complex	7/15700	0.245283
Leaf vs RootⅠ	12	GO:0009566	BP	fertilization	12/15700	0.2453
Leaf vs RootⅠ	25	GO:0043649	BP	dicarboxylic acid catabolic process	25/15700	0.2453
Leaf vs RootⅠ	12	GO:0016656	MF	monodehydroascorbate reductase (NADH) activity	12/15700	0.2453
Leaf vs RootⅠ	137	GO:0008509	MF	anion transmembrane transporter activity	137/15700	0.246353
Leaf vs RootⅠ	47	GO:0034440	BP	lipid oxidation	47/15700	0.247344
Leaf vs RootⅠ	17	GO:0016229	MF	steroid dehydrogenase activity	17/15700	0.247344
Leaf vs RootⅠ	15	GO:0019427	BP	acetyl-CoA biosynthetic process from acetate	15/15700	0.253227
Leaf vs RootⅠ	15	GO:0006083	BP	acetate metabolic process	15/15700	0.253227
Leaf vs RootⅠ	3	GO:0060263	BP	regulation of respiratory burst	3/15700	0.2538
Leaf vs RootⅠ	3	GO:0060267	BP	positive regulation of respiratory burst	3/15700	0.2538
Leaf vs RootⅠ	3	GO:0007349	BP	cellularization	3/15700	0.2538
Leaf vs RootⅠ	3	GO:0009558	BP	embryo sac cellularization	3/15700	0.2538
Leaf vs RootⅠ	3	GO:0007112	BP	male meiosis cytokinesis	3/15700	0.2538
Leaf vs RootⅠ	3	GO:0072351	BP	tricarboxylic acid biosynthetic process	3/15700	0.2538
Leaf vs RootⅠ	3	GO:0016123	BP	xanthophyll biosynthetic process	3/15700	0.2538
Leaf vs RootⅠ	3	GO:0030417	BP	nicotianamine metabolic process	3/15700	0.2538
Leaf vs RootⅠ	3	GO:0030418	BP	nicotianamine biosynthetic process	3/15700	0.2538
Leaf vs RootⅠ	3	GO:0061687	BP	detoxification of inorganic compound	3/15700	0.2538
Leaf vs RootⅠ	3	GO:0090379	BP	secondary cell wall biogenesis involved in seed trichome differentiation	3/15700	0.2538
Leaf vs RootⅠ	3	GO:0045962	BP	positive regulation of development, heterochronic	3/15700	0.2538
Leaf vs RootⅠ	3	GO:0071585	BP	detoxification of cadmium ion	3/15700	0.2538
Leaf vs RootⅠ	3	GO:0033206	BP	meiotic cytokinesis	3/15700	0.2538
Leaf vs RootⅠ	26	GO:0016408	MF	C-acyltransferase activity	26/15700	0.2538
Leaf vs RootⅠ	3	GO:0004043	MF	L-aminoadipate-semialdehyde dehydrogenase activity	3/15700	0.2538
Leaf vs RootⅠ	3	GO:0070401	MF	NADP+ binding	3/15700	0.2538
Leaf vs RootⅠ	3	GO:0047655	MF	allyl-alcohol dehydrogenase activity	3/15700	0.2538
Leaf vs RootⅠ	3	GO:0030410	MF	nicotianamine synthase activity	3/15700	0.2538
Leaf vs RootⅠ	3	GO:0004655	MF	porphobilinogen synthase activity	3/15700	0.2538
Leaf vs RootⅠ	3	GO:0008920	MF	lipopolysaccharide heptosyltransferase activity	3/15700	0.2538
Leaf vs RootⅠ	3	GO:0032441	MF	pheophorbide a oxygenase activity	3/15700	0.2538
Leaf vs RootⅠ	3	GO:0009977	MF	proton motive force dependent protein transmembrane transporter activity	3/15700	0.2538
Leaf vs RootⅠ	3	GO:0047209	MF	coniferyl-alcohol glucosyltransferase activity	3/15700	0.2538
Leaf vs RootⅠ	23	GO:0003995	MF	acyl-CoA dehydrogenase activity	23/15700	0.255038
Leaf vs RootⅠ	29	GO:0016742	MF	hydroxymethyl-, formyl- and related transferase activity	29/15700	0.258525
Leaf vs RootⅠ	62	GO:0015295	MF	solute:proton symporter activity	62/15700	0.259705
Leaf vs RootⅠ	10	GO:0009773	BP	photosynthetic electron transport in photosystem I	10/15700	0.261569
Leaf vs RootⅠ	10	GO:0004024	MF	alcohol dehydrogenase activity, zinc-dependent	10/15700	0.261569
Leaf vs RootⅠ	10	GO:0003960	MF	NADPH:quinone reductase activity	10/15700	0.261569
Leaf vs RootⅠ	10	GO:0004019	MF	adenylosuccinate synthase activity	10/15700	0.261569
Leaf vs RootⅠ	612	GO:0009536	CC	plastid	612/15700	0.263996
Leaf vs RootⅠ	26	GO:0043023	MF	ribosomal large subunit binding	26/15700	0.265753
Leaf vs RootⅠ	13	GO:0019673	BP	GDP-mannose metabolic process	13/15700	0.267681
Leaf vs RootⅠ	30	GO:0006779	BP	porphyrin-containing compound biosynthetic process	30/15700	0.268677
Leaf vs RootⅠ	15	GO:0016208	MF	AMP binding	15/15700	0.270867
Leaf vs RootⅠ	45	GO:0006101	BP	citrate metabolic process	45/15700	0.270967
Leaf vs RootⅠ	45	GO:0006986	BP	response to unfolded protein	45/15700	0.270967
Leaf vs RootⅠ	45	GO:0034620	BP	cellular response to unfolded protein	45/15700	0.270967
Leaf vs RootⅠ	91	GO:0000786	CC	nucleosome	91/15700	0.271571
Leaf vs RootⅠ	41	GO:0042594	BP	response to starvation	41/15700	0.272643
Leaf vs RootⅠ	64	GO:0004364	MF	glutathione transferase activity	64/15700	0.272832
Leaf vs RootⅠ	20	GO:0051538	MF	3 iron, 4 sulfur cluster binding	20/15700	0.275178
Leaf vs RootⅠ	64	GO:0006094	BP	gluconeogenesis	64/15700	0.27819
Leaf vs RootⅠ	64	GO:0019319	BP	hexose biosynthetic process	64/15700	0.27819
Leaf vs RootⅠ	30	GO:0032440	MF	2-alkenal reductase [NAD(P)] activity	30/15700	0.28132
Leaf vs RootⅠ	18	GO:0004427	MF	inorganic diphosphatase activity	18/15700	0.286311
Leaf vs RootⅠ	24	GO:0015994	BP	chlorophyll metabolic process	24/15700	0.286647
Leaf vs RootⅡ	24	GO:0010336	BP	gibberellic acid homeostasis	24/15033	0.000314077
Leaf vs RootⅡ	57	GO:0009809	BP	lignin biosynthetic process	57/15033	0.000314077
Leaf vs RootⅡ	74	GO:0009699	BP	phenylpropanoid biosynthetic process	74/15033	0.000314077
Leaf vs RootⅡ	54	GO:0009694	BP	jasmonic acid metabolic process	54/15033	0.000314077
Leaf vs RootⅡ	50	GO:0009695	BP	jasmonic acid biosynthetic process	50/15033	0.000314077
Leaf vs RootⅡ	94	GO:0044550	BP	secondary metabolite biosynthetic process	94/15033	0.000314077
Leaf vs RootⅡ	71	GO:0042273	BP	ribosomal large subunit biogenesis	71/15033	0.000314077
Leaf vs RootⅡ	101	GO:0000028	BP	ribosomal small subunit assembly	101/15033	0.000314077
Leaf vs RootⅡ	48	GO:0031408	BP	oxylipin biosynthetic process	48/15033	0.000314077
Leaf vs RootⅡ	48	GO:0031407	BP	oxylipin metabolic process	48/15033	0.000314077
Leaf vs RootⅡ	43	GO:0055088	BP	lipid homeostasis	43/15033	0.000314077
Leaf vs RootⅡ	149	GO:0000027	BP	ribosomal large subunit assembly	149/15033	0.000314077
Leaf vs RootⅡ	117	GO:0072329	BP	monocarboxylic acid catabolic process	117/15033	0.000314077
Leaf vs RootⅡ	67	GO:0009808	BP	lignin metabolic process	67/15033	0.000314077
Leaf vs RootⅡ	126	GO:0042254	BP	ribosome biogenesis	126/15033	0.000314077
Leaf vs RootⅡ	153	GO:0006633	BP	fatty acid biosynthetic process	153/15033	0.000314077
Leaf vs RootⅡ	158	GO:0002181	BP	cytoplasmic translation	158/15033	0.000314077
Leaf vs RootⅡ	86	GO:0009698	BP	phenylpropanoid metabolic process	86/15033	0.000314077
Leaf vs RootⅡ	194	GO:0072330	BP	monocarboxylic acid biosynthetic process	194/15033	0.000314077
Leaf vs RootⅡ	217	GO:0006099	BP	tricarboxylic acid cycle	217/15033	0.000314077
Leaf vs RootⅡ	158	GO:0006414	BP	translational elongation	158/15033	0.000314077
Leaf vs RootⅡ	205	GO:0022613	BP	ribonucleoprotein complex biogenesis	205/15033	0.000314077
Leaf vs RootⅡ	212	GO:0006631	BP	fatty acid metabolic process	212/15033	0.000314077
Leaf vs RootⅡ	103	GO:0001732	BP	formation of cytoplasmic translation initiation complex	103/15033	0.000314077
Leaf vs RootⅡ	264	GO:0098655	BP	cation transmembrane transport	264/15033	0.000314077
Leaf vs RootⅡ	242	GO:1902600	BP	proton transmembrane transport	242/15033	0.000314077
Leaf vs RootⅡ	245	GO:0016999	BP	antibiotic metabolic process	245/15033	0.000314077
Leaf vs RootⅡ	256	GO:0015672	BP	monovalent inorganic cation transport	256/15033	0.000314077
Leaf vs RootⅡ	404	GO:0022618	BP	ribonucleoprotein complex assembly	404/15033	0.000314077
Leaf vs RootⅡ	471	GO:0055114	BP	oxidation-reduction process	471/15033	0.000314077
Leaf vs RootⅡ	406	GO:0071826	BP	ribonucleoprotein complex subunit organization	406/15033	0.000314077
Leaf vs RootⅡ	259	GO:0098662	BP	inorganic cation transmembrane transport	259/15033	0.000314077
Leaf vs RootⅡ	443	GO:0051186	BP	cofactor metabolic process	443/15033	0.000314077
Leaf vs RootⅡ	542	GO:0032787	BP	monocarboxylic acid metabolic process	542/15033	0.000314077
Leaf vs RootⅡ	186	GO:0016054	BP	organic acid catabolic process	186/15033	0.000314077
Leaf vs RootⅡ	186	GO:0046395	BP	carboxylic acid catabolic process	186/15033	0.000314077
Leaf vs RootⅡ	415	GO:0006091	BP	generation of precursor metabolites and energy	415/15033	0.000314077
Leaf vs RootⅡ	574	GO:0006629	BP	lipid metabolic process	574/15033	0.000314077
Leaf vs RootⅡ	564	GO:0017144	BP	drug metabolic process	564/15033	0.000314077
Leaf vs RootⅡ	536	GO:0065003	BP	protein-containing complex assembly	536/15033	0.000314077
Leaf vs RootⅡ	236	GO:0044085	BP	cellular component biogenesis	236/15033	0.000314077
Leaf vs RootⅡ	70	GO:0140115	BP	export across plasma membrane	70/15033	0.000314077
Leaf vs RootⅡ	70	GO:0120029	BP	proton export across plasma membrane	70/15033	0.000314077
Leaf vs RootⅡ	578	GO:0043933	BP	protein-containing complex subunit organization	578/15033	0.000314077
Leaf vs RootⅡ	66	GO:0031970	CC	organelle envelope lumen	66/15033	0.000314077
Leaf vs RootⅡ	65	GO:0005758	CC	mitochondrial intermembrane space	65/15033	0.000314077
Leaf vs RootⅡ	135	GO:0042788	CC	polysomal ribosome	135/15033	0.000314077
Leaf vs RootⅡ	63	GO:0009514	CC	glyoxysome	63/15033	0.000314077
Leaf vs RootⅡ	141	GO:0022626	CC	cytosolic ribosome	141/15033	0.000314077
Leaf vs RootⅡ	188	GO:0031974	CC	membrane-enclosed lumen	188/15033	0.000314077
Leaf vs RootⅡ	188	GO:0070013	CC	intracellular organelle lumen	188/15033	0.000314077
Leaf vs RootⅡ	188	GO:0043233	CC	organelle lumen	188/15033	0.000314077
Leaf vs RootⅡ	205	GO:0042579	CC	microbody	205/15033	0.000314077
Leaf vs RootⅡ	196	GO:0005777	CC	peroxisome	196/15033	0.000314077
Leaf vs RootⅡ	217	GO:0031966	CC	mitochondrial membrane	217/15033	0.000314077
Leaf vs RootⅡ	179	GO:0005743	CC	mitochondrial inner membrane	179/15033	0.000314077
Leaf vs RootⅡ	190	GO:0019866	CC	organelle inner membrane	190/15033	0.000314077
Leaf vs RootⅡ	427	GO:0022627	CC	cytosolic small ribosomal subunit	427/15033	0.000314077
Leaf vs RootⅡ	573	GO:0015935	CC	small ribosomal subunit	573/15033	0.000314077
Leaf vs RootⅡ	578	GO:0022625	CC	cytosolic large ribosomal subunit	578/15033	0.000314077
Leaf vs RootⅡ	250	GO:0005774	CC	vacuolar membrane	250/15033	0.000314077
Leaf vs RootⅡ	238	GO:0044436	CC	thylakoid part	238/15033	0.000314077
Leaf vs RootⅡ	492	GO:0044429	CC	mitochondrial part	492/15033	0.000314077
Leaf vs RootⅡ	686	GO:0015934	CC	large ribosomal subunit	686/15033	0.000314077
Leaf vs RootⅡ	48	GO:0052747	MF	sinapyl alcohol dehydrogenase activity	48/15033	0.000314077
Leaf vs RootⅡ	73	GO:0045551	MF	cinnamyl-alcohol dehydrogenase activity	73/15033	0.000314077
Leaf vs RootⅡ	42	GO:0016629	MF	12-oxophytodienoate reductase activity	42/15033	0.000314077
Leaf vs RootⅡ	43	GO:0102132	MF	3-oxo-pimeloyl-[acp] methyl ester reductase activity	43/15033	0.000314077
Leaf vs RootⅡ	43	GO:0102131	MF	3-oxo-glutaryl-[acp] methyl ester reductase activity	43/15033	0.000314077
Leaf vs RootⅡ	30	GO:0004150	MF	dihydroneopterin aldolase activity	30/15033	0.000314077
Leaf vs RootⅡ	67	GO:0004312	MF	fatty acid synthase activity	67/15033	0.000314077
Leaf vs RootⅡ	40	GO:0004022	MF	alcohol dehydrogenase (NAD) activity	40/15033	0.000314077
Leaf vs RootⅡ	77	GO:0051537	MF	2 iron, 2 sulfur cluster binding	77/15033	0.000314077
Leaf vs RootⅡ	64	GO:0016717	MF	oxidoreductase activity, acting on paired donors, with oxidation of a pair of donors resulting in the reduction of molecular oxygen to two molecules of water	64/15033	0.000314077
Leaf vs RootⅡ	59	GO:0016832	MF	aldehyde-lyase activity	59/15033	0.000314077
Leaf vs RootⅡ	59	GO:0004316	MF	3-oxoacyl-[acyl-carrier-protein] reductase (NADPH) activity	59/15033	0.000314077
Leaf vs RootⅡ	17	GO:0046029	MF	mannitol dehydrogenase activity	17/15033	0.000314077
Leaf vs RootⅡ	17	GO:0031320	MF	hexitol dehydrogenase activity	17/15033	0.000314077
Leaf vs RootⅡ	95	GO:0016628	MF	oxidoreductase activity, acting on the CH-CH group of donors, NAD or NADP as acceptor	95/15033	0.000314077
Leaf vs RootⅡ	210	GO:0016627	MF	oxidoreductase activity, acting on the CH-CH group of donors	210/15033	0.000314077
Leaf vs RootⅡ	140	GO:0010181	MF	FMN binding	140/15033	0.000314077
Leaf vs RootⅡ	183	GO:0050661	MF	NADP binding	183/15033	0.000314077
Leaf vs RootⅡ	198	GO:0016667	MF	oxidoreductase activity, acting on a sulfur group of donors	198/15033	0.000314077
Leaf vs RootⅡ	217	GO:0016830	MF	carbon-carbon lyase activity	217/15033	0.000314077
Leaf vs RootⅡ	242	GO:0009055	MF	electron transfer activity	242/15033	0.000314077
Leaf vs RootⅡ	263	GO:0003746	MF	translation elongation factor activity	263/15033	0.000314077
Leaf vs RootⅡ	225	GO:0016651	MF	oxidoreductase activity, acting on NAD(P)H	225/15033	0.000314077
Leaf vs RootⅡ	289	GO:0019843	MF	rRNA binding	289/15033	0.000314077
Leaf vs RootⅡ	259	GO:0051287	MF	NAD binding	259/15033	0.000314077
Leaf vs RootⅡ	223	GO:0019829	MF	ATPase-coupled cation transmembrane transporter activity	223/15033	0.000314077
Leaf vs RootⅡ	244	GO:0003729	MF	mRNA binding	244/15033	0.000314077
Leaf vs RootⅡ	227	GO:0050660	MF	flavin adenine dinucleotide binding	227/15033	0.000314077
Leaf vs RootⅡ	48	GO:0016661	MF	oxidoreductase activity, acting on other nitrogenous compounds as donors	48/15033	0.000314077
Leaf vs RootⅡ	13	GO:0047681	MF	aryl-alcohol dehydrogenase (NADP+) activity	13/15033	0.000314077
Leaf vs RootⅡ	13	GO:0008812	MF	choline dehydrogenase activity	13/15033	0.000314077
Leaf vs RootⅡ	509	GO:0008135	MF	translation factor activity, RNA binding	509/15033	0.000314077
Leaf vs RootⅡ	428	GO:0046906	MF	tetrapyrrole binding	428/15033	0.000314077
Leaf vs RootⅡ	227	GO:0042625	MF	ATPase-coupled ion transmembrane transporter activity	227/15033	0.000314077
Leaf vs RootⅡ	534	GO:0016616	MF	oxidoreductase activity, acting on the CH-OH group of donors, NAD or NADP as acceptor	534/15033	0.000314077
Leaf vs RootⅡ	318	GO:0016903	MF	oxidoreductase activity, acting on the aldehyde or oxo group of donors	318/15033	0.000314077
Leaf vs RootⅡ	510	GO:0090079	MF	translation regulator activity, nucleic acid binding	510/15033	0.000314077
Leaf vs RootⅡ	510	GO:0045182	MF	translation regulator activity	510/15033	0.000314077
Leaf vs RootⅡ	583	GO:0016614	MF	oxidoreductase activity, acting on CH-OH group of donors	583/15033	0.000314077
Leaf vs RootⅡ	338	GO:0015078	MF	proton transmembrane transporter activity	338/15033	0.000314077
Leaf vs RootⅡ	372	GO:0020037	MF	heme binding	372/15033	0.000314077
Leaf vs RootⅡ	516	GO:0034622	BP	cellular protein-containing complex assembly	516/15033	0.00031494
Leaf vs RootⅡ	231	GO:0009152	BP	purine ribonucleotide biosynthetic process	231/15033	0.00031494
Leaf vs RootⅡ	268	GO:0098660	BP	inorganic ion transmembrane transport	268/15033	0.000315806
Leaf vs RootⅡ	608	GO:0022607	BP	cellular component assembly	608/15033	0.000315806
Leaf vs RootⅡ	359	GO:0009150	BP	purine ribonucleotide metabolic process	359/15033	0.000315806
Leaf vs RootⅡ	298	GO:0034220	BP	ion transmembrane transport	298/15033	0.000315806
Leaf vs RootⅡ	554	GO:0065008	BP	regulation of biological quality	554/15033	0.000315806
Leaf vs RootⅡ	268	GO:0003743	MF	translation initiation factor activity	268/15033	0.000315806
Leaf vs RootⅡ	287	GO:0016620	MF	oxidoreductase activity, acting on the aldehyde or oxo group of donors, NAD or NADP as acceptor	287/15033	0.000315806
Leaf vs RootⅡ	364	GO:0015077	MF	monovalent inorganic cation transmembrane transporter activity	364/15033	0.000315806
Leaf vs RootⅡ	888	GO:0050662	MF	coenzyme binding	888/15033	0.000315806
Leaf vs RootⅡ	36	GO:0003959	MF	NADPH dehydrogenase activity	36/15033	0.000315806
Leaf vs RootⅡ	36	GO:0018548	MF	pentaerythritol trinitrate reductase activity	36/15033	0.000315806
Leaf vs RootⅡ	36	GO:0052690	MF	trichloro-p-hydroquinone reductive dehalogenase activity	36/15033	0.000315806
Leaf vs RootⅡ	186	GO:0045454	BP	cell redox homeostasis	186/15033	0.000338636
Leaf vs RootⅡ	363	GO:0006163	BP	purine nucleotide metabolic process	363/15033	0.000343551
Leaf vs RootⅡ	1259	GO:0044391	CC	ribosomal subunit	1259/15033	0.000346006
Leaf vs RootⅡ	1083	GO:0044445	CC	cytosolic part	1083/15033	0.000346006
Leaf vs RootⅡ	1123	GO:0019752	BP	carboxylic acid metabolic process	1123/15033	0.000347774
Leaf vs RootⅡ	1163	GO:0006082	BP	organic acid metabolic process	1163/15033	0.000347774
Leaf vs RootⅡ	1157	GO:0043436	BP	oxoacid metabolic process	1157/15033	0.000363537
Leaf vs RootⅡ	1506	GO:0048037	MF	cofactor binding	1506/15033	0.000368608
Leaf vs RootⅡ	197	GO:0046686	BP	response to cadmium ion	197/15033	0.000396045
Leaf vs RootⅡ	2107	GO:0006518	BP	peptide metabolic process	2107/15033	0.000396694
Leaf vs RootⅡ	166	GO:0017001	BP	antibiotic catabolic process	166/15033	0.000396694
Leaf vs RootⅡ	2073	GO:0006412	BP	translation	2073/15033	0.000396694
Leaf vs RootⅡ	2147	GO:0043604	BP	amide biosynthetic process	2147/15033	0.000396694
Leaf vs RootⅡ	2025	GO:0005840	CC	ribosome	2025/15033	0.000396694
Leaf vs RootⅡ	2179	GO:0003735	MF	structural constituent of ribosome	2179/15033	0.000396694
Leaf vs RootⅡ	387	GO:0072521	BP	purine-containing compound metabolic process	387/15033	0.000397399
Leaf vs RootⅡ	2076	GO:0043043	BP	peptide biosynthetic process	2076/15033	0.000398065
Leaf vs RootⅡ	2260	GO:0043603	BP	cellular amide metabolic process	2260/15033	0.000398065
Leaf vs RootⅡ	370	GO:0009259	BP	ribonucleotide metabolic process	370/15033	0.000398065
Leaf vs RootⅡ	1722	GO:0003723	MF	RNA binding	1722/15033	0.000398065
Leaf vs RootⅡ	2223	GO:0005198	MF	structural molecule activity	2223/15033	0.000398065
Leaf vs RootⅡ	82	GO:0016744	MF	transferase activity, transferring aldehyde or ketonic groups	82/15033	0.000398297
Leaf vs RootⅡ	1728	GO:0044281	BP	small molecule metabolic process	1728/15033	0.000401076
Leaf vs RootⅡ	2288	GO:0043228	CC	non-membrane-bounded organelle	2288/15033	0.000401076
Leaf vs RootⅡ	2288	GO:0043232	CC	intracellular non-membrane-bounded organelle	2288/15033	0.000401076
Leaf vs RootⅡ	605	GO:0015318	MF	inorganic molecular entity transmembrane transporter activity	605/15033	0.00040335
Leaf vs RootⅡ	2319	GO:0034645	BP	cellular macromolecule biosynthetic process	2319/15033	0.000412117
Leaf vs RootⅡ	620	GO:0015075	MF	ion transmembrane transporter activity	620/15033	0.000412117
Leaf vs RootⅡ	2369	GO:0009059	BP	macromolecule biosynthetic process	2369/15033	0.000413063
Leaf vs RootⅡ	2558	GO:0044267	BP	cellular protein metabolic process	2558/15033	0.000420351
Leaf vs RootⅡ	2625	GO:0044271	BP	cellular nitrogen compound biosynthetic process	2625/15033	0.000420351
Leaf vs RootⅡ	2725	GO:1901566	BP	organonitrogen compound biosynthetic process	2725/15033	0.000420351
Leaf vs RootⅡ	13553	GO:0003674	MF	molecular_function	13553/15033	0.000420351
Leaf vs RootⅡ	2620	GO:1990904	CC	ribonucleoprotein complex	2620/15033	0.000423012
Leaf vs RootⅡ	220	GO:0006732	BP	coenzyme metabolic process	220/15033	0.000424079
Leaf vs RootⅡ	2593	GO:0016491	MF	oxidoreductase activity	2593/15033	0.000424079
Leaf vs RootⅡ	41	GO:0004801	MF	sedoheptulose-7-phosphate:D-glyceraldehyde-3-phosphate glyceronetransferase activity	41/15033	0.000431915
Leaf vs RootⅡ	253	GO:0072522	BP	purine-containing compound biosynthetic process	253/15033	0.000443392
Leaf vs RootⅡ	2764	GO:0019538	BP	protein metabolic process	2764/15033	0.000450605
Leaf vs RootⅡ	3713	GO:0009058	BP	biosynthetic process	3713/15033	0.000463026
Leaf vs RootⅡ	109	GO:0046933	MF	proton-transporting ATP synthase activity, rotational mechanism	109/15033	0.000463026
Leaf vs RootⅡ	3560	GO:1901576	BP	organic substance biosynthetic process	3560/15033	0.000464064
Leaf vs RootⅡ	3505	GO:0044249	BP	cellular biosynthetic process	3505/15033	0.000465612
Leaf vs RootⅡ	3843	GO:1901564	BP	organonitrogen compound metabolic process	3843/15033	0.000465612
Leaf vs RootⅡ	43	GO:0004451	MF	isocitrate lyase activity	43/15033	0.000465612
Leaf vs RootⅡ	232	GO:0006164	BP	purine nucleotide biosynthetic process	232/15033	0.000466395
Leaf vs RootⅡ	3649	GO:0032991	CC	protein-containing complex	3649/15033	0.000466395
Leaf vs RootⅡ	3651	GO:0034641	BP	cellular nitrogen compound metabolic process	3651/15033	0.000469534
Leaf vs RootⅡ	279	GO:0005730	CC	nucleolus	279/15033	0.000469534
Leaf vs RootⅡ	3378	GO:0044260	BP	cellular macromolecule metabolic process	3378/15033	0.000494376
Leaf vs RootⅡ	4718	GO:0043229	CC	intracellular organelle	4718/15033	0.000497233
Leaf vs RootⅡ	372	GO:0019693	BP	ribose phosphate metabolic process	372/15033	0.000497481
Leaf vs RootⅡ	4720	GO:0043226	CC	organelle	4720/15033	0.000497481
Leaf vs RootⅡ	1042	GO:0022857	MF	transmembrane transporter activity	1042/15033	0.000500671
Leaf vs RootⅡ	239	GO:0044282	BP	small molecule catabolic process	239/15033	0.000503379
Leaf vs RootⅡ	5319	GO:0044444	CC	cytoplasmic part	5319/15033	0.000503379
Leaf vs RootⅡ	452	GO:0016829	MF	lyase activity	452/15033	0.00051179
Leaf vs RootⅡ	5691	GO:0044238	BP	primary metabolic process	5691/15033	0.000525378
Leaf vs RootⅡ	6072	GO:0044237	BP	cellular metabolic process	6072/15033	0.000527262
Leaf vs RootⅡ	6887	GO:0008152	BP	metabolic process	6887/15033	0.000527431
Leaf vs RootⅡ	6242	GO:0071704	BP	organic substance metabolic process	6242/15033	0.000528048
Leaf vs RootⅡ	9489	GO:0008150	BP	biological_process	9489/15033	0.000532139
Leaf vs RootⅡ	7534	GO:0009987	BP	cellular process	7534/15033	0.000532139
Leaf vs RootⅡ	7345	GO:0044424	CC	intracellular part	7345/15033	0.000532139
Leaf vs RootⅡ	7913	GO:0044464	CC	cell part	7913/15033	0.000534659
Leaf vs RootⅡ	255	GO:0044437	CC	vacuolar part	255/15033	0.000534925
Leaf vs RootⅡ	237	GO:0006979	BP	response to oxidative stress	237/15033	0.000546119
Leaf vs RootⅡ	606	GO:0044283	BP	small molecule biosynthetic process	606/15033	0.000575719
Leaf vs RootⅡ	243	GO:0009260	BP	ribonucleotide biosynthetic process	243/15033	0.000582118
Leaf vs RootⅡ	342	GO:0042592	BP	homeostatic process	342/15033	0.000630582
Leaf vs RootⅡ	25	GO:0055081	BP	anion homeostasis	25/15033	0.000639116
Leaf vs RootⅡ	52	GO:0004029	MF	aldehyde dehydrogenase (NAD) activity	52/15033	0.000686776
Leaf vs RootⅡ	57	GO:0070180	MF	large ribosomal subunit rRNA binding	57/15033	0.000701461
Leaf vs RootⅡ	93	GO:0016282	CC	eukaryotic 43S preinitiation complex	93/15033	0.000740565
Leaf vs RootⅡ	102	GO:0043022	MF	ribosome binding	102/15033	0.000776852
Leaf vs RootⅡ	3204	GO:0044446	CC	intracellular organelle part	3204/15033	0.000787077
Leaf vs RootⅡ	3207	GO:0044422	CC	organelle part	3207/15033	0.000789601
Leaf vs RootⅡ	132	GO:0044769	MF	ATPase activity, coupled to transmembrane movement of ions, rotational mechanism	132/15033	0.000821474
Leaf vs RootⅡ	70	GO:0004096	MF	catalase activity	70/15033	0.000914024
Leaf vs RootⅡ	436	GO:0006811	BP	ion transport	436/15033	0.00091697
Leaf vs RootⅡ	14	GO:0019285	BP	glycine betaine biosynthetic process from choline	14/15033	0.00100494
Leaf vs RootⅡ	14	GO:0006577	BP	amino-acid betaine metabolic process	14/15033	0.00100494
Leaf vs RootⅡ	14	GO:0006578	BP	amino-acid betaine biosynthetic process	14/15033	0.00100494
Leaf vs RootⅡ	14	GO:0019695	BP	choline metabolic process	14/15033	0.00100494
Leaf vs RootⅡ	14	GO:0031455	BP	glycine betaine metabolic process	14/15033	0.00100494
Leaf vs RootⅡ	14	GO:0031456	BP	glycine betaine biosynthetic process	14/15033	0.00100494
Leaf vs RootⅡ	244	GO:0046390	BP	ribose phosphate biosynthetic process	244/15033	0.00105654
Leaf vs RootⅡ	93	GO:0005852	CC	eukaryotic translation initiation factor 3 complex	93/15033	0.00107163
Leaf vs RootⅡ	132	GO:0043021	MF	ribonucleoprotein complex binding	132/15033	0.00109973
Leaf vs RootⅡ	36	GO:0016018	MF	cyclosporin A binding	36/15033	0.00112815
Leaf vs RootⅡ	103	GO:0006098	BP	pentose-phosphate shunt	103/15033	0.00115374
Leaf vs RootⅡ	67	GO:0042446	BP	hormone biosynthetic process	67/15033	0.00128866
Leaf vs RootⅡ	104	GO:0006740	BP	NADPH regeneration	104/15033	0.00134636
Leaf vs RootⅡ	111	GO:0015036	MF	disulfide oxidoreductase activity	111/15033	0.0013555
Leaf vs RootⅡ	315	GO:0008610	BP	lipid biosynthetic process	315/15033	0.00139081
Leaf vs RootⅡ	1078	GO:0005215	MF	transporter activity	1078/15033	0.00156191
Leaf vs RootⅡ	127	GO:0015985	BP	energy coupled proton transport, down electrochemical gradient	127/15033	0.00167808
Leaf vs RootⅡ	127	GO:0015986	BP	ATP synthesis coupled proton transport	127/15033	0.00167808
Leaf vs RootⅡ	127	GO:0006754	BP	ATP biosynthetic process	127/15033	0.00174638
Leaf vs RootⅡ	425	GO:0001883	MF	purine nucleoside binding	425/15033	0.0018356
Leaf vs RootⅡ	425	GO:0005525	MF	GTP binding	425/15033	0.0018356
Leaf vs RootⅡ	425	GO:0032561	MF	guanyl ribonucleotide binding	425/15033	0.0018356
Leaf vs RootⅡ	425	GO:0019001	MF	guanyl nucleotide binding	425/15033	0.0018356
Leaf vs RootⅡ	425	GO:0032550	MF	purine ribonucleoside binding	425/15033	0.0018356
Leaf vs RootⅡ	325	GO:0010035	BP	response to inorganic substance	325/15033	0.00184247
Leaf vs RootⅡ	488	GO:0055086	BP	nucleobase-containing small molecule metabolic process	488/15033	0.00184532
Leaf vs RootⅡ	210	GO:0051188	BP	cofactor biosynthetic process	210/15033	0.0018479
Leaf vs RootⅡ	433	GO:0016053	BP	organic acid biosynthetic process	433/15033	0.00186796
Leaf vs RootⅡ	433	GO:0046394	BP	carboxylic acid biosynthetic process	433/15033	0.00186796
Leaf vs RootⅡ	246	GO:0046034	BP	ATP metabolic process	246/15033	0.00194574
Leaf vs RootⅡ	75	GO:0031386	MF	protein tag	75/15033	0.00195731
Leaf vs RootⅡ	41	GO:0042183	BP	formate catabolic process	41/15033	0.00201503
Leaf vs RootⅡ	93	GO:0033290	CC	eukaryotic 48S preinitiation complex	93/15033	0.00209157
Leaf vs RootⅡ	93	GO:0070993	CC	translation preinitiation complex	93/15033	0.00209157
Leaf vs RootⅡ	456	GO:0008324	MF	cation transmembrane transporter activity	456/15033	0.00221225
Leaf vs RootⅡ	188	GO:0051540	MF	metal cluster binding	188/15033	0.00226117
Leaf vs RootⅡ	188	GO:0051536	MF	iron-sulfur cluster binding	188/15033	0.00226117
Leaf vs RootⅡ	42	GO:0015942	BP	formate metabolic process	42/15033	0.00228139
Leaf vs RootⅡ	139	GO:0009145	BP	purine nucleoside triphosphate biosynthetic process	139/15033	0.00228139
Leaf vs RootⅡ	139	GO:0009206	BP	purine ribonucleoside triphosphate biosynthetic process	139/15033	0.00228139
Leaf vs RootⅡ	139	GO:0009205	BP	purine ribonucleoside triphosphate metabolic process	139/15033	0.00228139
Leaf vs RootⅡ	42	GO:0008863	MF	formate dehydrogenase (NAD+) activity	42/15033	0.00228139
Leaf vs RootⅡ	347	GO:0003924	MF	GTPase activity	347/15033	0.0023131
Leaf vs RootⅡ	140	GO:0009144	BP	purine nucleoside triphosphate metabolic process	140/15033	0.00251224
Leaf vs RootⅡ	195	GO:0042651	CC	thylakoid membrane	195/15033	0.00252714
Leaf vs RootⅡ	195	GO:0034357	CC	photosynthetic membrane	195/15033	0.00252714
Leaf vs RootⅡ	191	GO:0055035	CC	plastid thylakoid membrane	191/15033	0.00262328
Leaf vs RootⅡ	191	GO:0009535	CC	chloroplast thylakoid membrane	191/15033	0.00262328
Leaf vs RootⅡ	245	GO:0019725	BP	cellular homeostasis	245/15033	0.0026811
Leaf vs RootⅡ	469	GO:0044434	CC	chloroplast part	469/15033	0.00270407
Leaf vs RootⅡ	72	GO:0008553	MF	proton-exporting ATPase activity, phosphorylative mechanism	72/15033	0.0029708
Leaf vs RootⅡ	143	GO:0072593	BP	reactive oxygen species metabolic process	143/15033	0.00299381
Leaf vs RootⅡ	405	GO:0009117	BP	nucleotide metabolic process	405/15033	0.00299381
Leaf vs RootⅡ	147	GO:0009199	BP	ribonucleoside triphosphate metabolic process	147/15033	0.00304322
Leaf vs RootⅡ	147	GO:0009201	BP	ribonucleoside triphosphate biosynthetic process	147/15033	0.00304322
Leaf vs RootⅡ	214	GO:0010038	BP	response to metal ion	214/15033	0.00307273
Leaf vs RootⅡ	91	GO:0045261	CC	proton-transporting ATP synthase complex, catalytic core F(1)	91/15033	0.00316845
Leaf vs RootⅡ	619	GO:1901135	BP	carbohydrate derivative metabolic process	619/15033	0.00326614
Leaf vs RootⅡ	112	GO:0006739	BP	NADP metabolic process	112/15033	0.00348546
Leaf vs RootⅡ	150	GO:0009142	BP	nucleoside triphosphate biosynthetic process	150/15033	0.00348546
Leaf vs RootⅡ	293	GO:0009506	CC	plasmodesma	293/15033	0.00348546
Leaf vs RootⅡ	293	GO:0005911	CC	cell-cell junction	293/15033	0.00348546
Leaf vs RootⅡ	293	GO:0030054	CC	cell junction	293/15033	0.00353243
Leaf vs RootⅡ	11	GO:0048443	BP	stamen development	11/15033	0.00366829
Leaf vs RootⅡ	132	GO:0019748	BP	secondary metabolic process	132/15033	0.00394352
Leaf vs RootⅡ	472	GO:0044435	CC	plastid part	472/15033	0.00394352
Leaf vs RootⅡ	294	GO:0006790	BP	sulfur compound metabolic process	294/15033	0.00419848
Leaf vs RootⅡ	40	GO:0004612	MF	phosphoenolpyruvate carboxykinase (ATP) activity	40/15033	0.00419848
Leaf vs RootⅡ	67	GO:0042133	BP	neurotransmitter metabolic process	67/15033	0.00443766
Leaf vs RootⅡ	67	GO:0001505	BP	regulation of neurotransmitter levels	67/15033	0.00443766
Leaf vs RootⅡ	327	GO:0006812	BP	cation transport	327/15033	0.00443766
Leaf vs RootⅡ	94	GO:0042026	BP	protein refolding	94/15033	0.00443957
Leaf vs RootⅡ	99	GO:0005759	CC	mitochondrial matrix	99/15033	0.00500033
Leaf vs RootⅡ	407	GO:0006753	BP	nucleoside phosphate metabolic process	407/15033	0.00506729
Leaf vs RootⅡ	426	GO:0032549	MF	ribonucleoside binding	426/15033	0.00543885
Leaf vs RootⅡ	426	GO:0001882	MF	nucleoside binding	426/15033	0.00548036
Leaf vs RootⅡ	216	GO:0016209	MF	antioxidant activity	216/15033	0.00563897
Leaf vs RootⅡ	629	GO:0019637	BP	organophosphate metabolic process	629/15033	0.00577665
Leaf vs RootⅡ	23	GO:0005385	MF	zinc ion transmembrane transporter activity	23/15033	0.00579851
Leaf vs RootⅡ	87	GO:0000470	BP	maturation of LSU-rRNA	87/15033	0.00585153
Leaf vs RootⅡ	91	GO:0015035	MF	protein disulfide oxidoreductase activity	91/15033	0.00602971
Leaf vs RootⅡ	43	GO:0004611	MF	phosphoenolpyruvate carboxykinase activity	43/15033	0.00602971
Leaf vs RootⅡ	194	GO:0006970	BP	response to osmotic stress	194/15033	0.00611262
Leaf vs RootⅡ	75	GO:0035383	BP	thioester metabolic process	75/15033	0.00613305
Leaf vs RootⅡ	75	GO:0006637	BP	acyl-CoA metabolic process	75/15033	0.00613305
Leaf vs RootⅡ	4681	GO:0006807	BP	nitrogen compound metabolic process	4681/15033	0.00634929
Leaf vs RootⅡ	307	GO:0098805	CC	whole membrane	307/15033	0.00634929
Leaf vs RootⅡ	73	GO:0072350	BP	tricarboxylic acid metabolic process	73/15033	0.00659939
Leaf vs RootⅡ	7	GO:0044572	BP	[4Fe-4S] cluster assembly	7/15033	0.00699099
Leaf vs RootⅡ	111	GO:0033178	CC	proton-transporting two-sector ATPase complex, catalytic domain	111/15033	0.00709272
Leaf vs RootⅡ	153	GO:0005507	MF	copper ion binding	153/15033	0.00766187
Leaf vs RootⅡ	19	GO:0010207	BP	photosystem II assembly	19/15033	0.00771695
Leaf vs RootⅡ	47	GO:0016833	MF	oxo-acid-lyase activity	47/15033	0.00783581
Leaf vs RootⅡ	84	GO:0042445	BP	hormone metabolic process	84/15033	0.0080368
Leaf vs RootⅡ	423	GO:0022890	MF	inorganic cation transmembrane transporter activity	423/15033	0.0080388
Leaf vs RootⅡ	32	GO:0009060	BP	aerobic respiration	32/15033	0.00855016
Leaf vs RootⅡ	18	GO:0003938	MF	IMP dehydrogenase activity	18/15033	0.00956789
Leaf vs RootⅡ	452	GO:0055085	BP	transmembrane transport	452/15033	0.00966711
Leaf vs RootⅡ	101	GO:0010817	BP	regulation of hormone levels	101/15033	0.00989094
Leaf vs RootⅡ	11	GO:0048437	BP	floral organ development	11/15033	0.00999677
Leaf vs RootⅡ	80	GO:0006081	BP	cellular aldehyde metabolic process	80/15033	0.0101341
Leaf vs RootⅡ	141	GO:0048878	BP	chemical homeostasis	141/15033	0.0101927
Leaf vs RootⅡ	105	GO:0051156	BP	glucose 6-phosphate metabolic process	105/15033	0.0102156
Leaf vs RootⅡ	184	GO:0009651	BP	response to salt stress	184/15033	0.0102429
Leaf vs RootⅡ	126	GO:0051187	BP	cofactor catabolic process	126/15033	0.0108823
Leaf vs RootⅡ	12	GO:0004575	MF	sucrose alpha-glucosidase activity	12/15033	0.0111895
Leaf vs RootⅡ	21	GO:0009450	BP	gamma-aminobutyric acid catabolic process	21/15033	0.0112008
Leaf vs RootⅡ	85	GO:0033865	BP	nucleoside bisphosphate metabolic process	85/15033	0.0112008
Leaf vs RootⅡ	85	GO:0033875	BP	ribonucleoside bisphosphate metabolic process	85/15033	0.0112008
Leaf vs RootⅡ	85	GO:0034032	BP	purine nucleoside bisphosphate metabolic process	85/15033	0.0112008
Leaf vs RootⅡ	29	GO:0009654	CC	photosystem II oxygen evolving complex	29/15033	0.0115816
Leaf vs RootⅡ	267	GO:1901293	BP	nucleoside phosphate biosynthetic process	267/15033	0.0117735
Leaf vs RootⅡ	16	GO:2000022	BP	regulation of jasmonic acid mediated signaling pathway	16/15033	0.0124826
Leaf vs RootⅡ	161	GO:1901615	BP	organic hydroxy compound metabolic process	161/15033	0.0129376
Leaf vs RootⅡ	2553	GO:0043169	MF	cation binding	2553/15033	0.0129763
Leaf vs RootⅡ	8	GO:0015181	MF	arginine transmembrane transporter activity	8/15033	0.0129763
Leaf vs RootⅡ	35	GO:0030515	MF	snoRNA binding	35/15033	0.0134504
Leaf vs RootⅡ	22	GO:0009448	BP	gamma-aminobutyric acid metabolic process	22/15033	0.0142453
Leaf vs RootⅡ	264	GO:0009165	BP	nucleotide biosynthetic process	264/15033	0.0145216
Leaf vs RootⅡ	132	GO:0006006	BP	glucose metabolic process	132/15033	0.0146292
Leaf vs RootⅡ	1864	GO:0016020	CC	membrane	1864/15033	0.0170065
Leaf vs RootⅡ	9	GO:0033542	BP	fatty acid beta-oxidation, unsaturated, even number	9/15033	0.0177397
Leaf vs RootⅡ	6	GO:0000170	MF	sphingosine hydroxylase activity	6/15033	0.0177397
Leaf vs RootⅡ	6	GO:0047746	MF	chlorophyllase activity	6/15033	0.0177397
Leaf vs RootⅡ	9	GO:0080023	MF	3R-hydroxyacyl-CoA dehydratase activity	9/15033	0.0177397
Leaf vs RootⅡ	2518	GO:0046872	MF	metal ion binding	2518/15033	0.0180539
Leaf vs RootⅡ	37	GO:0009705	CC	plant-type vacuole membrane	37/15033	0.02074
Leaf vs RootⅡ	10	GO:0015189	MF	L-lysine transmembrane transporter activity	10/15033	0.0208419
Leaf vs RootⅡ	21	GO:0009013	MF	succinate-semialdehyde dehydrogenase [NAD(P)+] activity	21/15033	0.0219108
Leaf vs RootⅡ	86	GO:0015662	MF	ion transmembrane transporter activity, phosphorylative mechanism	86/15033	0.0219108
Leaf vs RootⅡ	152	GO:0009141	BP	nucleoside triphosphate metabolic process	152/15033	0.0228891
Leaf vs RootⅡ	95	GO:0003755	MF	peptidyl-prolyl cis-trans isomerase activity	95/15033	0.0242589
Leaf vs RootⅡ	49	GO:0000275	CC	mitochondrial proton-transporting ATP synthase complex, catalytic core F(1)	49/15033	0.0246056
Leaf vs RootⅡ	96	GO:0016859	MF	cis-trans isomerase activity	96/15033	0.0247911
Leaf vs RootⅡ	74	GO:0009521	CC	photosystem	74/15033	0.0261852
Leaf vs RootⅡ	44	GO:0009611	BP	response to wounding	44/15033	0.026274
Leaf vs RootⅡ	18	GO:0015718	BP	monocarboxylic acid transport	18/15033	0.0280234
Leaf vs RootⅡ	13	GO:0004564	MF	beta-fructofuranosidase activity	13/15033	0.0280234
Leaf vs RootⅡ	106	GO:0140352	BP	export from cell	106/15033	0.0286278
Leaf vs RootⅡ	159	GO:0044272	BP	sulfur compound biosynthetic process	159/15033	0.0293555
Leaf vs RootⅡ	1261	GO:0050896	BP	response to stimulus	1261/15033	0.0302959
Leaf vs RootⅡ	7	GO:0015812	BP	gamma-aminobutyric acid transport	7/15033	0.0302959
Leaf vs RootⅡ	160	GO:0016684	MF	oxidoreductase activity, acting on peroxide as acceptor	160/15033	0.0302959
Leaf vs RootⅡ	7	GO:0022858	MF	alanine transmembrane transporter activity	7/15033	0.0302959
Leaf vs RootⅡ	7	GO:0015185	MF	gamma-aminobutyric acid transmembrane transporter activity	7/15033	0.0302959
Leaf vs RootⅡ	7	GO:0015180	MF	L-alanine transmembrane transporter activity	7/15033	0.0302959
Leaf vs RootⅡ	7	GO:0030371	MF	translation repressor activity	7/15033	0.0302959
Leaf vs RootⅡ	7	GO:0015175	MF	neutral amino acid transmembrane transporter activity	7/15033	0.0302959
Leaf vs RootⅡ	183	GO:0042737	BP	drug catabolic process	183/15033	0.0315802
Leaf vs RootⅡ	22	GO:0009052	BP	pentose-phosphate shunt, non-oxidative branch	22/15033	0.0321213
Leaf vs RootⅡ	152	GO:0009617	BP	response to bacterium	152/15033	0.0321865
Leaf vs RootⅡ	45	GO:0008097	MF	5S rRNA binding	45/15033	0.0322286
Leaf vs RootⅡ	28	GO:0004033	MF	aldo-keto reductase (NADP) activity	28/15033	0.0325217
Leaf vs RootⅡ	15	GO:0008802	MF	betaine-aldehyde dehydrogenase activity	15/15033	0.0325861
Leaf vs RootⅡ	40	GO:0000104	MF	succinate dehydrogenase activity	40/15033	0.0343202
Leaf vs RootⅡ	43	GO:0006635	BP	fatty acid beta-oxidation	43/15033	0.0343396
Leaf vs RootⅡ	18	GO:0008028	MF	monocarboxylic acid transmembrane transporter activity	18/15033	0.0353923
Leaf vs RootⅡ	58	GO:0016668	MF	oxidoreductase activity, acting on a sulfur group of donors, NAD(P) as acceptor	58/15033	0.0367274
Leaf vs RootⅡ	26	GO:0008106	MF	alcohol dehydrogenase (NADP+) activity	26/15033	0.0370365
Leaf vs RootⅡ	151	GO:0009416	BP	response to light stimulus	151/15033	0.0371101
Leaf vs RootⅡ	59	GO:0018298	BP	protein-chromophore linkage	59/15033	0.0380669
Leaf vs RootⅡ	41	GO:0006778	BP	porphyrin-containing compound metabolic process	41/15033	0.0397418
Leaf vs RootⅡ	29	GO:0006102	BP	isocitrate metabolic process	29/15033	0.0408448
Leaf vs RootⅡ	36	GO:0045333	BP	cellular respiration	36/15033	0.040985
Leaf vs RootⅡ	47	GO:0046128	BP	purine ribonucleoside metabolic process	47/15033	0.041153
Leaf vs RootⅡ	9	GO:0006836	BP	neurotransmitter transport	9/15033	0.0417321
Leaf vs RootⅡ	9	GO:0005313	MF	L-glutamate transmembrane transporter activity	9/15033	0.0417321
Leaf vs RootⅡ	9	GO:0015172	MF	acidic amino acid transmembrane transporter activity	9/15033	0.0417321
Leaf vs RootⅡ	19	GO:0004777	MF	succinate-semialdehyde dehydrogenase (NAD+) activity	19/15033	0.0425144
Leaf vs RootⅡ	17	GO:0004070	MF	aspartate carbamoyltransferase activity	17/15033	0.0426304
Leaf vs RootⅡ	10	GO:0010214	BP	seed coat development	10/15033	0.0432979
Leaf vs RootⅡ	5	GO:0102293	MF	pheophytinase b activity	5/15033	0.0436345
Leaf vs RootⅡ	5	GO:0010277	MF	chlorophyllide a oxygenase [overall] activity	5/15033	0.0436345
Leaf vs RootⅡ	61	GO:0009522	CC	photosystem I	61/15033	0.0447134
Leaf vs RootⅡ	99	GO:0050801	BP	ion homeostasis	99/15033	0.0453935
Leaf vs RootⅡ	132	GO:1990204	CC	oxidoreductase complex	132/15033	0.0456735
Leaf vs RootⅡ	61	GO:0042558	BP	pteridine-containing compound metabolic process	61/15033	0.0469353
Leaf vs RootⅡ	195	GO:0004497	MF	monooxygenase activity	195/15033	0.0480073
Leaf vs RootⅡ	30	GO:0005471	MF	ATP:ADP antiporter activity	30/15033	0.0501466
Leaf vs RootⅡ	43	GO:0009062	BP	fatty acid catabolic process	43/15033	0.0509274
Leaf vs RootⅡ	43	GO:0019395	BP	fatty acid oxidation	43/15033	0.0509274
Leaf vs RootⅡ	62	GO:0009523	CC	photosystem II	62/15033	0.0509274
Leaf vs RootⅡ	63	GO:0044242	BP	cellular lipid catabolic process	63/15033	0.0533215
Leaf vs RootⅡ	33	GO:0043891	MF	glyceraldehyde-3-phosphate dehydrogenase (NAD(P)+) (phosphorylating) activity	33/15033	0.0536752
Leaf vs RootⅡ	33	GO:0004365	MF	glyceraldehyde-3-phosphate dehydrogenase (NAD+) (phosphorylating) activity	33/15033	0.0536752
Leaf vs RootⅡ	56	GO:0016168	MF	chlorophyll binding	56/15033	0.0546015
Leaf vs RootⅡ	47	GO:0009119	BP	ribonucleoside metabolic process	47/15033	0.0559109
Leaf vs RootⅡ	67	GO:0070469	CC	respirasome	67/15033	0.0559109
Leaf vs RootⅡ	833	GO:0005886	CC	plasma membrane	833/15033	0.0579618
Leaf vs RootⅡ	47	GO:0016226	BP	iron-sulfur cluster assembly	47/15033	0.0595807
Leaf vs RootⅡ	47	GO:0031163	BP	metallo-sulfur cluster assembly	47/15033	0.0595807
Leaf vs RootⅡ	110	GO:0042744	BP	hydrogen peroxide catabolic process	110/15033	0.0596724
Leaf vs RootⅡ	152	GO:0022853	MF	active ion transmembrane transporter activity	152/15033	0.0612229
Leaf vs RootⅡ	153	GO:0009314	BP	response to radiation	153/15033	0.0629899
Leaf vs RootⅡ	39	GO:0015301	MF	anion:anion antiporter activity	39/15033	0.0629899
Leaf vs RootⅡ	39	GO:0140323	MF	solute:anion antiporter activity	39/15033	0.0629899
Leaf vs RootⅡ	58	GO:0006760	BP	folic acid-containing compound metabolic process	58/15033	0.0642509
Leaf vs RootⅡ	66	GO:0004364	MF	glutathione transferase activity	66/15033	0.0649397
Leaf vs RootⅡ	31	GO:0015217	MF	ADP transmembrane transporter activity	31/15033	0.0658382
Leaf vs RootⅡ	34	GO:1902652	BP	secondary alcohol metabolic process	34/15033	0.0660633
Leaf vs RootⅡ	128	GO:0098800	CC	inner mitochondrial membrane protein complex	128/15033	0.0660633
Leaf vs RootⅡ	6	GO:0102311	MF	8-hydroxygeraniol dehydrogenase activity	6/15033	0.0660633
Leaf vs RootⅡ	55	GO:0006084	BP	acetyl-CoA metabolic process	55/15033	0.0669814
Leaf vs RootⅡ	662	GO:1901362	BP	organic cyclic compound biosynthetic process	662/15033	0.0681416
Leaf vs RootⅡ	20	GO:0005310	MF	dicarboxylic acid transmembrane transporter activity	20/15033	0.0681416
Leaf vs RootⅡ	40	GO:0006334	BP	nucleosome assembly	40/15033	0.0700924
Leaf vs RootⅡ	67	GO:0006730	BP	one-carbon metabolic process	67/15033	0.0712934
Leaf vs RootⅡ	22	GO:0009331	CC	glycerol-3-phosphate dehydrogenase complex	22/15033	0.0721415
Leaf vs RootⅡ	50	GO:0035384	BP	thioester biosynthetic process	50/15033	0.0733651
Leaf vs RootⅡ	50	GO:0071616	BP	acyl-CoA biosynthetic process	50/15033	0.0733651
Leaf vs RootⅡ	84	GO:0016655	MF	oxidoreductase activity, acting on NAD(P)H, quinone or similar compound as acceptor	84/15033	0.0733651
Leaf vs RootⅡ	38	GO:0008177	MF	succinate dehydrogenase (ubiquinone) activity	38/15033	0.0755898
Leaf vs RootⅡ	18	GO:0016743	MF	carboxyl- or carbamoyltransferase activity	18/15033	0.0761288
Leaf vs RootⅡ	32	GO:0005347	MF	ATP transmembrane transporter activity	32/15033	0.0767916
Leaf vs RootⅡ	47	GO:0042278	BP	purine nucleoside metabolic process	47/15033	0.0768216
Leaf vs RootⅡ	47	GO:0006085	BP	acetyl-CoA biosynthetic process	47/15033	0.0768216
Leaf vs RootⅡ	7	GO:0017014	BP	protein nitrosylation	7/15033	0.0768216
Leaf vs RootⅡ	7	GO:0080142	BP	regulation of salicylic acid biosynthetic process	7/15033	0.0768216
Leaf vs RootⅡ	7	GO:0033484	BP	nitric oxide homeostasis	7/15033	0.0768216
Leaf vs RootⅡ	7	GO:0033483	BP	gas homeostasis	7/15033	0.0768216
Leaf vs RootⅡ	134	GO:0016765	MF	transferase activity, transferring alkyl or aryl (other than methyl) groups	134/15033	0.0790557
Leaf vs RootⅡ	58	GO:0031667	BP	response to nutrient levels	58/15033	0.0805271
Leaf vs RootⅡ	8	GO:0010023	BP	proanthocyanidin biosynthetic process	8/15033	0.0805973
Leaf vs RootⅡ	8	GO:0046885	BP	regulation of hormone biosynthetic process	8/15033	0.0805973
Leaf vs RootⅡ	8	GO:0036456	MF	L-methionine-(S)-S-oxide reductase activity	8/15033	0.0805973
Leaf vs RootⅡ	8	GO:0008957	MF	phenylacetaldehyde dehydrogenase activity	8/15033	0.0805973
Leaf vs RootⅡ	8	GO:0047215	MF	indole-3-acetate beta-glucosyltransferase activity	8/15033	0.0805973
Leaf vs RootⅡ	8	GO:0033744	MF	L-methionine:thioredoxin-disulfide S-oxidoreductase activity	8/15033	0.0805973
Leaf vs RootⅡ	33	GO:1901068	BP	guanosine-containing compound metabolic process	33/15033	0.0807438
Leaf vs RootⅡ	147	GO:0004601	MF	peroxidase activity	147/15033	0.0809818
Leaf vs RootⅡ	11	GO:0009298	BP	GDP-mannose biosynthetic process	11/15033	0.0816631
Leaf vs RootⅡ	15	GO:0015179	MF	L-amino acid transmembrane transporter activity	15/15033	0.0818299
Leaf vs RootⅡ	13	GO:0016656	MF	monodehydroascorbate reductase (NADH) activity	13/15033	0.0819914
Leaf vs RootⅡ	13	GO:0034513	MF	box H/ACA snoRNA binding	13/15033	0.0819914
Leaf vs RootⅡ	48	GO:0034440	BP	lipid oxidation	48/15033	0.0832929
Leaf vs RootⅡ	19	GO:0006177	BP	GMP biosynthetic process	19/15033	0.0853809
Leaf vs RootⅡ	19	GO:0046037	BP	GMP metabolic process	19/15033	0.0853809
Leaf vs RootⅡ	111	GO:0042743	BP	hydrogen peroxide metabolic process	111/15033	0.0857448
Leaf vs RootⅡ	36	GO:0004616	MF	phosphogluconate dehydrogenase (decarboxylating) activity	36/15033	0.0857996
Leaf vs RootⅡ	42	GO:0016635	MF	oxidoreductase activity, acting on the CH-CH group of donors, quinone or related compound as acceptor	42/15033	0.0862432
Leaf vs RootⅡ	236	GO:0051082	MF	unfolded protein binding	236/15033	0.0868748
Leaf vs RootⅡ	483	GO:0009628	BP	response to abiotic stimulus	483/15033	0.0871294
Leaf vs RootⅡ	21	GO:1902074	BP	response to salt	21/15033	0.0875198
Leaf vs RootⅡ	21	GO:0004499	MF	N,N-dimethylaniline monooxygenase activity	21/15033	0.0875198
Leaf vs RootⅡ	17	GO:2001057	BP	reactive nitrogen species metabolic process	17/15033	0.0926749
Leaf vs RootⅡ	17	GO:0042128	BP	nitrate assimilation	17/15033	0.0926749
Leaf vs RootⅡ	17	GO:0042126	BP	nitrate metabolic process	17/15033	0.0926749
Leaf vs RootⅡ	34	GO:0004448	MF	isocitrate dehydrogenase activity	34/15033	0.0926909
Leaf vs RootⅡ	564	GO:0042221	BP	response to chemical	564/15033	0.0941738
Leaf vs RootⅡ	10	GO:1901001	BP	negative regulation of response to salt stress	10/15033	0.094798
Leaf vs RootⅡ	380	GO:0044255	BP	cellular lipid metabolic process	380/15033	0.0948144
Leaf vs RootⅡ	43	GO:0046129	BP	purine ribonucleoside biosynthetic process	43/15033	0.0956091
Leaf vs RootⅡ	43	GO:0042451	BP	purine nucleoside biosynthetic process	43/15033	0.0956091
Leaf vs RootⅡ	43	GO:0042455	BP	ribonucleoside biosynthetic process	43/15033	0.0956091
Leaf vs RootⅡ	43	GO:0009163	BP	nucleoside biosynthetic process	43/15033	0.0956091
Leaf vs RootⅡ	37	GO:0019520	BP	aldonic acid metabolic process	37/15033	0.0969682
Leaf vs RootⅡ	24	GO:0052646	BP	alditol phosphate metabolic process	24/15033	0.0978493
Leaf vs RootⅡ	24	GO:0006072	BP	glycerol-3-phosphate metabolic process	24/15033	0.0978493
Leaf vs RootⅡ	24	GO:0005854	CC	nascent polypeptide-associated complex	24/15033	0.0978493
Leaf vs RootⅡ	50	GO:0009765	BP	photosynthesis, light harvesting	50/15033	0.0980659
Leaf vs RootⅡ	15	GO:0004069	MF	L-aspartate:2-oxoglutarate aminotransferase activity	15/15033	0.099779
Leaf vs RootⅡ	61	GO:0000302	BP	response to reactive oxygen species	61/15033	0.1005
Leaf vs RootⅡ	12	GO:0009074	BP	aromatic amino acid family catabolic process	12/15033	0.102694
Leaf vs RootⅡ	12	GO:0071540	CC	eukaryotic translation initiation factor 3 complex, eIF3e	12/15033	0.102694
Leaf vs RootⅡ	12	GO:0015174	MF	basic amino acid transmembrane transporter activity	12/15033	0.102694
Leaf vs RootⅡ	4	GO:0045038	BP	protein import into chloroplast thylakoid membrane	4/15033	0.104106
Leaf vs RootⅡ	4	GO:0051307	BP	meiotic chromosome separation	4/15033	0.104106
Leaf vs RootⅡ	4	GO:0034035	BP	purine ribonucleoside bisphosphate metabolic process	4/15033	0.104106
Leaf vs RootⅡ	4	GO:0015969	BP	guanosine tetraphosphate metabolic process	4/15033	0.104106
Leaf vs RootⅡ	4	GO:0120091	MF	jasmonic acid hydrolase	4/15033	0.104106
Leaf vs RootⅡ	22	GO:0042537	BP	benzene-containing compound metabolic process	22/15033	0.108888
Leaf vs RootⅡ	55	GO:0033866	BP	nucleoside bisphosphate biosynthetic process	55/15033	0.110401
Leaf vs RootⅡ	55	GO:0034030	BP	ribonucleoside bisphosphate biosynthetic process	55/15033	0.110401
Leaf vs RootⅡ	55	GO:0034033	BP	purine nucleoside bisphosphate biosynthetic process	55/15033	0.110401
Leaf vs RootⅡ	67	GO:0046912	MF	transferase activity, transferring acyl groups, acyl groups converted into alkyl on transfer	67/15033	0.110401
Leaf vs RootⅡ	588	GO:0019438	BP	aromatic compound biosynthetic process	588/15033	0.112086
Leaf vs RootⅡ	42	GO:0033013	BP	tetrapyrrole metabolic process	42/15033	0.113298
Leaf vs RootⅡ	90	GO:0006066	BP	alcohol metabolic process	90/15033	0.114
Leaf vs RootⅡ	9	GO:0048825	BP	cotyledon development	9/15033	0.114
Leaf vs RootⅡ	9	GO:0045282	CC	plasma membrane succinate dehydrogenase complex	9/15033	0.114
Leaf vs RootⅡ	9	GO:0005326	MF	neurotransmitter transmembrane transporter activity	9/15033	0.114
Leaf vs RootⅡ	219	GO:0051707	BP	response to other organism	219/15033	0.115593
Leaf vs RootⅡ	49	GO:0000463	BP	maturation of LSU-rRNA from tricistronic rRNA transcript (SSU-rRNA, 5.8S rRNA, LSU-rRNA)	49/15033	0.115676
Leaf vs RootⅡ	36	GO:0019521	BP	D-gluconate metabolic process	36/15033	0.115703
Leaf vs RootⅡ	16	GO:0004088	MF	carbamoyl-phosphate synthase (glutamine-hydrolyzing) activity	16/15033	0.115703
Leaf vs RootⅡ	60	GO:0046942	BP	carboxylic acid transport	60/15033	0.116548
Leaf vs RootⅡ	60	GO:0015849	BP	organic acid transport	60/15033	0.116548
Leaf vs RootⅡ	14	GO:0001731	BP	formation of translation preinitiation complex	14/15033	0.122797
Leaf vs RootⅡ	14	GO:0030497	BP	fatty acid elongation	14/15033	0.122797
Leaf vs RootⅡ	93	GO:0016042	BP	lipid catabolic process	93/15033	0.130765
Leaf vs RootⅡ	114	GO:0051539	MF	4 iron, 4 sulfur cluster binding	114/15033	0.130984
Leaf vs RootⅡ	44	GO:1901659	BP	glycosyl compound biosynthetic process	44/15033	0.136329
Leaf vs RootⅡ	21	GO:0004791	MF	thioredoxin-disulfide reductase activity	21/15033	0.138262
Leaf vs RootⅡ	59	GO:0009991	BP	response to extracellular stimulus	59/15033	0.138512
Leaf vs RootⅡ	10	GO:0034663	CC	endoplasmic reticulum chaperone complex	10/15033	0.138717
Leaf vs RootⅡ	5	GO:0015996	BP	chlorophyll catabolic process	5/15033	0.140145
Leaf vs RootⅡ	5	GO:0006787	BP	porphyrin-containing compound catabolic process	5/15033	0.140145
Leaf vs RootⅡ	5	GO:0046149	BP	pigment catabolic process	5/15033	0.140145
Leaf vs RootⅡ	5	GO:0033015	BP	tetrapyrrole catabolic process	5/15033	0.140145
Leaf vs RootⅡ	5	GO:0015204	MF	urea transmembrane transporter activity	5/15033	0.140145
Leaf vs RootⅡ	5	GO:0000293	MF	ferric-chelate reductase activity	5/15033	0.140145
Leaf vs RootⅡ	5	GO:0016723	MF	oxidoreductase activity, oxidizing metal ions, NAD or NADP as acceptor	5/15033	0.140145
Leaf vs RootⅡ	101	GO:0016831	MF	carboxy-lyase activity	101/15033	0.141764
Leaf vs RootⅡ	18	GO:0047484	BP	regulation of response to osmotic stress	18/15033	0.142012
Leaf vs RootⅡ	18	GO:1901000	BP	regulation of response to salt stress	18/15033	0.142012
Leaf vs RootⅡ	289	GO:0009605	BP	response to external stimulus	289/15033	0.145294
Leaf vs RootⅡ	35	GO:0042542	BP	response to hydrogen peroxide	35/15033	0.147535
Leaf vs RootⅡ	26	GO:0016408	MF	C-acyltransferase activity	26/15033	0.147535
Leaf vs RootⅡ	87	GO:0008514	MF	organic anion transmembrane transporter activity	87/15033	0.148591
Leaf vs RootⅡ	7	GO:0072321	BP	chaperone-mediated protein transport	7/15033	0.149134
Leaf vs RootⅡ	7	GO:0042372	BP	phylloquinone biosynthetic process	7/15033	0.149134
Leaf vs RootⅡ	7	GO:0042374	BP	phylloquinone metabolic process	7/15033	0.149134
Leaf vs RootⅡ	21	GO:0031428	CC	box C/D snoRNP complex	21/15033	0.149134
Leaf vs RootⅡ	21	GO:0004032	MF	alditol:NADP+ 1-oxidoreductase activity	21/15033	0.149134
Leaf vs RootⅡ	6	GO:0090447	MF	glycerol-3-phosphate 2-O-acyltransferase activity	6/15033	0.149134
Leaf vs RootⅡ	6	GO:0015128	MF	gluconate transmembrane transporter activity	6/15033	0.149134
Leaf vs RootⅡ	6	GO:0010279	MF	indole-3-acetic acid amido synthetase activity	6/15033	0.149134
Leaf vs RootⅡ	7	GO:0008410	MF	CoA-transferase activity	7/15033	0.149134
Leaf vs RootⅡ	7	GO:0102078	MF	methyl jasmonate methylesterase activity	7/15033	0.149134
Leaf vs RootⅡ	45	GO:0006101	BP	citrate metabolic process	45/15033	0.149896
Leaf vs RootⅡ	14	GO:0046168	BP	glycerol-3-phosphate catabolic process	14/15033	0.150254
Leaf vs RootⅡ	14	GO:0004367	MF	glycerol-3-phosphate dehydrogenase [NAD+] activity	14/15033	0.150254
Leaf vs RootⅡ	32	GO:0000295	MF	adenine nucleotide transmembrane transporter activity	32/15033	0.150782
Leaf vs RootⅡ	32	GO:0015216	MF	purine nucleotide transmembrane transporter activity	32/15033	0.150782
Leaf vs RootⅡ	32	GO:0005346	MF	purine ribonucleotide transmembrane transporter activity	32/15033	0.150782
Leaf vs RootⅡ	13	GO:1902626	BP	assembly of large subunit precursor of preribosome	13/15033	0.154042
Leaf vs RootⅡ	13	GO:0019646	BP	aerobic electron transport chain	13/15033	0.154042
Leaf vs RootⅡ	9	GO:0006123	BP	mitochondrial electron transport, cytochrome c to oxygen	9/15033	0.154042
Leaf vs RootⅡ	9	GO:1900425	BP	negative regulation of defense response to bacterium	9/15033	0.154042
Leaf vs RootⅡ	9	GO:0000454	BP	snoRNA guided rRNA pseudouridine synthesis	9/15033	0.154042
Leaf vs RootⅡ	27	GO:0006452	BP	translational frameshifting	27/15033	0.154042
Leaf vs RootⅡ	27	GO:0045905	BP	positive regulation of translational termination	27/15033	0.154042
Leaf vs RootⅡ	27	GO:0045901	BP	positive regulation of translational elongation	27/15033	0.154042
Leaf vs RootⅡ	9	GO:0004476	MF	mannose-6-phosphate isomerase activity	9/15033	0.154042
Leaf vs RootⅡ	9	GO:0045485	MF	omega-6 fatty acid desaturase activity	9/15033	0.154042
Leaf vs RootⅡ	11	GO:0009640	BP	photomorphogenesis	11/15033	0.155693
Leaf vs RootⅡ	123	GO:0042742	BP	defense response to bacterium	123/15033	0.157044
Leaf vs RootⅡ	833	GO:0005829	CC	cytosol	833/15033	0.158252
Leaf vs RootⅡ	124	GO:0009108	BP	coenzyme biosynthetic process	124/15033	0.164218
Leaf vs RootⅡ	15	GO:0019427	BP	acetyl-CoA biosynthetic process from acetate	15/15033	0.16508
Leaf vs RootⅡ	15	GO:0006083	BP	acetate metabolic process	15/15033	0.16508
Leaf vs RootⅡ	24	GO:0015994	BP	chlorophyll metabolic process	24/15033	0.16898
Leaf vs RootⅡ	17	GO:0005853	CC	eukaryotic translation elongation factor 1 complex	17/15033	0.170138
Leaf vs RootⅡ	17	GO:0016229	MF	steroid dehydrogenase activity	17/15033	0.170138
Leaf vs RootⅡ	227	GO:0016747	MF	transferase activity, transferring acyl groups other than amino-acyl groups	227/15033	0.17018
Leaf vs RootⅡ	36	GO:0015215	MF	nucleotide transmembrane transporter activity	36/15033	0.17018
Leaf vs RootⅡ	19	GO:0006556	BP	S-adenosylmethionine biosynthetic process	19/15033	0.171174
Leaf vs RootⅡ	87	GO:0009063	BP	cellular amino acid catabolic process	87/15033	0.171677
Leaf vs RootⅡ	30	GO:0032440	MF	2-alkenal reductase [NAD(P)] activity	30/15033	0.175449
Leaf vs RootⅡ	13	GO:0019673	BP	GDP-mannose metabolic process	13/15033	0.182891
Leaf vs RootⅡ	94	GO:0042493	BP	response to drug	94/15033	0.184811
Leaf vs RootⅡ	56	GO:0015980	BP	energy derivation by oxidation of organic compounds	56/15033	0.184811
Leaf vs RootⅡ	8	GO:0009704	BP	de-etiolation	8/15033	0.188391
Leaf vs RootⅡ	8	GO:0009943	BP	adaxial/abaxial axis specification	8/15033	0.188391
Leaf vs RootⅡ	8	GO:0006540	BP	glutamate decarboxylation to succinate	8/15033	0.188391
Leaf vs RootⅡ	8	GO:0046189	BP	phenol-containing compound biosynthetic process	8/15033	0.188391
Leaf vs RootⅡ	8	GO:0030795	MF	jasmonate O-methyltransferase activity	8/15033	0.188391
Leaf vs RootⅡ	219	GO:0043207	BP	response to external biotic stimulus	219/15033	0.188876
Leaf vs RootⅡ	45	GO:0016878	MF	acid-thiol ligase activity	45/15033	0.189682
Leaf vs RootⅡ	25	GO:0042135	BP	neurotransmitter catabolic process	25/15033	0.193365
Leaf vs RootⅡ	15	GO:0019430	BP	removal of superoxide radicals	15/15033	0.193365
Leaf vs RootⅡ	15	GO:0006801	BP	superoxide metabolic process	15/15033	0.193365
Leaf vs RootⅡ	15	GO:0016208	MF	AMP binding	15/15033	0.193365
Leaf vs RootⅡ	232	GO:0009607	BP	response to biotic stimulus	232/15033	0.197247
Leaf vs RootⅡ	38	GO:0005732	CC	small nucleolar ribonucleoprotein complex	38/15033	0.199569
Leaf vs RootⅡ	46	GO:0009636	BP	response to toxic substance	46/15033	0.200252
Leaf vs RootⅡ	26	GO:0043023	MF	ribosomal large subunit binding	26/15033	0.201359
Leaf vs RootⅡ	323	GO:0016746	MF	transferase activity, transferring acyl groups	323/15033	0.20494
Leaf vs RootⅡ	10503	GO:0005575	CC	cellular_component	10503/15033	0.206498
Leaf vs RootⅡ	29	GO:1901070	BP	guanosine-containing compound biosynthetic process	29/15033	0.206676
Leaf vs RootⅡ	16	GO:1903409	BP	reactive oxygen species biosynthetic process	16/15033	0.209801
Leaf vs RootⅡ	32	GO:0016405	MF	CoA-ligase activity	32/15033	0.210909
Leaf vs RootⅡ	36	GO:0005315	MF	inorganic phosphate transmembrane transporter activity	36/15033	0.217161
Leaf vs RootⅡ	869	GO:0006796	BP	phosphate-containing compound metabolic process	869/15033	0.220156
Leaf vs RootⅡ	27	GO:0006449	BP	regulation of translational termination	27/15033	0.222053
Leaf vs RootⅡ	27	GO:0051920	MF	peroxiredoxin activity	27/15033	0.222053
Leaf vs RootⅡ	229	GO:0005506	MF	iron ion binding	229/15033	0.222106
Leaf vs RootⅡ	40	GO:0042594	BP	response to starvation	40/15033	0.22513
Leaf vs RootⅡ	330	GO:0090407	BP	organophosphate biosynthetic process	330/15033	0.226733
Leaf vs RootⅡ	71	GO:0015711	BP	organic anion transport	71/15033	0.230241
Leaf vs RootⅡ	14	GO:0044571	BP	[2Fe-2S] cluster assembly	14/15033	0.230483
Leaf vs RootⅡ	10	GO:0008216	BP	spermidine metabolic process	10/15033	0.230483
Leaf vs RootⅡ	10	GO:0008295	BP	spermidine biosynthetic process	10/15033	0.230483
Leaf vs RootⅡ	3	GO:0060263	BP	regulation of respiratory burst	3/15033	0.230483
Leaf vs RootⅡ	3	GO:0060267	BP	positive regulation of respiratory burst	3/15033	0.230483
Leaf vs RootⅡ	3	GO:0007349	BP	cellularization	3/15033	0.230483
Leaf vs RootⅡ	3	GO:0006531	BP	aspartate metabolic process	3/15033	0.230483
Leaf vs RootⅡ	3	GO:0009558	BP	embryo sac cellularization	3/15033	0.230483
Leaf vs RootⅡ	3	GO:0007112	BP	male meiosis cytokinesis	3/15033	0.230483
Leaf vs RootⅡ	3	GO:0072351	BP	tricarboxylic acid biosynthetic process	3/15033	0.230483
Leaf vs RootⅡ	3	GO:0030417	BP	nicotianamine metabolic process	3/15033	0.230483
Leaf vs RootⅡ	3	GO:0030418	BP	nicotianamine biosynthetic process	3/15033	0.230483
Leaf vs RootⅡ	3	GO:0090379	BP	secondary cell wall biogenesis involved in seed trichome differentiation	3/15033	0.230483
Leaf vs RootⅡ	3	GO:0045962	BP	positive regulation of development, heterochronic	3/15033	0.230483
Leaf vs RootⅡ	3	GO:0033206	BP	meiotic cytokinesis	3/15033	0.230483
Leaf vs RootⅡ	21	GO:0051903	MF	S-(hydroxymethyl)glutathione dehydrogenase activity	21/15033	0.230483
Leaf vs RootⅡ	14	GO:0043546	MF	molybdopterin cofactor binding	14/15033	0.230483
Leaf vs RootⅡ	3	GO:0070401	MF	NADP+ binding	3/15033	0.230483
Leaf vs RootⅡ	3	GO:0047655	MF	allyl-alcohol dehydrogenase activity	3/15033	0.230483
Leaf vs RootⅡ	3	GO:0030410	MF	nicotianamine synthase activity	3/15033	0.230483
Leaf vs RootⅡ	3	GO:0004655	MF	porphobilinogen synthase activity	3/15033	0.230483
Leaf vs RootⅡ	3	GO:0008883	MF	glutamyl-tRNA reductase activity	3/15033	0.230483
Leaf vs RootⅡ	3	GO:0008920	MF	lipopolysaccharide heptosyltransferase activity	3/15033	0.230483
Leaf vs RootⅡ	3	GO:0032441	MF	pheophorbide a oxygenase activity	3/15033	0.230483
Leaf vs RootⅡ	3	GO:0047209	MF	coniferyl-alcohol glucosyltransferase activity	3/15033	0.230483
Leaf vs RootⅡ	100	GO:0006575	BP	cellular modified amino acid metabolic process	100/15033	0.232728
Leaf vs RootⅡ	19	GO:0071941	BP	nitrogen cycle metabolic process	19/15033	0.233687
Leaf vs RootⅡ	19	GO:0010224	BP	response to UV-B	19/15033	0.233687
Leaf vs RootⅡ	22	GO:0004449	MF	isocitrate dehydrogenase (NAD+) activity	22/15033	0.236346
Leaf vs RootⅡ	31	GO:0043243	BP	positive regulation of protein complex disassembly	31/15033	0.240029
Leaf vs RootⅡ	38	GO:0006551	BP	leucine metabolic process	38/15033	0.240029
Leaf vs RootⅡ	46	GO:0043244	BP	regulation of protein complex disassembly	46/15033	0.244428
Leaf vs RootⅡ	8	GO:0006105	BP	succinate metabolic process	8/15033	0.244428
Leaf vs RootⅡ	8	GO:0010275	BP	NAD(P)H dehydrogenase complex assembly	8/15033	0.244428
Leaf vs RootⅡ	8	GO:0015288	MF	porin activity	8/15033	0.244428
Leaf vs RootⅡ	8	GO:0010242	MF	oxygen evolving activity	8/15033	0.244428
Leaf vs RootⅡ	8	GO:0004867	MF	serine-type endopeptidase inhibitor activity	8/15033	0.244428
Leaf vs RootⅡ	8	GO:0022829	MF	wide pore channel activity	8/15033	0.244428
Leaf vs RootⅡ	25	GO:0006020	BP	inositol metabolic process	25/15033	0.247533
Leaf vs RootⅡ	925	GO:0006950	BP	response to stress	925/15033	0.247609
Leaf vs RootⅡ	60	GO:0015295	MF	solute:proton symporter activity	60/15033	0.251558
Leaf vs RootⅡ	12	GO:0010089	BP	xylem development	12/15033	0.255588
Leaf vs RootⅡ	22	GO:0003995	MF	acyl-CoA dehydrogenase activity	22/15033	0.25581
Leaf vs RootⅡ	39	GO:0015605	MF	organophosphate ester transmembrane transporter activity	39/15033	0.25673
Leaf vs RootⅡ	29	GO:0006097	BP	glyoxylate cycle	29/15033	0.263814
Leaf vs RootⅡ	23	GO:0046500	BP	S-adenosylmethionine metabolic process	23/15033	0.265897
Leaf vs RootⅡ	4	GO:0033212	BP	iron import into cell	4/15033	0.265897
Leaf vs RootⅡ	4	GO:0033215	BP	reductive iron assimilation	4/15033	0.265897
Leaf vs RootⅡ	4	GO:0035494	BP	SNARE complex disassembly	4/15033	0.265897
Leaf vs RootⅡ	5	GO:0005987	BP	sucrose catabolic process	5/15033	0.265897
Leaf vs RootⅡ	5	GO:0046218	BP	indolalkylamine catabolic process	5/15033	0.265897
Leaf vs RootⅡ	5	GO:0006569	BP	tryptophan catabolic process	5/15033	0.265897
Leaf vs RootⅡ	5	GO:0070189	BP	kynurenine metabolic process	5/15033	0.265897
Leaf vs RootⅡ	5	GO:0019441	BP	tryptophan catabolic process to kynurenine	5/15033	0.265897
Leaf vs RootⅡ	113	GO:0006820	BP	anion transport	113/15033	0.265897
Leaf vs RootⅡ	17	GO:0010193	BP	response to ozone	17/15033	0.265897
Leaf vs RootⅡ	296	GO:1901137	BP	carbohydrate derivative biosynthetic process	296/15033	0.265897
Leaf vs RootⅡ	4	GO:0042719	CC	mitochondrial intermembrane space protein transporter complex	4/15033	0.265897
Leaf vs RootⅡ	4	GO:0072686	CC	mitotic spindle	4/15033	0.265897
Leaf vs RootⅡ	5	GO:0098552	CC	side of membrane	5/15033	0.265897
Leaf vs RootⅡ	23	GO:0004781	MF	sulfate adenylyltransferase (ATP) activity	23/15033	0.265897
Leaf vs RootⅡ	23	GO:0004779	MF	sulfate adenylyltransferase activity	23/15033	0.265897
Leaf vs RootⅡ	4	GO:0050645	MF	limonoid glucosyltransferase activity	4/15033	0.265897
Leaf vs RootⅡ	4	GO:0008661	MF	1-deoxy-D-xylulose-5-phosphate synthase activity	4/15033	0.265897
Leaf vs RootⅡ	4	GO:0004061	MF	arylformamidase activity	4/15033	0.265897
Leaf vs RootⅡ	4	GO:0004366	MF	glycerol-3-phosphate O-acyltransferase activity	4/15033	0.265897
Leaf vs RootⅡ	4	GO:0102420	MF	sn-1-glycerol-3-phosphate C16:0-DCA-CoA acyl transferase activity	4/15033	0.265897
Leaf vs RootⅡ	5	GO:0047061	MF	glucose-fructose oxidoreductase activity	5/15033	0.265897
Leaf vs RootⅡ	5	GO:0003913	MF	DNA photolyase activity	5/15033	0.265897
Leaf vs RootⅡ	5	GO:0030749	MF	loganate O-methyltransferase activity	5/15033	0.265897
Leaf vs RootⅡ	5	GO:0047196	MF	long-chain-alcohol O-fatty-acyltransferase activity	5/15033	0.265897
Leaf vs RootⅡ	5	GO:0000064	MF	L-ornithine transmembrane transporter activity	5/15033	0.265897
Leaf vs RootⅡ	5	GO:0004303	MF	estradiol 17-beta-dehydrogenase activity	5/15033	0.265897
Leaf vs RootⅡ	17	GO:0019209	MF	kinase activator activity	17/15033	0.265897
Leaf vs RootⅡ	17	GO:0043878	MF	glyceraldehyde-3-phosphate dehydrogenase (NAD+) (non-phosphorylating) activity	17/15033	0.265897
Leaf vs RootⅡ	17	GO:0030295	MF	protein kinase activator activity	17/15033	0.265897
Leaf vs RootⅡ	13	GO:0042256	BP	mature ribosome assembly	13/15033	0.27532
Leaf vs RootⅡ	30	GO:0046487	BP	glyoxylate metabolic process	30/15033	0.278807
Leaf vs RootⅡ	18	GO:0042255	BP	ribosome assembly	18/15033	0.282966
Stem vs RootⅠ	48	GO:0008037	BP	cell recognition	48/4376	0.000511753
Stem vs RootⅠ	12	GO:0019310	BP	inositol catabolic process	12/4376	0.000511753
Stem vs RootⅠ	47	GO:0048544	BP	recognition of pollen	47/4376	0.000511753
Stem vs RootⅠ	118	GO:0006468	BP	protein phosphorylation	118/4376	0.000511753
Stem vs RootⅠ	52	GO:0031226	CC	intrinsic component of plasma membrane	52/4376	0.000511753
Stem vs RootⅠ	22	GO:0004715	MF	non-membrane spanning protein tyrosine kinase activity	22/4376	0.000511753
Stem vs RootⅠ	40	GO:0004675	MF	transmembrane receptor protein serine/threonine kinase activity	40/4376	0.000511753
Stem vs RootⅠ	13	GO:0008271	MF	secondary active sulfate transmembrane transporter activity	13/4376	0.000511753
Stem vs RootⅠ	12	GO:0050113	MF	inositol oxygenase activity	12/4376	0.000511753
Stem vs RootⅠ	52	GO:0004713	MF	protein tyrosine kinase activity	52/4376	0.000511753
Stem vs RootⅠ	59	GO:0004888	MF	transmembrane signaling receptor activity	59/4376	0.000511753
Stem vs RootⅠ	57	GO:0019199	MF	transmembrane receptor protein kinase activity	57/4376	0.000511753
Stem vs RootⅠ	69	GO:0060089	MF	molecular transducer activity	69/4376	0.000511753
Stem vs RootⅠ	9	GO:0033612	MF	receptor serine/threonine kinase binding	9/4376	0.000511753
Stem vs RootⅠ	118	GO:0043565	MF	sequence-specific DNA binding	118/4376	0.000511753
Stem vs RootⅠ	66	GO:0038023	MF	signaling receptor activity	66/4376	0.000511753
Stem vs RootⅠ	111	GO:0016705	MF	oxidoreductase activity, acting on paired donors, with incorporation or reduction of molecular oxygen	111/4376	0.000511753
Stem vs RootⅠ	123	GO:0046983	MF	protein dimerization activity	123/4376	0.000511753
Stem vs RootⅠ	116	GO:0030246	MF	carbohydrate binding	116/4376	0.000511753
Stem vs RootⅠ	155	GO:0140110	MF	transcription regulator activity	155/4376	0.000511753
Stem vs RootⅠ	100	GO:0005506	MF	iron ion binding	100/4376	0.000511753
Stem vs RootⅠ	144	GO:0003700	MF	DNA-binding transcription factor activity	144/4376	0.000511753
Stem vs RootⅠ	45	GO:0044212	MF	transcription regulatory region DNA binding	45/4376	0.000511753
Stem vs RootⅠ	45	GO:0001067	MF	regulatory region nucleic acid binding	45/4376	0.000511753
Stem vs RootⅠ	317	GO:0005886	CC	plasma membrane	317/4376	0.000528309
Stem vs RootⅠ	35	GO:0005887	CC	integral component of plasma membrane	35/4376	0.000528309
Stem vs RootⅠ	264	GO:0004674	MF	protein serine/threonine kinase activity	264/4376	0.000528309
Stem vs RootⅠ	387	GO:0004672	MF	protein kinase activity	387/4376	0.000528309
Stem vs RootⅠ	293	GO:0043531	MF	ADP binding	293/4376	0.000528309
Stem vs RootⅠ	483	GO:0016301	MF	kinase activity	483/4376	0.000539894
Stem vs RootⅠ	392	GO:0003677	MF	DNA binding	392/4376	0.000539894
Stem vs RootⅠ	406	GO:0016773	MF	phosphotransferase activity, alcohol group as acceptor	406/4376	0.000539894
Stem vs RootⅠ	570	GO:0016772	MF	transferase activity, transferring phosphorus-containing groups	570/4376	0.000633843
Stem vs RootⅠ	16	GO:1901616	BP	organic hydroxy compound catabolic process	16/4376	0.000644383
Stem vs RootⅠ	15	GO:0046174	BP	polyol catabolic process	15/4376	0.000661997
Stem vs RootⅠ	1564	GO:0016021	CC	integral component of membrane	1564/4376	0.000772204
Stem vs RootⅠ	1571	GO:0031224	CC	intrinsic component of membrane	1571/4376	0.000775141
Stem vs RootⅠ	1623	GO:0044425	CC	membrane part	1623/4376	0.000807539
Stem vs RootⅠ	15	GO:0046164	BP	alcohol catabolic process	15/4376	0.000810215
Stem vs RootⅠ	44	GO:0016709	MF	oxidoreductase activity, acting on paired donors, with incorporation or reduction of molecular oxygen, NAD(P)H as one donor, and incorporation of one atom of oxygen	44/4376	0.00090945
Stem vs RootⅠ	140	GO:0016310	BP	phosphorylation	140/4376	0.00107887
Stem vs RootⅠ	78	GO:0004497	MF	monooxygenase activity	78/4376	0.00121044
Stem vs RootⅠ	24	GO:0009734	BP	auxin-activated signaling pathway	24/4376	0.00147563
Stem vs RootⅠ	14	GO:0015116	MF	sulfate transmembrane transporter activity	14/4376	0.00167251
Stem vs RootⅠ	103	GO:0005576	CC	extracellular region	103/4376	0.00187467
Stem vs RootⅠ	64	GO:0044459	CC	plasma membrane part	64/4376	0.00233044
Stem vs RootⅠ	15	GO:0010087	BP	phloem or xylem histogenesis	15/4376	0.00244073
Stem vs RootⅠ	62	GO:0022853	MF	active ion transmembrane transporter activity	62/4376	0.00244073
Stem vs RootⅠ	335	GO:0022857	MF	transmembrane transporter activity	335/4376	0.00264897
Stem vs RootⅠ	494	GO:0003735	MF	structural constituent of ribosome	494/4376	0.00280319
Stem vs RootⅠ	20	GO:0015301	MF	anion:anion antiporter activity	20/4376	0.00319607
Stem vs RootⅠ	20	GO:0140323	MF	solute:anion antiporter activity	20/4376	0.00319607
Stem vs RootⅠ	120	GO:0022804	MF	active transmembrane transporter activity	120/4376	0.0034168
Stem vs RootⅠ	12	GO:0042343	BP	indole glucosinolate metabolic process	12/4376	0.00399628
Stem vs RootⅠ	14	GO:0008889	MF	glycerophosphodiester phosphodiesterase activity	14/4376	0.00418787
Stem vs RootⅠ	25	GO:0016706	MF	2-oxoglutarate-dependent dioxygenase activity	25/4376	0.00426668
Stem vs RootⅠ	5	GO:0047061	MF	glucose-fructose oxidoreductase activity	5/4376	0.00583493
[truncated: 1,033 more rows]

## Sheet: KEGG of upregulated-DEGs
Table S7 The KEGG classification of upregulated DEGs
Group	Num	Pathway id	Description	Database	Ratio_in_study	Pvalue_corrected
Leaf vs Stem	68	map00940	Phenylpropanoid biosynthesis	KEGG PATHWAY	68/2306	1.66987e-14
Leaf vs Stem	20	map00941	Flavonoid biosynthesis	KEGG PATHWAY	20/2306	5.1391e-07
Leaf vs Stem	16	map00945	Stilbenoid, diarylheptanoid and gingerol biosynthesis	KEGG PATHWAY	16/2306	1.97123e-06
Leaf vs Stem	45	map04075	Plant hormone signal transduction	KEGG PATHWAY	45/2306	3.17864e-06
Leaf vs Stem	22	map00510	N-Glycan biosynthesis	KEGG PATHWAY	22/2306	9.58143e-06
Leaf vs Stem	34	map00562	Inositol phosphate metabolism	KEGG PATHWAY	34/2306	2.19799e-05
Leaf vs Stem	15	map00563	Glycosylphosphatidylinositol (GPI)-anchor biosynthesis	KEGG PATHWAY	15/2306	0.000122324
Leaf vs Stem	8	map00943	Isoflavonoid biosynthesis	KEGG PATHWAY	8/2306	0.000904404
Leaf vs Stem	19	map04070	Phosphatidylinositol signaling system	KEGG PATHWAY	19/2306	0.0106718
Leaf vs Stem	14	map00130	Ubiquinone and other terpenoid-quinone biosynthesis	KEGG PATHWAY	14/2306	0.0284856
Leaf vs Stem	10	map00906	Carotenoid biosynthesis	KEGG PATHWAY	10/2306	0.0460845
Leaf vs Stem	15	map03440	Homologous recombination	KEGG PATHWAY	15/2306	0.047482
Leaf vs Stem	29	map00040	Pentose and glucuronate interconversions	KEGG PATHWAY	29/2306	0.0609195
Leaf vs Stem	45	map00520	Amino sugar and nucleotide sugar metabolism	KEGG PATHWAY	45/2306	0.0979173
Leaf vs Stem	9	map00790	Folate biosynthesis	KEGG PATHWAY	9/2306	0.120022
Leaf vs Stem	21	map00360	Phenylalanine metabolism	KEGG PATHWAY	21/2306	0.120664
Leaf vs Stem	5	map00908	Zeatin biosynthesis	KEGG PATHWAY	5/2306	0.121449
Leaf vs Stem	22	map00052	Galactose metabolism	KEGG PATHWAY	22/2306	0.125002
Leaf vs Stem	18	map00460	Cyanoamino acid metabolism	KEGG PATHWAY	18/2306	0.12596
Leaf vs Stem	13	map00100	Steroid biosynthesis	KEGG PATHWAY	13/2306	0.126188
Leaf vs RootⅠ	63	map00940	Phenylpropanoid biosynthesis	KEGG PATHWAY	63/1899	1.01085e-15
Leaf vs RootⅠ	21	map00941	Flavonoid biosynthesis	KEGG PATHWAY	21/1899	2.19485e-09
Leaf vs RootⅠ	22	map00510	N-Glycan biosynthesis	KEGG PATHWAY	22/1899	5.13337e-07
Leaf vs RootⅠ	38	map04075	Plant hormone signal transduction	KEGG PATHWAY	38/1899	1.93569e-05
Leaf vs RootⅠ	13	map00909	Sesquiterpenoid and triterpenoid biosynthesis	KEGG PATHWAY	13/1899	0.000206155
Leaf vs RootⅠ	12	map00945	Stilbenoid, diarylheptanoid and gingerol biosynthesis	KEGG PATHWAY	12/1899	0.000223934
Leaf vs RootⅠ	27	map00052	Galactose metabolism	KEGG PATHWAY	27/1899	0.000439412
Leaf vs RootⅠ	12	map00563	Glycosylphosphatidylinositol (GPI)-anchor biosynthesis	KEGG PATHWAY	12/1899	0.00141139
Leaf vs RootⅠ	46	map00520	Amino sugar and nucleotide sugar metabolism	KEGG PATHWAY	46/1899	0.00180243
Leaf vs RootⅠ	20	map00460	Cyanoamino acid metabolism	KEGG PATHWAY	20/1899	0.00561262
Leaf vs RootⅠ	36	map00240	Pyrimidine metabolism	KEGG PATHWAY	36/1899	0.00964305
Leaf vs RootⅠ	6	map00943	Isoflavonoid biosynthesis	KEGG PATHWAY	6/1899	0.010782
Leaf vs RootⅠ	16	map04070	Phosphatidylinositol signaling system	KEGG PATHWAY	16/1899	0.0157063
Leaf vs RootⅠ	4	map00999	Biosynthesis of various secondary metabolites - part 1	KEGG PATHWAY	4/1899	0.017313
Leaf vs RootⅠ	7	map00904	Diterpenoid biosynthesis	KEGG PATHWAY	7/1899	0.0206082
Leaf vs RootⅠ	7	map00902	Monoterpenoid biosynthesis	KEGG PATHWAY	7/1899	0.0206082
Leaf vs RootⅠ	13	map03030	DNA replication	KEGG PATHWAY	13/1899	0.0217231
Leaf vs RootⅠ	37	map05165	Human papillomavirus infection	KEGG PATHWAY	37/1899	0.022322
Leaf vs RootⅠ	13	map00100	Steroid biosynthesis	KEGG PATHWAY	13/1899	0.0228608
Leaf vs RootⅠ	3	map00966	Glucosinolate biosynthesis	KEGG PATHWAY	3/1899	0.0232847
Leaf vs RootⅡ	68	map00940	Phenylpropanoid biosynthesis	KEGG PATHWAY	68/3335	3.84148e-07
Leaf vs RootⅡ	59	map04075	Plant hormone signal transduction	KEGG PATHWAY	59/3335	1.4554e-06
Leaf vs RootⅡ	24	map00510	N-Glycan biosynthesis	KEGG PATHWAY	24/3335	0.00045501
Leaf vs RootⅡ	19	map00941	Flavonoid biosynthesis	KEGG PATHWAY	19/3335	0.000552934
Leaf vs RootⅡ	23	map03030	DNA replication	KEGG PATHWAY	23/3335	0.000948433
Leaf vs RootⅡ	22	map03440	Homologous recombination	KEGG PATHWAY	22/3335	0.00734825
Leaf vs RootⅡ	15	map00563	Glycosylphosphatidylinositol (GPI)-anchor biosynthesis	KEGG PATHWAY	15/3335	0.00839099
Leaf vs RootⅡ	12	map00945	Stilbenoid, diarylheptanoid and gingerol biosynthesis	KEGG PATHWAY	12/3335	0.0261074
Leaf vs RootⅡ	54	map00240	Pyrimidine metabolism	KEGG PATHWAY	54/3335	0.0287087
Leaf vs RootⅡ	64	map00520	Amino sugar and nucleotide sugar metabolism	KEGG PATHWAY	64/3335	0.0364428
Leaf vs RootⅡ	12	map00591	Linoleic acid metabolism	KEGG PATHWAY	12/3335	0.0380782
Leaf vs RootⅡ	7	map00943	Isoflavonoid biosynthesis	KEGG PATHWAY	7/3335	0.0381562
Leaf vs RootⅡ	56	map04626	Plant-pathogen interaction	KEGG PATHWAY	56/3335	0.0391907
Leaf vs RootⅡ	9	map00531	Glycosaminoglycan degradation	KEGG PATHWAY	9/3335	0.0398478
Leaf vs RootⅡ	32	map00052	Galactose metabolism	KEGG PATHWAY	32/3335	0.0401642
Leaf vs RootⅡ	5	map00785	Lipoic acid metabolism	KEGG PATHWAY	5/3335	0.0809672
Leaf vs RootⅡ	78	map00500	Starch and sucrose metabolism	KEGG PATHWAY	78/3335	0.0816912
Leaf vs RootⅡ	4	map00999	Biosynthesis of various secondary metabolites - part 1	KEGG PATHWAY	4/3335	0.105161
Leaf vs RootⅡ	8	map00902	Monoterpenoid biosynthesis	KEGG PATHWAY	8/3335	0.112456
Leaf vs RootⅡ	3	map00966	Glucosinolate biosynthesis	KEGG PATHWAY	3/3335	0.116271
Stem vs RootⅠ	70	map00940	Phenylpropanoid biosynthesis	KEGG PATHWAY	70/1291	3.38559e-30
Stem vs RootⅠ	48	map04075	Plant hormone signal transduction	KEGG PATHWAY	48/1291	2.03317e-16
Stem vs RootⅠ	54	map04626	Plant-pathogen interaction	KEGG PATHWAY	54/1291	2.49832e-14
Stem vs RootⅠ	38	map04016	MAPK signaling pathway - plant	KEGG PATHWAY	38/1291	1.63719e-07
Stem vs RootⅠ	13	map00909	Sesquiterpenoid and triterpenoid biosynthesis	KEGG PATHWAY	13/1291	3.25642e-06
Stem vs RootⅠ	13	map00941	Flavonoid biosynthesis	KEGG PATHWAY	13/1291	2.23583e-05
Stem vs RootⅠ	19	map00460	Cyanoamino acid metabolism	KEGG PATHWAY	19/1291	0.000134844
Stem vs RootⅠ	5	map00999	Biosynthesis of various secondary metabolites - part 1	KEGG PATHWAY	5/1291	0.000332885
Stem vs RootⅠ	21	map00052	Galactose metabolism	KEGG PATHWAY	21/1291	0.000441897
Stem vs RootⅠ	12	map00130	Ubiquinone and other terpenoid-quinone biosynthesis	KEGG PATHWAY	12/1291	0.00141168
Stem vs RootⅠ	8	map00945	Stilbenoid, diarylheptanoid and gingerol biosynthesis	KEGG PATHWAY	8/1291	0.00465248
Stem vs RootⅠ	13	map02010	ABC transporters	KEGG PATHWAY	13/1291	0.007159
Stem vs RootⅠ	3	map00966	Glucosinolate biosynthesis	KEGG PATHWAY	3/1291	0.0114862
Stem vs RootⅠ	26	map00240	Pyrimidine metabolism	KEGG PATHWAY	26/1291	0.0177174
Stem vs RootⅠ	15	map00360	Phenylalanine metabolism	KEGG PATHWAY	15/1291	0.0552865
Stem vs RootⅠ	5	map00511	Other glycan degradation	KEGG PATHWAY	5/1291	0.0566287
Stem vs RootⅠ	5	map00073	Cutin, suberine and wax biosynthesis	KEGG PATHWAY	5/1291	0.057769
Stem vs RootⅠ	11	map04070	Phosphatidylinositol signaling system	KEGG PATHWAY	11/1291	0.0607488
Stem vs RootⅠ	6	map00591	Linoleic acid metabolism	KEGG PATHWAY	6/1291	0.0849735
Stem vs RootⅠ	6	map00906	Carotenoid biosynthesis	KEGG PATHWAY	6/1291	0.126573
Stem vs RootⅡ	60	map04075	Plant hormone signal transduction	KEGG PATHWAY	60/2619	7.50816e-11
Stem vs RootⅡ	56	map00940	Phenylpropanoid biosynthesis	KEGG PATHWAY	56/2619	8.70138e-07
Stem vs RootⅡ	64	map04626	Plant-pathogen interaction	KEGG PATHWAY	64/2619	1.13713e-06
Stem vs RootⅡ	12	map00591	Linoleic acid metabolism	KEGG PATHWAY	12/2619	0.0125246
Stem vs RootⅡ	44	map00240	Pyrimidine metabolism	KEGG PATHWAY	44/2619	0.0639952
Stem vs RootⅡ	42	map03050	Proteasome	KEGG PATHWAY	42/2619	0.0867253
Stem vs RootⅡ	14	map00130	Ubiquinone and other terpenoid-quinone biosynthesis	KEGG PATHWAY	14/2619	0.125597
Stem vs RootⅡ	15	map03440	Homologous recombination	KEGG PATHWAY	15/2619	0.178794
Stem vs RootⅡ	17	map02010	ABC transporters	KEGG PATHWAY	17/2619	0.18056
Stem vs RootⅡ	7	map00904	Diterpenoid biosynthesis	KEGG PATHWAY	7/2619	0.190655
Stem vs RootⅡ	38	map04016	MAPK signaling pathway - plant	KEGG PATHWAY	38/2619	0.210269
Stem vs RootⅡ	35	map05225	Hepatocellular carcinoma	KEGG PATHWAY	35/2619	0.236723
Stem vs RootⅡ	8	map00945	Stilbenoid, diarylheptanoid and gingerol biosynthesis	KEGG PATHWAY	8/2619	0.255123
Stem vs RootⅡ	12	map03430	Mismatch repair	KEGG PATHWAY	12/2619	0.255622
Stem vs RootⅡ	13	map03030	DNA replication	KEGG PATHWAY	13/2619	0.263409
Stem vs RootⅡ	5	map00908	Zeatin biosynthesis	KEGG PATHWAY	5/2619	0.267539
Stem vs RootⅡ	18	map03020	RNA polymerase	KEGG PATHWAY	18/2619	0.290694
Stem vs RootⅡ	61	map00230	Purine metabolism	KEGG PATHWAY	61/2619	0.298624
Stem vs RootⅡ	6	map00902	Monoterpenoid biosynthesis	KEGG PATHWAY	6/2619	0.321556
Stem vs RootⅡ	4	map00905	Brassinosteroid biosynthesis	KEGG PATHWAY	4/2619	0.332648
RootⅠ vs RootⅡ	66	map04075	Plant hormone signal transduction	KEGG PATHWAY	66/2481	2.60013e-15
RootⅠ vs RootⅡ	50	map00940	Phenylpropanoid biosynthesis	KEGG PATHWAY	50/2481	5.11021e-05
RootⅠ vs RootⅡ	50	map04626	Plant-pathogen interaction	KEGG PATHWAY	50/2481	0.00601465
RootⅠ vs RootⅡ	17	map03440	Homologous recombination	KEGG PATHWAY	17/2481	0.0197807
RootⅠ vs RootⅡ	9	map00902	Monoterpenoid biosynthesis	KEGG PATHWAY	9/2481	0.0200625
RootⅠ vs RootⅡ	11	map00591	Linoleic acid metabolism	KEGG PATHWAY	11/2481	0.0206256
RootⅠ vs RootⅡ	19	map02010	ABC transporters	KEGG PATHWAY	19/2481	0.0215276
RootⅠ vs RootⅡ	13	map00941	Flavonoid biosynthesis	KEGG PATHWAY	13/2481	0.0239993
RootⅠ vs RootⅡ	10	map00945	Stilbenoid, diarylheptanoid and gingerol biosynthesis	KEGG PATHWAY	10/2481	0.0302475
RootⅠ vs RootⅡ	40	map03050	Proteasome	KEGG PATHWAY	40/2481	0.0599719
RootⅠ vs RootⅡ	6	map00908	Zeatin biosynthesis	KEGG PATHWAY	6/2481	0.0613479
RootⅠ vs RootⅡ	62	map00500	Starch and sucrose metabolism	KEGG PATHWAY	62/2481	0.0620791
RootⅠ vs RootⅡ	14	map00300	Lysine biosynthesis	KEGG PATHWAY	14/2481	0.227484
RootⅠ vs RootⅡ	18	map03020	RNA polymerase	KEGG PATHWAY	18/2481	0.238381
RootⅠ vs RootⅡ	3	map00999	Biosynthesis of various secondary metabolites - part 1	KEGG PATHWAY	3/2481	0.306139
RootⅠ vs RootⅡ	12	map03030	DNA replication	KEGG PATHWAY	12/2481	0.324633
RootⅠ vs RootⅡ	11	map03430	Mismatch repair	KEGG PATHWAY	11/2481	0.325912
RootⅠ vs RootⅡ	11	map04934	Cushing syndrome	KEGG PATHWAY	11/2481	0.333213
RootⅠ vs RootⅡ	36	map00240	Pyrimidine metabolism	KEGG PATHWAY	36/2481	0.337602
RootⅠ vs RootⅡ	11	map00130	Ubiquinone and other terpenoid-quinone biosynthesis	KEGG PATHWAY	11/2481	0.341371
KEGG, Kyoto encyclopedia of genes and genomes; DEGs, differentially expressed genes; Corrected p value ＜ 0.05.

## Sheet: KEGG of downregulated-DEGs
Table S8 The KEGG classification of downregulated DEGs
Group	Num	Pathway id	Description	Database	Ratio_in_study	Pvalue_corrected
Leaf vs Stem	2231	map03010	Ribosome	KEGG PATHWAY	2231/11553	1.65434e-93
Leaf vs Stem	219	map00380	Tryptophan metabolism	KEGG PATHWAY	219/11553	5.617e-09
Leaf vs Stem	355	map00630	Glyoxylate and dicarboxylate metabolism	KEGG PATHWAY	355/11553	2.44599e-08
Leaf vs Stem	616	map00190	Oxidative phosphorylation	KEGG PATHWAY	616/11553	1.16589e-07
Leaf vs Stem	206	map00071	Fatty acid degradation	KEGG PATHWAY	206/11553	1.71003e-07
Leaf vs Stem	190	map00280	Valine, leucine and isoleucine degradation	KEGG PATHWAY	190/11553	3.41167e-06
Leaf vs Stem	297	map00020	Citrate cycle (TCA cycle)	KEGG PATHWAY	297/11553	1.6023e-05
Leaf vs Stem	251	map04146	Peroxisome	KEGG PATHWAY	251/11553	4.73929e-05
Leaf vs Stem	558	map04714	Thermogenesis	KEGG PATHWAY	558/11553	4.83169e-05
Leaf vs Stem	158	map00410	beta-Alanine metabolism	KEGG PATHWAY	158/11553	6.75521e-05
Leaf vs Stem	442	map03013	RNA transport	KEGG PATHWAY	442/11553	8.09093e-05
Leaf vs Stem	64	map00903	Limonene and pinene degradation	KEGG PATHWAY	64/11553	0.000169027
Leaf vs Stem	144	map00310	Lysine degradation	KEGG PATHWAY	144/11553	0.000172852
Leaf vs Stem	144	map00561	Glycerolipid metabolism	KEGG PATHWAY	144/11553	0.000272756
Leaf vs Stem	412	map00010	Glycolysis / Gluconeogenesis	KEGG PATHWAY	412/11553	0.000299177
Leaf vs Stem	259	map00710	Carbon fixation in photosynthetic organisms	KEGG PATHWAY	259/11553	0.00037253
Leaf vs Stem	105	map01040	Biosynthesis of unsaturated fatty acids	KEGG PATHWAY	105/11553	0.000751217
Leaf vs Stem	278	map00620	Pyruvate metabolism	KEGG PATHWAY	278/11553	0.00181469
Leaf vs Stem	127	map00640	Propanoate metabolism	KEGG PATHWAY	127/11553	0.00235314
Leaf vs Stem	133	map00330	Arginine and proline metabolism	KEGG PATHWAY	133/11553	0.00244344
Leaf vs RootⅠ	2382	map03010	Ribosome	KEGG PATHWAY	2382/11994	2.97133e-120
Leaf vs RootⅠ	366	map00630	Glyoxylate and dicarboxylate metabolism	KEGG PATHWAY	366/11994	3.57734e-08
Leaf vs RootⅠ	638	map00190	Oxidative phosphorylation	KEGG PATHWAY	638/11994	8.76432e-08
Leaf vs RootⅠ	218	map00380	Tryptophan metabolism	KEGG PATHWAY	218/11994	2.16538e-07
Leaf vs RootⅠ	209	map00071	Fatty acid degradation	KEGG PATHWAY	209/11994	9.35327e-07
Leaf vs RootⅠ	470	map03013	RNA transport	KEGG PATHWAY	470/11994	2.27297e-06
Leaf vs RootⅠ	581	map04714	Thermogenesis	KEGG PATHWAY	581/11994	2.00938e-05
Leaf vs RootⅠ	303	map00020	Citrate cycle (TCA cycle)	KEGG PATHWAY	303/11994	5.27051e-05
Leaf vs RootⅠ	188	map00280	Valine, leucine and isoleucine degradation	KEGG PATHWAY	188/11994	0.000106018
Leaf vs RootⅠ	429	map00010	Glycolysis / Gluconeogenesis	KEGG PATHWAY	429/11994	0.000168176
Leaf vs RootⅠ	66	map00903	Limonene and pinene degradation	KEGG PATHWAY	66/11994	0.000171297
Leaf vs RootⅠ	160	map00410	beta-Alanine metabolism	KEGG PATHWAY	160/11994	0.000222192
Leaf vs RootⅠ	269	map00710	Carbon fixation in photosynthetic organisms	KEGG PATHWAY	269/11994	0.000264375
Leaf vs RootⅠ	147	map00561	Glycerolipid metabolism	KEGG PATHWAY	147/11994	0.000533741
Leaf vs RootⅠ	144	map00310	Lysine degradation	KEGG PATHWAY	144/11994	0.000991671
Leaf vs RootⅠ	122	map00350	Tyrosine metabolism	KEGG PATHWAY	122/11994	0.00101971
Leaf vs RootⅠ	249	map04146	Peroxisome	KEGG PATHWAY	249/11994	0.00103913
Leaf vs RootⅠ	107	map01040	Biosynthesis of unsaturated fatty acids	KEGG PATHWAY	107/11994	0.0012987
Leaf vs RootⅠ	286	map00620	Pyruvate metabolism	KEGG PATHWAY	286/11994	0.00237947
Leaf vs RootⅠ	231	map00030	Pentose phosphate pathway	KEGG PATHWAY	231/11994	0.00239448
Leaf vs RootⅡ	2303	map03010	Ribosome	KEGG PATHWAY	2303/11536	1.50978e-116
Leaf vs RootⅡ	355	map00630	Glyoxylate and dicarboxylate metabolism	KEGG PATHWAY	355/11536	2.99652e-08
Leaf vs RootⅡ	206	map00071	Fatty acid degradation	KEGG PATHWAY	206/11536	2.47314e-07
Leaf vs RootⅡ	612	map00190	Oxidative phosphorylation	KEGG PATHWAY	612/11536	2.61664e-07
Leaf vs RootⅡ	211	map00380	Tryptophan metabolism	KEGG PATHWAY	211/11536	2.93816e-07
Leaf vs RootⅡ	452	map03013	RNA transport	KEGG PATHWAY	452/11536	5.40146e-06
Leaf vs RootⅡ	421	map00010	Glycolysis / Gluconeogenesis	KEGG PATHWAY	421/11536	3.25442e-05
Leaf vs RootⅡ	185	map00280	Valine, leucine and isoleucine degradation	KEGG PATHWAY	185/11536	3.4588e-05
Leaf vs RootⅡ	557	map04714	Thermogenesis	KEGG PATHWAY	557/11536	4.64543e-05
Leaf vs RootⅡ	148	map00561	Glycerolipid metabolism	KEGG PATHWAY	148/11536	4.84832e-05
Leaf vs RootⅡ	291	map00020	Citrate cycle (TCA cycle)	KEGG PATHWAY	291/11536	8.57939e-05
Leaf vs RootⅡ	247	map04146	Peroxisome	KEGG PATHWAY	247/11536	0.00013624
Leaf vs RootⅡ	262	map00710	Carbon fixation in photosynthetic organisms	KEGG PATHWAY	262/11536	0.000137535
Leaf vs RootⅡ	64	map00903	Limonene and pinene degradation	KEGG PATHWAY	64/11536	0.000147781
Leaf vs RootⅡ	106	map01040	Biosynthesis of unsaturated fatty acids	KEGG PATHWAY	106/11536	0.000454378
Leaf vs RootⅡ	152	map00410	beta-Alanine metabolism	KEGG PATHWAY	152/11536	0.000686757
Leaf vs RootⅡ	279	map00620	Pyruvate metabolism	KEGG PATHWAY	279/11536	0.00126122
Leaf vs RootⅡ	117	map00350	Tyrosine metabolism	KEGG PATHWAY	117/11536	0.00166745
Leaf vs RootⅡ	138	map00310	Lysine degradation	KEGG PATHWAY	138/11536	0.00171657
Leaf vs RootⅡ	222	map00030	Pentose phosphate pathway	KEGG PATHWAY	222/11536	0.00350023
Stem vs RootⅠ	512	map03010	Ribosome	KEGG PATHWAY	512/2268	1.4442e-29
Stem vs RootⅠ	54	map04075	Plant hormone signal transduction	KEGG PATHWAY	54/2268	1.5542e-10
Stem vs RootⅠ	56	map04626	Plant-pathogen interaction	KEGG PATHWAY	56/2268	4.73045e-06
Stem vs RootⅠ	35	map00562	Inositol phosphate metabolism	KEGG PATHWAY	35/2268	7.22157e-06
Stem vs RootⅠ	46	map00940	Phenylpropanoid biosynthesis	KEGG PATHWAY	46/2268	4.85831e-05
Stem vs RootⅠ	19	map02010	ABC transporters	KEGG PATHWAY	19/2268	0.00804322
Stem vs RootⅠ	6	map00905	Brassinosteroid biosynthesis	KEGG PATHWAY	6/2268	0.018511
Stem vs RootⅠ	8	map00902	Monoterpenoid biosynthesis	KEGG PATHWAY	8/2268	0.0247931
Stem vs RootⅠ	26	map00053	Ascorbate and aldarate metabolism	KEGG PATHWAY	26/2268	0.0252677
Stem vs RootⅠ	12	map04712	Circadian rhythm - plant	KEGG PATHWAY	12/2268	0.0258421
Stem vs RootⅠ	6	map00908	Zeatin biosynthesis	KEGG PATHWAY	6/2268	0.0342086
Stem vs RootⅠ	30	map00350	Tyrosine metabolism	KEGG PATHWAY	30/2268	0.0362699
Stem vs RootⅠ	11	map00941	Flavonoid biosynthesis	KEGG PATHWAY	11/2268	0.0421229
Stem vs RootⅠ	8	map00945	Stilbenoid, diarylheptanoid and gingerol biosynthesis	KEGG PATHWAY	8/2268	0.105344
Stem vs RootⅠ	9	map00906	Carotenoid biosynthesis	KEGG PATHWAY	9/2268	0.105382
Stem vs RootⅠ	15	map00196	Photosynthesis - antenna proteins	KEGG PATHWAY	15/2268	0.107645
Stem vs RootⅠ	5	map00943	Isoflavonoid biosynthesis	KEGG PATHWAY	5/2268	0.112014
Stem vs RootⅠ	7	map00591	Linoleic acid metabolism	KEGG PATHWAY	7/2268	0.372264
Stem vs RootⅠ	10	map00130	Ubiquinone and other terpenoid-quinone biosynthesis	KEGG PATHWAY	10/2268	0.447251
Stem vs RootⅠ	38	map04217	Necroptosis	KEGG PATHWAY	38/2268	0.475177
Stem vs RootⅡ	521	map03010	Ribosome	KEGG PATHWAY	521/2109	2.78973e-41
Stem vs RootⅡ	37	map00562	Inositol phosphate metabolism	KEGG PATHWAY	37/2109	2.13249e-07
Stem vs RootⅡ	44	map00940	Phenylpropanoid biosynthesis	KEGG PATHWAY	44/2109	6.61749e-05
Stem vs RootⅡ	7	map00943	Isoflavonoid biosynthesis	KEGG PATHWAY	7/2109	0.0076377
Stem vs RootⅡ	10	map00945	Stilbenoid, diarylheptanoid and gingerol biosynthesis	KEGG PATHWAY	10/2109	0.0122695
Stem vs RootⅡ	31	map00350	Tyrosine metabolism	KEGG PATHWAY	31/2109	0.0124935
Stem vs RootⅡ	12	map04712	Circadian rhythm - plant	KEGG PATHWAY	12/2109	0.0195581
Stem vs RootⅡ	25	map00053	Ascorbate and aldarate metabolism	KEGG PATHWAY	25/2109	0.0218831
Stem vs RootⅡ	31	map04075	Plant hormone signal transduction	KEGG PATHWAY	31/2109	0.0241567
Stem vs RootⅡ	4	map00999	Biosynthesis of various secondary metabolites - part 1	KEGG PATHWAY	4/2109	0.034445
Stem vs RootⅡ	16	map00196	Photosynthesis - antenna proteins	KEGG PATHWAY	16/2109	0.0361083
Stem vs RootⅡ	7	map00073	Cutin, suberine and wax biosynthesis	KEGG PATHWAY	7/2109	0.0366111
Stem vs RootⅡ	9	map00591	Linoleic acid metabolism	KEGG PATHWAY	9/2109	0.0395302
Stem vs RootⅡ	9	map00906	Carotenoid biosynthesis	KEGG PATHWAY	9/2109	0.0658739
Stem vs RootⅡ	14	map02010	ABC transporters	KEGG PATHWAY	14/2109	0.145938
Stem vs RootⅡ	4	map00905	Brassinosteroid biosynthesis	KEGG PATHWAY	4/2109	0.195905
Stem vs RootⅡ	10	map00565	Ether lipid metabolism	KEGG PATHWAY	10/2109	0.199199
Stem vs RootⅡ	35	map04626	Plant-pathogen interaction	KEGG PATHWAY	35/2109	0.204914
Stem vs RootⅡ	20	map00195	Photosynthesis	KEGG PATHWAY	20/2109	0.270915
Stem vs RootⅡ	13	map04070	Phosphatidylinositol signaling system	KEGG PATHWAY	13/2109	0.292359
RootⅠ vs RootⅡ	35	map00940	Phenylpropanoid biosynthesis	KEGG PATHWAY	35/879	2.70306e-10
RootⅠ vs RootⅡ	13	map00909	Sesquiterpenoid and triterpenoid biosynthesis	KEGG PATHWAY	13/879	8.19682e-08
RootⅠ vs RootⅡ	27	map04075	Plant hormone signal transduction	KEGG PATHWAY	27/879	2.36258e-07
RootⅠ vs RootⅡ	10	map00073	Cutin, suberine and wax biosynthesis	KEGG PATHWAY	10/879	2.8045e-07
RootⅠ vs RootⅡ	13	map00941	Flavonoid biosynthesis	KEGG PATHWAY	13/879	3.03936e-07
RootⅠ vs RootⅡ	13	map00565	Ether lipid metabolism	KEGG PATHWAY	13/879	3.01441e-06
RootⅠ vs RootⅡ	27	map04016	MAPK signaling pathway - plant	KEGG PATHWAY	27/879	7.38801e-06
RootⅠ vs RootⅡ	27	map04626	Plant-pathogen interaction	KEGG PATHWAY	27/879	0.000101012
RootⅠ vs RootⅡ	6	map00943	Isoflavonoid biosynthesis	KEGG PATHWAY	6/879	0.000194031
RootⅠ vs RootⅡ	21	map00564	Glycerophospholipid metabolism	KEGG PATHWAY	21/879	0.000415055
RootⅠ vs RootⅡ	12	map04070	Phosphatidylinositol signaling system	KEGG PATHWAY	12/879	0.000971976
RootⅠ vs RootⅡ	8	map00906	Carotenoid biosynthesis	KEGG PATHWAY	8/879	0.0010154
RootⅠ vs RootⅡ	7	map00945	Stilbenoid, diarylheptanoid and gingerol biosynthesis	KEGG PATHWAY	7/879	0.00199776
RootⅠ vs RootⅡ	14	map00360	Phenylalanine metabolism	KEGG PATHWAY	14/879	0.00411094
RootⅠ vs RootⅡ	38	map04144	Endocytosis	KEGG PATHWAY	38/879	0.0126906
RootⅠ vs RootⅡ	3	map00999	Biosynthesis of various secondary metabolites - part 1	KEGG PATHWAY	3/879	0.0157849
RootⅠ vs RootⅡ	13	map00052	Galactose metabolism	KEGG PATHWAY	13/879	0.0176444
RootⅠ vs RootⅡ	13	map00562	Inositol phosphate metabolism	KEGG PATHWAY	13/879	0.0182113
RootⅠ vs RootⅡ	15	map00040	Pentose and glucuronate interconversions	KEGG PATHWAY	15/879	0.0218872
RootⅠ vs RootⅡ	10	map04928	Parathyroid hormone synthesis, secretion and action	KEGG PATHWAY	10/879	0.0345511
KEGG, Kyoto encyclopedia of genes and genomes; DEGs, differentially expressed genes; Corrected p value ＜ 0.05.
