# Supplementary material for: Transcriptional regulation of proanthocyanidin biosynthesis pathway genes and transcription factors in Indigofera stachyodes Lindl. roots
Source: BMC Plant Biol. 2022 Sep 13;22:438. doi: 10.1186/s12870-022-03794-4 (PMC9469613; doi:10.1186/s12870-022-03794-4)
Supplement: Supplementary file 7 — Additional file 7. [file 12870_2022_3794_MOESM7_ESM.xlsx]

## Sheet: Sheet1
Table S9 pathway genes
Gene_id	Name	Leaf 1	Leaf 2	Leaf 3	Stem 1	Stem 2	Stem 3	RootI 1	RootI 2	RootI 3	RootII 1	RootII 2	RootII 3
TRINITY_DN11429_c0_g1	Is4CL1	43.4	43.92	52.91	19.64	22.38	21	58.18	60.43	57.69	9.46	7.85	8.04
TRINITY_DN12541_c0_g1	Is4CL2	2.25	1.58	2.25	0.29	0.53	0.3	1.06	1.05	0.83	0.94	0.49	0.54
TRINITY_DN14591_c0_g1	Is4CL3	1.66	2.11	2.68	0	0.07	0	3.76	3.54	3.35	1.97	1.2	0.63
TRINITY_DN1781_c1_g5	Is4CL4	0	0	0.18	0.47	1.09	0.98	0.8	0	0.61	1.08	0.42	0.57
TRINITY_DN18670_c0_g1	Is4CL5	12.53	4.2	4.93	0	0	0	0	0	0	0	0	0
TRINITY_DN18670_c0_g2	Is4CL6	1.62	0.43	0.99	0	0	0	0	0	0	0	0	0
TRINITY_DN21195_c0_g1	Is4CL7	2.28	1.65	2.27	1.32	1.03	0.92	0.29	0.27	0.21	0.27	0.19	0.21
TRINITY_DN2134_c2_g2	Is4CL8	26.12	24.14	26.84	0.38	0.32	0.31	0.15	0.24	0.14	0.03	0.06	0.03
TRINITY_DN26629_c1_g1	Is4CL9	1.53	1.24	1.98	0.06	0.09	0.03	0.24	0.15	0.16	0.45	0.45	0.46
TRINITY_DN32409_c0_g1	Is4CL10	1.18	4.59	2.7	0	0	0	0	0	0	0	0	0
TRINITY_DN42897_c0_g1	Is4CL11	75.1	64.41	75.57	69.35	64.86	63.3	225.51	228.61	220.72	126.28	107.7	105.19
TRINITY_DN43226_c0_g1	Is4CL12	1.6	1.46	1.1	0	0	0	0	0	0	0	0	0
TRINITY_DN4463_c0_g3	Is4CL13	0	0	0	1.48	0	0	1.24	0	0	0	0	0
TRINITY_DN4760_c0_g1	Is4CL14	3.59	3.06	3.48	15.45	16.32	16.64	18.74	19.22	18.78	19.01	17.46	17.85
TRINITY_DN49053_c0_g1	Is4CL15	3.19	2.65	2.08	0	0	0	0	0	0	0	0	0
TRINITY_DN49905_c0_g1	Is4CL16	6.91	7.23	7.27	0.77	0.79	1.06	0.37	0.34	0.5	0.69	0.48	0.7
TRINITY_DN60016_c0_g3	Is4CL17	64.2	56.97	60.18	41.04	41.63	40.18	29.02	31.03	32.02	32.11	27.23	26.99
TRINITY_DN7982_c0_g1	Is4CL18	87.51	74.28	83.57	61.44	62.68	62.84	66.28	69.18	70.15	58.99	51.78	52.17
TRINITY_DN95614_c0_g1	Is4CL19	0.38	1.89	0.44	0	0	0	0	0	0	0.4	0	0
TRINITY_DN1277_c0_g1	IsANR1	43.71	43.93	42.9	227.82	230.5	216.96	205.81	204.6	199.87	154.94	135.74	133.55
TRINITY_DN18165_c0_g1	IsANR2	0	0	0	0	0.1	0	0.33	0.4	0.61	1.58	0.26	0.73
TRINITY_DN1861_c0_g1	IsANR3	88	87.89	85.22	3.36	3.22	2.97	0	0	0.04	0.05	0	0
TRINITY_DN55015_c0_g1	IsANR4	3.64	3.56	2.11	0	0	0	0	0	0	0	0	0
TRINITY_DN18473_c0_g1	IsANS	30.29	26.57	28.15	23.64	23.79	23.13	8.97	7.49	6.84	28.82	23.21	24.49
TRINITY_DN4766_c0_g1	IsC4H1	32.92	30.54	34.06	62.06	63.87	62.32	158.05	164.32	165.09	81.04	74.09	73.05
TRINITY_DN7054_c0_g1	IsC4H2	13.73	12.24	13.99	13.52	12.58	10.86	49.96	53.24	52.17	27.86	24.12	22.31
TRINITY_DN2469_c0_g1	IsCHI1	7.18	7.25	6.27	145.69	144.8	139.32	198.1	206.17	187.95	197.28	181.91	173.98
TRINITY_DN4321_c0_g1	IsCHI2	76.11	72.95	76.36	362.77	347.04	352.53	340.82	348.42	334.24	319.57	290.55	282.96
TRINITY_DN4321_c0_g2	IsCHI3	0.79	0.68	0.22	4.53	3.25	3.85	4.18	3.99	4.07	2.22	1.63	2.15
TRINITY_DN5151_c0_g1	IsCHI4	252.5	237.16	254.29	475.75	475.47	464.98	391.49	394.91	375.5	197.59	190.6	183.13
TRINITY_DN93836_c0_g1	IsCHI5	34.68	30.04	32.71	40.66	38.67	42.91	52.84	54.37	56.25	37.89	37.2	33.3
TRINITY_DN36039_c0_g1	IsCHS1	0.81	0.79	0	0.31	0.74	0	1.45	2.6	3.24	0.42	0	0
TRINITY_DN37227_c1_g1	IsCHS2	0.89	0	1.01	0	0.87	1.19	0	0	0	0	0	0.87
TRINITY_DN5777_c0_g2	IsCHS3	69.55	65.97	73.34	41.41	39.72	41.49	32.04	31.1	29.32	15.46	15.02	15.23
TRINITY_DN6204_c1_g1	IsCHS4	12.29	12.09	12.71	9.27	8.78	8.17	84.95	96.83	95.01	16.08	14.96	14.57
TRINITY_DN7831_c0_g1	IsCHS5	0.84	1.41	1.74	26.72	24.68	22.03	0.65	0.86	0.47	16.47	14.52	12.86
TRINITY_DN7831_c0_g2	IsCHS6	74.23	68.15	72.54	131.03	129.61	127.46	3.61	4	4.35	108.83	96.89	94.06
TRINITY_DN8474_c0_g1	IsCHS7	323.19	286.19	312.7	514.36	516.63	487.25	967.34	1007.01	1000.87	265.15	236.27	243.62
TRINITY_DN8489_c0_g1	IsCHS8	126.96	118.3	126.79	132.76	129.47	133.15	677.17	688.9	686.94	159.32	144.42	143.74
TRINITY_DN1954_c0_g1	IsDFR1	5.77	6.3	7.08	55.06	52.98	53.05	17.58	16.59	17.19	35.88	30.34	28.29
TRINITY_DN1954_c0_g2	IsDFR2	7.78	8.01	8.46	6.28	6.43	6.84	1.39	1.01	0.89	3.76	3.74	2.35
TRINITY_DN1612_c0_g1	IsF3`H1	2.3	2.14	2.28	4.8	4.3	3.18	2.76	3.85	4.39	5.09	6.24	3.64
TRINITY_DN1612_c0_g2	IsF3`H2	16.2	15.05	17.23	7.68	8.73	7.95	2.2	2.28	1.63	4.69	3.51	4.7
TRINITY_DN87015_c0_g1	IsF3`H3	11.44	11.59	12.21	4.05	4	3.95	4.37	4.72	5.21	8.37	7.57	7.69
TRINITY_DN9849_c0_g3	IsF3`H4	24.22	21.75	23.44	78.92	79.57	78.58	47	45	46.93	56.22	46.53	47.15
TRINITY_DN50705_c0_g1	IsF3H1	20.62	25.37	25.3	150.31	155.1	151.88	69.92	73.58	69.1	101.95	83.58	88.57
TRINITY_DN66124_c0_g1	IsF3H2	0.94	1.02	1.17	0	0	0	0	0	0	0	0	0
TRINITY_DN10135_c0_g3	IsLAR1	12.37	11.63	10.64	164.29	160.64	164.87	11.08	9.95	10.05	34.29	32.34	30.38
TRINITY_DN26566_c0_g1	IsLAR2	0.49	1.52	1.1	0.67	0.49	0.73	1.64	1.16	2.39	1.81	4.09	0.79
TRINITY_DN12134_c0_g1	IsMATE1	0.62	0	0	0.65	0.56	0	0.23	0.37	0	0.21	0.19	0
TRINITY_DN3965_c0_g1	IsMATE2	1.18	0.74	1.37	23.37	21.88	21.14	9.12	9.66	9.49	31.35	27.03	25.28
TRINITY_DN65910_c0_g1	IsMATE3	2.42	1.8	2.21	19.6	15.9	12.31	6.1	6.96	8.3	30.86	24.22	24.62
TRINITY_DN13804_c0_g1	IsPAL1	1.76	2.19	1.43	0.1	0.22	0.2	0.69	1.29	0.92	0.38	0.29	0.58
TRINITY_DN19810_c0_g1	IsPAL2	102	61.77	86.11	4.95	6.14	8.56	33.36	45.03	88.8	26.99	5.69	9.45
TRINITY_DN19810_c1_g1	IsPAL3	7.65	5.16	4.11	0.31	0	0	0	0	0	0	0	0
TRINITY_DN23630_c0_g2	IsPAL4	3.86	3.75	4.03	26.39	27.59	27.6	29.55	30.98	32.37	16.79	13.13	14.15
TRINITY_DN56174_c0_g1	IsPAL5	1.21	5.96	8.3	0	0	0	1.7	0	0	0	0	0
TRINITY_DN5709_c1_g1	IsPAL6	109.99	100.22	115.31	309.04	311.14	303.59	269.66	281.58	277.65	119.02	99.46	105.97
TRINITY_DN5784_c0_g1	IsPAL7	145.12	137.5	152.85	160.34	159.09	152.72	579.44	607.89	592.65	176.14	156.02	154.15
TRINITY_DN5784_c0_g2	IsPAL8	288.88	275.96	290.27	49.35	50.58	45.86	203.79	214.87	205.97	88.67	74.96	71.33
TRINITY_DN6986_c0_g1	IsLAC15	38.54	39.22	39.75	4.97	2.41	2.66	0.73	0.95	0.73	0.07	0	0
TRINITY_DN10241_c0_g1	IsUGT72L1-1	11.71	11.63	14.23	2.09	1.69	1.53	1.54	2.1	1.11	1.44	1.18	0.8
TRINITY_DN12607_c0_g1	IsUGT72L1-2	0.19	0.37	1.28	0.44	0.17	0	0.2	0.67	0	2.1	3.14	1.22
TRINITY_DN1894_c0_g3	IsUGT72L1-3	11.94	11.29	12.64	10.73	10.57	9.18	27.91	27.42	28.38	41.03	33.94	34.56
TRINITY_DN19750_c0_g1	IsUGT72L1-4	1.24	1.25	1.49	0.51	0.54	0	0.52	0.31	0.47	2.79	1.77	2.54
TRINITY_DN19750_c0_g2	IsUGT72L1-5	20.46	21.12	25.63	195.62	201.9	211.62	370.93	325.34	344.11	140.77	115.39	109.99
TRINITY_DN26864_c0_g1	IsUGT72L1-6	102.66	89.16	102.2	91.78	96.65	94.2	28.65	30.25	29.35	49.95	44.57	41.75
TRINITY_DN28811_c0_g1	IsUGT72L1-7	0	2.18	6.73	0	0	0	1.57	0	0	2.52	6.6	2.22
TRINITY_DN3603_c0_g3	IsUGT72L1-8	6.5	4.99	6.42	5.06	5.21	5.49	3.68	3.17	3.59	13.27	10.7	12.33
TRINITY_DN38508_c0_g1	IsUGT72L1-9	1.01	0.45	0.64	0.7	0.8	0.24	0	0	0	0	0.1	0.1
TRINITY_DN5649_c0_g1	IsUGT72L1-10	19.51	18.25	21.12	54.83	52.6	46.54	73.07	76.3	72.42	42.14	38.46	36.18
TRINITY_DN67063_c0_g1	IsUGT72L1-11	0.73	1.65	0.47	0	0	0	0	0	0	0	0	0
TRINITY_DN7508_c0_g1	IsUGT72L1-12	12.78	8.36	10.04	0	0	0	135.28	172.89	157.12	25.74	23.4	24.55
TRINITY_DN7910_c0_g1	IsUGT72L1-13	10.55	10.41	9.75	2.38	2.25	2.77	9.94	9.41	9.79	1.65	1.62	1.39
TRINITY_DN91264_c0_g1	IsUGT72L1-14	0.55	0	0.62	0	0	0	0	0.51	0.57	0	0	0
