# Supplementary material for: Transcriptional regulation of proanthocyanidin biosynthesis pathway genes and transcription factors in Indigofera stachyodes Lindl. roots
Source: BMC Plant Biol. 2022 Sep 13;22:438. doi: 10.1186/s12870-022-03794-4 (PMC9469613; doi:10.1186/s12870-022-03794-4)
Supplement: Supplementary file 9 — Additional file 9. [file 12870_2022_3794_MOESM9_ESM.xlsx]

## Sheet: output_network
Table S11 Network
tf	pw	str
IsC2C2-17	IsANR1	0.234242
IsC2C2-66	IsANR1	0.234242
IsbZIP28	IsANR1	0.234242
IsbZIP52	IsANR1	0.234242
IsbZIP8	IsANR1	0.234242
IsbHLH54	IsANR1	0.234242
IsB3-13	IsANR1	0.234242
IsB3-24	IsANR1	0.234242
IsB3-44	IsANR1	0.234242
IsB3-50	IsANR1	0.234242
IsB3-51	IsANR1	0.234242
IsB3-7	IsANR1	0.234242
IsWRKY10	IsANR1	0.234242
IsWRKY17	IsANR1	0.234242
IsWRKY25	IsANR1	0.234242
IsWRKY41	IsANR1	0.234242
IsWIP2	IsANR1	0.317865
IsTCP11	IsANR1	0.234242
IsTCP15	IsANR1	0.234242
IsTCP16	IsANR1	0.234242
IsTCP20	IsANR1	0.234242
IsNin-like5	IsANR1	0.234242
IsNF-Y5	IsANR1	0.234242
IsNAC39	IsANR1	0.234242
IsNAC5	IsANR1	0.234242
IsNAC61	IsANR1	0.234242
IsMYB143	IsANR1	0.234242
IsMYB17	IsANR1	0.234242
IsMYB22	IsANR1	0.234242
IsMYB46	IsANR1	0.234242
IsMYB75	IsANR1	0.234242
IsMYB89	IsANR1	0.234242
IsMADS2	IsANR1	0.234242
IsMADS25	IsANR1	0.234242
IsMADS4	IsANR1	0.234242
IsHSF5	IsANR1	0.234242
IsGRF6	IsANR1	0.317865
IsGRF8	IsANR1	0.234242
IsGeBP2	IsANR1	0.234242
IsFAR1-16	IsANR1	0.234242
IsEIL4	IsANR1	0.234242
IsZF-HD10	IsANR2	0.234242
IsC2H2-15	IsANR2	0.317865
IsC2H2-3	IsANR2	0.234242
IsC2C2-26	IsANR2	0.234242
IsC2C2-39	IsANR2	0.234242
IsbZIP12	IsANR2	0.234242
IsbZIP13	IsANR2	0.234242
IsbZIP2	IsANR2	0.234242
IsbZIP24	IsANR2	0.317865
IsbZIP31	IsANR2	0.317865
IsbZIP37	IsANR2	0.317865
IsbZIP61	IsANR2	0.234242
IsbZIP63	IsANR2	0.234242
IsbHLH14	IsANR2	0.234242
IsbHLH19	IsANR2	0.234242
IsbHLH33	IsANR2	0.234242
IsbHLH40	IsANR2	0.317865
IsbHLH44	IsANR2	0.234242
IsbHLH5	IsANR2	0.234242
IsbHLH53	IsANR2	0.234242
IsbHLH56	IsANR2	0.234242
IsbHLH60	IsANR2	0.317865
IsbHLH66	IsANR2	0.234242
IsbHLH75	IsANR2	0.234242
IsbHLH88	IsANR2	0.234242
IsB3-29	IsANR2	0.234242
IsB3-30	IsANR2	0.234242
IsB3-9	IsANR2	0.234242
IsWRKY23	IsANR2	0.317865
IsWRKY34	IsANR2	0.234242
IsWRKY36	IsANR2	0.317865
IsWRKY39	IsANR2	0.234242
IsWRKY4	IsANR2	0.234242
IsWRKY65	IsANR2	0.234242
IsWIP1	IsANR2	0.234242
IsWIP7	IsANR2	0.317865
IsTCP4	IsANR2	0.234242
IsSBP10	IsANR2	0.234242
IsNin-like6	IsANR2	0.234242
IsNAC28	IsANR2	0.234242
IsNAC37	IsANR2	0.234242
IsNAC50	IsANR2	0.234242
IsNAC68	IsANR2	0.234242
IsNAC7	IsANR2	0.234242
IsNAC70	IsANR2	0.234242
IsMYB102	IsANR2	0.234242
IsMYB12	IsANR2	0.234242
IsMYB123	IsANR2	0.234242
IsMYB166	IsANR2	0.234242
IsMYB24	IsANR2	0.234242
IsMYB31	IsANR2	0.234242
IsMYB37	IsANR2	0.234242
IsMYB52	IsANR2	0.234242
IsMYB66	IsANR2	0.234242
IsMYB68	IsANR2	0.234242
IsMYB69	IsANR2	0.234242
IsMADS5	IsANR2	0.234242
IsLOB3	IsANR2	0.234242
IsLBD15	IsANR2	0.234242
IsLBD22	IsANR2	0.234242
IsGRF5	IsANR2	0.234242
IsGRAS19	IsANR2	0.234242
IsGRAS23	IsANR2	0.234242
IsGeBP5	IsANR2	0.234242
IsFAR1-11	IsANR2	0.234242
IsFAR1-24	IsANR2	0.234242
IsFAR1-7	IsANR2	0.234242
IsCPP4	IsANR2	0.234242
IsZF-HD10	IsANR3	0.234242
IsC2H2-15	IsANR3	0.317865
IsC2H2-3	IsANR3	0.234242
IsC2C2-26	IsANR3	0.234242
IsC2C2-39	IsANR3	0.234242
IsbZIP12	IsANR3	0.234242
IsbZIP13	IsANR3	0.234242
IsbZIP2	IsANR3	0.234242
IsbZIP24	IsANR3	0.317865
IsbZIP31	IsANR3	0.317865
IsbZIP37	IsANR3	0.317865
IsbZIP61	IsANR3	0.234242
IsbZIP63	IsANR3	0.234242
IsbHLH14	IsANR3	0.234242
IsbHLH19	IsANR3	0.234242
IsbHLH33	IsANR3	0.234242
IsbHLH40	IsANR3	0.317865
IsbHLH44	IsANR3	0.234242
IsbHLH5	IsANR3	0.234242
IsbHLH53	IsANR3	0.234242
IsbHLH56	IsANR3	0.234242
IsbHLH60	IsANR3	0.317865
IsbHLH66	IsANR3	0.234242
IsbHLH75	IsANR3	0.234242
IsbHLH88	IsANR3	0.234242
IsB3-29	IsANR3	0.234242
IsB3-30	IsANR3	0.234242
IsB3-9	IsANR3	0.234242
IsWRKY23	IsANR3	0.317865
IsWRKY34	IsANR3	0.234242
IsWRKY36	IsANR3	0.317865
IsWRKY39	IsANR3	0.234242
IsWRKY4	IsANR3	0.234242
IsWRKY65	IsANR3	0.234242
IsWIP1	IsANR3	0.234242
IsWIP7	IsANR3	0.317865
IsTCP4	IsANR3	0.234242
IsSBP10	IsANR3	0.234242
IsNin-like6	IsANR3	0.234242
IsNAC28	IsANR3	0.234242
IsNAC37	IsANR3	0.234242
IsNAC50	IsANR3	0.234242
IsNAC68	IsANR3	0.234242
IsNAC7	IsANR3	0.234242
IsNAC70	IsANR3	0.234242
IsMYB102	IsANR3	0.234242
IsMYB12	IsANR3	0.234242
IsMYB123	IsANR3	0.234242
IsMYB166	IsANR3	0.234242
IsMYB24	IsANR3	0.234242
IsMYB31	IsANR3	0.234242
IsMYB37	IsANR3	0.234242
IsMYB52	IsANR3	0.234242
IsMYB66	IsANR3	0.234242
IsMYB68	IsANR3	0.234242
IsMYB69	IsANR3	0.234242
IsMADS5	IsANR3	0.234242
IsLOB3	IsANR3	0.234242
IsLBD15	IsANR3	0.234242
IsLBD22	IsANR3	0.234242
IsGRF5	IsANR3	0.234242
IsGRAS19	IsANR3	0.234242
IsGRAS23	IsANR3	0.234242
IsGeBP5	IsANR3	0.234242
IsFAR1-11	IsANR3	0.234242
IsFAR1-24	IsANR3	0.234242
IsFAR1-7	IsANR3	0.234242
IsCPP4	IsANR3	0.234242
IsC2H2-15	IsANR4	0.317865
IsbZIP24	IsANR4	0.317865
IsbZIP31	IsANR4	0.317865
IsbZIP37	IsANR4	0.317865
IsbHLH40	IsANR4	0.317865
IsbHLH58	IsANR4	0.317865
IsbHLH60	IsANR4	0.317865
IsWRKY23	IsANR4	0.317865
IsWRKY36	IsANR4	0.317865
IsWIP2	IsANR4	0.317865
IsWIP7	IsANR4	0.317865
IsMYB157	IsANR4	0.317865
IsMADS29	IsANR4	0.317865
IsGRF6	IsANR4	0.317865
IsGRAS7	IsANR4	0.317865
IsZF-HD4	IsANS	0.234242
IsC3H10	IsANS	0.234242
IsC3H15	IsANS	0.234242
IsC3H17	IsANS	0.234242
IsC3H2	IsANS	0.234242
IsC3H4	IsANS	0.234242
IsC3H9	IsANS	0.234242
IsC2H2-2	IsANS	0.234242
IsC2H2-21	IsANS	0.234242
IsC2H2-34	IsANS	0.234242
IsC2C2-15	IsANS	0.234242
IsC2C2-17	IsANS	0.234242
IsC2C2-19	IsANS	0.234242
IsC2C2-29	IsANS	0.234242
IsC2C2-31	IsANS	0.234242
IsC2C2-49	IsANS	0.234242
IsC2C2-64	IsANS	0.234242
IsC2C2-66	IsANS	0.234242
IsC2C2-70	IsANS	0.234242
IsC2C2-76	IsANS	0.234242
IsbZIP15	IsANS	0.234242
IsbZIP3	IsANS	0.234242
IsbZIP35	IsANS	0.234242
IsbZIP44	IsANS	0.234242
IsbZIP60	IsANS	0.234242
IsbZIP67	IsANS	0.234242
IsbZIP70	IsANS	0.234242
IsbZIP78	IsANS	0.234242
IsbZIP81	IsANS	0.234242
IsbZIP87	IsANS	0.234242
IsbHLH15	IsANS	0.234242
IsbHLH2	IsANS	0.234242
IsbHLH20	IsANS	0.234242
IsbHLH24	IsANS	0.234242
IsbHLH31	IsANS	0.234242
IsbHLH39	IsANS	0.234242
IsbHLH43	IsANS	0.234242
IsbHLH47	IsANS	0.234242
IsbHLH48	IsANS	0.234242
IsbHLH56	IsANS	0.234242
IsbHLH59	IsANS	0.234242
IsBES1-1	IsANS	0.234242
IsBES1-4	IsANS	0.234242
IsB3-11	IsANS	0.234242
IsB3-13	IsANS	0.234242
IsB3-14	IsANS	0.234242
IsB3-4	IsANS	0.234242
IsB3-44	IsANS	0.234242
IsB3-5	IsANS	0.234242
IsB3-50	IsANS	0.234242
IsAP2/ERF3	IsANS	0.234242
IsAP2/ERF8	IsANS	0.234242
IsWRKY13	IsANS	0.234242
IsWRKY14	IsANS	0.234242
IsWRKY21	IsANS	0.234242
IsWRKY25	IsANS	0.234242
IsWRKY3	IsANS	0.234242
IsWRKY32	IsANS	0.234242
IsWRKY40	IsANS	0.234242
IsWRKY41	IsANS	0.234242
IsWRKY44	IsANS	0.234242
IsWRKY46	IsANS	0.234242
IsWRKY48	IsANS	0.234242
IsWRKY62	IsANS	0.234242
IsWRKY65	IsANS	0.234242
IsWIP2	IsANS	0.317865
IsWDR1	IsANS	0.234242
IsWDR2	IsANS	0.234242
IsTCP10	IsANS	0.234242
IsTCP2	IsANS	0.234242
IsSRS7	IsANS	0.234242
IsSBP12	IsANS	0.234242
IsSBP15	IsANS	0.234242
IsSBP16	IsANS	0.234242
IsSBP8	IsANS	0.234242
IsNF-Y3	IsANS	0.234242
IsNF-X1-2	IsANS	0.234242
IsNAC11	IsANS	0.234242
IsNAC19	IsANS	0.234242
IsNAC23	IsANS	0.234242
IsNAC24	IsANS	0.234242
IsNAC3	IsANS	0.234242
IsNAC30	IsANS	0.234242
IsNAC36	IsANS	0.234242
IsNAC41	IsANS	0.234242
IsNAC43	IsANS	0.234242
IsNAC54	IsANS	0.234242
IsNAC58	IsANS	0.234242
IsNAC59	IsANS	0.234242
IsNAC60	IsANS	0.234242
IsNAC66	IsANS	0.234242
IsMYB102	IsANS	0.234242
IsMYB103	IsANS	0.234242
IsMYB114	IsANS	0.234242
IsMYB115	IsANS	0.234242
IsMYB127	IsANS	0.234242
IsMYB143	IsANS	0.234242
IsMYB144	IsANS	0.234242
IsMYB151	IsANS	0.234242
IsMYB158	IsANS	0.234242
IsMYB163	IsANS	0.234242
IsMYB164	IsANS	0.234242
IsMYB169	IsANS	0.234242
IsMYB171	IsANS	0.234242
IsMYB172	IsANS	0.234242
IsMYB27	IsANS	0.234242
IsMYB33	IsANS	0.234242
IsMYB42	IsANS	0.234242
IsMYB67	IsANS	0.234242
IsMYB71	IsANS	0.234242
IsMYB75	IsANS	0.234242
IsMYB8	IsANS	0.234242
IsMYB89	IsANS	0.234242
IsMADS11	IsANS	0.234242
IsMADS2	IsANS	0.234242
IsMADS24	IsANS	0.234242
IsMADS25	IsANS	0.234242
IsMADS26	IsANS	0.234242
IsMADS29	IsANS	0.317865
IsMADS3	IsANS	0.234242
IsMADS7	IsANS	0.234242
IsMADS9	IsANS	0.234242
IsLOB1	IsANS	0.234242
IsLOB12	IsANS	0.234242
IsLOB18	IsANS	0.234242
IsLOB19	IsANS	0.234242
IsLOB21	IsANS	0.234242
IsLOB4	IsANS	0.234242
IsLOB8	IsANS	0.234242
IsLBD1	IsANS	0.234242
IsLBD21	IsANS	0.234242
IsHSF4	IsANS	0.234242
IsHSF5	IsANS	0.234242
IsHSF6	IsANS	0.234242
IsGRF1	IsANS	0.234242
IsGRAS10	IsANS	0.234242
IsGRAS33	IsANS	0.234242
IsGRAS37	IsANS	0.234242
IsGRAS38	IsANS	0.234242
IsGeBP1	IsANS	0.234242
IsGeBP3	IsANS	0.234242
IsFAR1-4	IsANS	0.234242
IsFAR1-5	IsANS	0.234242
IsEIL3	IsANS	0.234242
IsEIL4	IsANS	0.234242
IsZF-HD10	IsC4H1	0.234242
IsC2H2-15	IsC4H1	0.317865
IsC2H2-3	IsC4H1	0.234242
IsC2C2-26	IsC4H1	0.234242
IsC2C2-39	IsC4H1	0.234242
IsbZIP12	IsC4H1	0.234242
IsbZIP13	IsC4H1	0.234242
IsbZIP2	IsC4H1	0.234242
IsbZIP24	IsC4H1	0.317865
IsbZIP31	IsC4H1	0.317865
IsbZIP37	IsC4H1	0.317865
IsbZIP61	IsC4H1	0.234242
IsbZIP63	IsC4H1	0.234242
IsbHLH14	IsC4H1	0.234242
IsbHLH19	IsC4H1	0.234242
IsbHLH33	IsC4H1	0.234242
IsbHLH40	IsC4H1	0.317865
IsbHLH44	IsC4H1	0.234242
IsbHLH5	IsC4H1	0.234242
IsbHLH53	IsC4H1	0.234242
IsbHLH56	IsC4H1	0.234242
IsbHLH60	IsC4H1	0.317865
IsbHLH66	IsC4H1	0.234242
IsbHLH75	IsC4H1	0.234242
IsbHLH88	IsC4H1	0.234242
IsB3-29	IsC4H1	0.234242
IsB3-30	IsC4H1	0.234242
IsB3-9	IsC4H1	0.234242
IsWRKY23	IsC4H1	0.317865
IsWRKY34	IsC4H1	0.234242
IsWRKY36	IsC4H1	0.317865
IsWRKY39	IsC4H1	0.234242
IsWRKY4	IsC4H1	0.234242
IsWRKY65	IsC4H1	0.234242
IsWIP1	IsC4H1	0.234242
IsWIP7	IsC4H1	0.317865
IsTCP4	IsC4H1	0.234242
IsSBP10	IsC4H1	0.234242
IsNin-like6	IsC4H1	0.234242
IsNAC28	IsC4H1	0.234242
IsNAC37	IsC4H1	0.234242
IsNAC50	IsC4H1	0.234242
IsNAC68	IsC4H1	0.234242
IsNAC7	IsC4H1	0.234242
IsNAC70	IsC4H1	0.234242
IsMYB102	IsC4H1	0.234242
IsMYB12	IsC4H1	0.234242
IsMYB123	IsC4H1	0.234242
IsMYB166	IsC4H1	0.234242
IsMYB24	IsC4H1	0.234242
IsMYB31	IsC4H1	0.234242
IsMYB37	IsC4H1	0.234242
IsMYB52	IsC4H1	0.234242
IsMYB66	IsC4H1	0.234242
IsMYB68	IsC4H1	0.234242
IsMYB69	IsC4H1	0.234242
IsMADS5	IsC4H1	0.234242
IsLOB3	IsC4H1	0.234242
IsLBD15	IsC4H1	0.234242
IsLBD22	IsC4H1	0.234242
IsGRF5	IsC4H1	0.234242
IsGRAS19	IsC4H1	0.234242
IsGRAS23	IsC4H1	0.234242
IsGeBP5	IsC4H1	0.234242
IsFAR1-11	IsC4H1	0.234242
IsFAR1-24	IsC4H1	0.234242
IsFAR1-7	IsC4H1	0.234242
IsCPP4	IsC4H1	0.234242
IsZF-HD10	IsC4H2	0.234242
IsC2H2-15	IsC4H2	0.317865
IsC2H2-3	IsC4H2	0.234242
IsC2C2-26	IsC4H2	0.234242
IsC2C2-39	IsC4H2	0.234242
IsbZIP12	IsC4H2	0.234242
IsbZIP13	IsC4H2	0.234242
IsbZIP2	IsC4H2	0.234242
IsbZIP24	IsC4H2	0.317865
IsbZIP31	IsC4H2	0.317865
IsbZIP37	IsC4H2	0.317865
IsbZIP61	IsC4H2	0.234242
IsbZIP63	IsC4H2	0.234242
IsbHLH14	IsC4H2	0.234242
IsbHLH19	IsC4H2	0.234242
IsbHLH33	IsC4H2	0.234242
IsbHLH40	IsC4H2	0.317865
IsbHLH44	IsC4H2	0.234242
IsbHLH5	IsC4H2	0.234242
IsbHLH53	IsC4H2	0.234242
IsbHLH56	IsC4H2	0.234242
IsbHLH60	IsC4H2	0.317865
IsbHLH66	IsC4H2	0.234242
IsbHLH75	IsC4H2	0.234242
IsbHLH88	IsC4H2	0.234242
IsB3-29	IsC4H2	0.234242
IsB3-30	IsC4H2	0.234242
IsB3-9	IsC4H2	0.234242
IsWRKY23	IsC4H2	0.317865
IsWRKY34	IsC4H2	0.234242
IsWRKY36	IsC4H2	0.317865
IsWRKY39	IsC4H2	0.234242
IsWRKY4	IsC4H2	0.234242
IsWRKY65	IsC4H2	0.234242
IsWIP1	IsC4H2	0.234242
IsWIP7	IsC4H2	0.317865
IsTCP4	IsC4H2	0.234242
IsSBP10	IsC4H2	0.234242
IsNin-like6	IsC4H2	0.234242
IsNAC28	IsC4H2	0.234242
IsNAC37	IsC4H2	0.234242
IsNAC50	IsC4H2	0.234242
IsNAC68	IsC4H2	0.234242
IsNAC7	IsC4H2	0.234242
IsNAC70	IsC4H2	0.234242
IsMYB102	IsC4H2	0.234242
IsMYB12	IsC4H2	0.234242
IsMYB123	IsC4H2	0.234242
IsMYB166	IsC4H2	0.234242
IsMYB24	IsC4H2	0.234242
IsMYB31	IsC4H2	0.234242
IsMYB37	IsC4H2	0.234242
IsMYB52	IsC4H2	0.234242
IsMYB66	IsC4H2	0.234242
IsMYB68	IsC4H2	0.234242
IsMYB69	IsC4H2	0.234242
IsMADS5	IsC4H2	0.234242
IsLOB3	IsC4H2	0.234242
IsLBD15	IsC4H2	0.234242
IsLBD22	IsC4H2	0.234242
IsGRF5	IsC4H2	0.234242
IsGRAS19	IsC4H2	0.234242
IsGRAS23	IsC4H2	0.234242
IsGeBP5	IsC4H2	0.234242
IsFAR1-11	IsC4H2	0.234242
IsFAR1-24	IsC4H2	0.234242
IsFAR1-7	IsC4H2	0.234242
IsCPP4	IsC4H2	0.234242
IsZF-HD10	IsCHI1	0.234242
IsC2H2-15	IsCHI1	0.317865
IsC2H2-3	IsCHI1	0.234242
IsC2C2-26	IsCHI1	0.234242
IsC2C2-39	IsCHI1	0.234242
IsbZIP12	IsCHI1	0.234242
IsbZIP13	IsCHI1	0.234242
IsbZIP2	IsCHI1	0.234242
IsbZIP24	IsCHI1	0.317865
IsbZIP31	IsCHI1	0.317865
IsbZIP37	IsCHI1	0.317865
IsbZIP61	IsCHI1	0.234242
IsbZIP63	IsCHI1	0.234242
IsbHLH14	IsCHI1	0.234242
IsbHLH19	IsCHI1	0.234242
IsbHLH33	IsCHI1	0.234242
IsbHLH40	IsCHI1	0.317865
IsbHLH44	IsCHI1	0.234242
IsbHLH5	IsCHI1	0.234242
IsbHLH53	IsCHI1	0.234242
IsbHLH56	IsCHI1	0.234242
IsbHLH60	IsCHI1	0.317865
IsbHLH66	IsCHI1	0.234242
IsbHLH75	IsCHI1	0.234242
IsbHLH88	IsCHI1	0.234242
IsB3-29	IsCHI1	0.234242
IsB3-30	IsCHI1	0.234242
IsB3-9	IsCHI1	0.234242
IsWRKY23	IsCHI1	0.317865
IsWRKY34	IsCHI1	0.234242
IsWRKY36	IsCHI1	0.317865
IsWRKY39	IsCHI1	0.234242
IsWRKY4	IsCHI1	0.234242
IsWRKY65	IsCHI1	0.234242
IsWIP1	IsCHI1	0.234242
IsWIP7	IsCHI1	0.317865
IsTCP4	IsCHI1	0.234242
IsSBP10	IsCHI1	0.234242
IsNin-like6	IsCHI1	0.234242
IsNAC28	IsCHI1	0.234242
IsNAC37	IsCHI1	0.234242
IsNAC50	IsCHI1	0.234242
IsNAC68	IsCHI1	0.234242
IsNAC7	IsCHI1	0.234242
IsNAC70	IsCHI1	0.234242
IsMYB102	IsCHI1	0.234242
IsMYB12	IsCHI1	0.234242
IsMYB123	IsCHI1	0.234242
IsMYB166	IsCHI1	0.234242
IsMYB24	IsCHI1	0.234242
IsMYB31	IsCHI1	0.234242
IsMYB37	IsCHI1	0.234242
IsMYB52	IsCHI1	0.234242
IsMYB66	IsCHI1	0.234242
IsMYB68	IsCHI1	0.234242
IsMYB69	IsCHI1	0.234242
IsMADS5	IsCHI1	0.234242
IsLOB3	IsCHI1	0.234242
IsLBD15	IsCHI1	0.234242
IsLBD22	IsCHI1	0.234242
IsGRF5	IsCHI1	0.234242
IsGRAS19	IsCHI1	0.234242
IsGRAS23	IsCHI1	0.234242
IsGeBP5	IsCHI1	0.234242
IsFAR1-11	IsCHI1	0.234242
IsFAR1-24	IsCHI1	0.234242
IsFAR1-7	IsCHI1	0.234242
IsCPP4	IsCHI1	0.234242
IsC2C2-17	IsCHI2	0.234242
IsC2C2-66	IsCHI2	0.234242
IsbZIP28	IsCHI2	0.234242
IsbZIP52	IsCHI2	0.234242
IsbZIP8	IsCHI2	0.234242
IsbHLH54	IsCHI2	0.234242
IsB3-13	IsCHI2	0.234242
IsB3-24	IsCHI2	0.234242
IsB3-44	IsCHI2	0.234242
IsB3-50	IsCHI2	0.234242
IsB3-51	IsCHI2	0.234242
IsB3-7	IsCHI2	0.234242
IsWRKY10	IsCHI2	0.234242
IsWRKY17	IsCHI2	0.234242
IsWRKY25	IsCHI2	0.234242
IsWRKY41	IsCHI2	0.234242
IsWIP2	IsCHI2	0.317865
IsTCP11	IsCHI2	0.234242
IsTCP15	IsCHI2	0.234242
IsTCP16	IsCHI2	0.234242
IsTCP20	IsCHI2	0.234242
IsNin-like5	IsCHI2	0.234242
IsNF-Y5	IsCHI2	0.234242
IsNAC39	IsCHI2	0.234242
IsNAC5	IsCHI2	0.234242
IsNAC61	IsCHI2	0.234242
IsMYB143	IsCHI2	0.234242
IsMYB17	IsCHI2	0.234242
IsMYB22	IsCHI2	0.234242
IsMYB46	IsCHI2	0.234242
IsMYB75	IsCHI2	0.234242
IsMYB89	IsCHI2	0.234242
IsMADS2	IsCHI2	0.234242
IsMADS25	IsCHI2	0.234242
IsMADS4	IsCHI2	0.234242
IsHSF5	IsCHI2	0.234242
IsGRF6	IsCHI2	0.317865
IsGRF8	IsCHI2	0.234242
IsGeBP2	IsCHI2	0.234242
IsFAR1-16	IsCHI2	0.234242
IsEIL4	IsCHI2	0.234242
IsC2C2-17	IsCHI3	0.234242
IsC2C2-66	IsCHI3	0.234242
IsbZIP28	IsCHI3	0.234242
IsbZIP52	IsCHI3	0.234242
IsbZIP8	IsCHI3	0.234242
IsbHLH54	IsCHI3	0.234242
IsB3-13	IsCHI3	0.234242
IsB3-24	IsCHI3	0.234242
IsB3-44	IsCHI3	0.234242
IsB3-50	IsCHI3	0.234242
IsB3-51	IsCHI3	0.234242
IsB3-7	IsCHI3	0.234242
IsWRKY10	IsCHI3	0.234242
IsWRKY17	IsCHI3	0.234242
IsWRKY25	IsCHI3	0.234242
IsWRKY41	IsCHI3	0.234242
IsWIP2	IsCHI3	0.317865
IsTCP11	IsCHI3	0.234242
IsTCP15	IsCHI3	0.234242
IsTCP16	IsCHI3	0.234242
IsTCP20	IsCHI3	0.234242
IsNin-like5	IsCHI3	0.234242
IsNF-Y5	IsCHI3	0.234242
IsNAC39	IsCHI3	0.234242
IsNAC5	IsCHI3	0.234242
IsNAC61	IsCHI3	0.234242
IsMYB143	IsCHI3	0.234242
IsMYB17	IsCHI3	0.234242
IsMYB22	IsCHI3	0.234242
IsMYB46	IsCHI3	0.234242
IsMYB75	IsCHI3	0.234242
IsMYB89	IsCHI3	0.234242
IsMADS2	IsCHI3	0.234242
IsMADS25	IsCHI3	0.234242
IsMADS4	IsCHI3	0.234242
IsHSF5	IsCHI3	0.234242
IsGRF6	IsCHI3	0.317865
IsGRF8	IsCHI3	0.234242
IsGeBP2	IsCHI3	0.234242
IsFAR1-16	IsCHI3	0.234242
IsEIL4	IsCHI3	0.234242
IsC2C2-17	IsCHI4	0.234242
IsC2C2-66	IsCHI4	0.234242
IsbZIP28	IsCHI4	0.234242
IsbZIP52	IsCHI4	0.234242
IsbZIP8	IsCHI4	0.234242
IsbHLH54	IsCHI4	0.234242
IsB3-13	IsCHI4	0.234242
IsB3-24	IsCHI4	0.234242
IsB3-44	IsCHI4	0.234242
IsB3-50	IsCHI4	0.234242
IsB3-51	IsCHI4	0.234242
IsB3-7	IsCHI4	0.234242
IsWRKY10	IsCHI4	0.234242
IsWRKY17	IsCHI4	0.234242
IsWRKY25	IsCHI4	0.234242
IsWRKY41	IsCHI4	0.234242
IsWIP2	IsCHI4	0.317865
IsTCP11	IsCHI4	0.234242
IsTCP15	IsCHI4	0.234242
IsTCP16	IsCHI4	0.234242
IsTCP20	IsCHI4	0.234242
IsNin-like5	IsCHI4	0.234242
IsNF-Y5	IsCHI4	0.234242
IsNAC39	IsCHI4	0.234242
IsNAC5	IsCHI4	0.234242
IsNAC61	IsCHI4	0.234242
IsMYB143	IsCHI4	0.234242
IsMYB17	IsCHI4	0.234242
IsMYB22	IsCHI4	0.234242
IsMYB46	IsCHI4	0.234242
IsMYB75	IsCHI4	0.234242
IsMYB89	IsCHI4	0.234242
IsMADS2	IsCHI4	0.234242
IsMADS25	IsCHI4	0.234242
IsMADS4	IsCHI4	0.234242
IsHSF5	IsCHI4	0.234242
IsGRF6	IsCHI4	0.317865
IsGRF8	IsCHI4	0.234242
IsGeBP2	IsCHI4	0.234242
IsFAR1-16	IsCHI4	0.234242
IsEIL4	IsCHI4	0.234242
IsC2C2-17	IsCHI5	0.234242
IsC2C2-66	IsCHI5	0.234242
IsbZIP28	IsCHI5	0.234242
IsbZIP52	IsCHI5	0.234242
IsbZIP8	IsCHI5	0.234242
IsbHLH54	IsCHI5	0.234242
IsB3-13	IsCHI5	0.234242
IsB3-24	IsCHI5	0.234242
IsB3-44	IsCHI5	0.234242
IsB3-50	IsCHI5	0.234242
IsB3-51	IsCHI5	0.234242
IsB3-7	IsCHI5	0.234242
IsWRKY10	IsCHI5	0.234242
IsWRKY17	IsCHI5	0.234242
IsWRKY25	IsCHI5	0.234242
IsWRKY41	IsCHI5	0.234242
IsWIP2	IsCHI5	0.317865
IsTCP11	IsCHI5	0.234242
IsTCP15	IsCHI5	0.234242
IsTCP16	IsCHI5	0.234242
IsTCP20	IsCHI5	0.234242
IsNin-like5	IsCHI5	0.234242
IsNF-Y5	IsCHI5	0.234242
IsNAC39	IsCHI5	0.234242
IsNAC5	IsCHI5	0.234242
IsNAC61	IsCHI5	0.234242
IsMYB143	IsCHI5	0.234242
IsMYB17	IsCHI5	0.234242
IsMYB22	IsCHI5	0.234242
IsMYB46	IsCHI5	0.234242
IsMYB75	IsCHI5	0.234242
IsMYB89	IsCHI5	0.234242
IsMADS2	IsCHI5	0.234242
IsMADS25	IsCHI5	0.234242
IsMADS4	IsCHI5	0.234242
IsHSF5	IsCHI5	0.234242
IsGRF6	IsCHI5	0.317865
IsGRF8	IsCHI5	0.234242
IsGeBP2	IsCHI5	0.234242
IsFAR1-16	IsCHI5	0.234242
IsEIL4	IsCHI5	0.234242
IsbHLH40	IsCHS2	0.236442
IsbHLH60	IsCHS2	0.236442
IsbHLH86	IsCHS2	0.583309
IsBES1-3	IsCHS2	0.583309
IsWRKY23	IsCHS2	0.236442
IsNin-like7	IsCHS2	0.583309
IsHSF10	IsCHS2	0.583309
IsZF-HD10	IsCHS3	0.234242
IsC2H2-15	IsCHS3	0.317865
IsC2H2-3	IsCHS3	0.234242
IsC2C2-26	IsCHS3	0.234242
IsC2C2-39	IsCHS3	0.234242
IsbZIP12	IsCHS3	0.234242
IsbZIP13	IsCHS3	0.234242
IsbZIP2	IsCHS3	0.234242
IsbZIP24	IsCHS3	0.317865
IsbZIP31	IsCHS3	0.317865
IsbZIP37	IsCHS3	0.317865
IsbZIP61	IsCHS3	0.234242
IsbZIP63	IsCHS3	0.234242
IsbHLH14	IsCHS3	0.234242
IsbHLH19	IsCHS3	0.234242
IsbHLH33	IsCHS3	0.234242
IsbHLH40	IsCHS3	0.317865
IsbHLH44	IsCHS3	0.234242
IsbHLH5	IsCHS3	0.234242
IsbHLH53	IsCHS3	0.234242
IsbHLH56	IsCHS3	0.234242
IsbHLH60	IsCHS3	0.317865
IsbHLH66	IsCHS3	0.234242
IsbHLH75	IsCHS3	0.234242
IsbHLH88	IsCHS3	0.234242
IsB3-29	IsCHS3	0.234242
IsB3-30	IsCHS3	0.234242
IsB3-9	IsCHS3	0.234242
IsWRKY23	IsCHS3	0.317865
IsWRKY34	IsCHS3	0.234242
IsWRKY36	IsCHS3	0.317865
IsWRKY39	IsCHS3	0.234242
IsWRKY4	IsCHS3	0.234242
IsWRKY65	IsCHS3	0.234242
IsWIP1	IsCHS3	0.234242
IsWIP7	IsCHS3	0.317865
IsTCP4	IsCHS3	0.234242
IsSBP10	IsCHS3	0.234242
IsNin-like6	IsCHS3	0.234242
IsNAC28	IsCHS3	0.234242
IsNAC37	IsCHS3	0.234242
IsNAC50	IsCHS3	0.234242
IsNAC68	IsCHS3	0.234242
IsNAC7	IsCHS3	0.234242
IsNAC70	IsCHS3	0.234242
IsMYB102	IsCHS3	0.234242
IsMYB12	IsCHS3	0.234242
IsMYB123	IsCHS3	0.234242
IsMYB166	IsCHS3	0.234242
IsMYB24	IsCHS3	0.234242
IsMYB31	IsCHS3	0.234242
IsMYB37	IsCHS3	0.234242
IsMYB52	IsCHS3	0.234242
IsMYB66	IsCHS3	0.234242
IsMYB68	IsCHS3	0.234242
IsMYB69	IsCHS3	0.234242
IsMADS5	IsCHS3	0.234242
IsLOB3	IsCHS3	0.234242
IsLBD15	IsCHS3	0.234242
IsLBD22	IsCHS3	0.234242
IsGRF5	IsCHS3	0.234242
IsGRAS19	IsCHS3	0.234242
IsGRAS23	IsCHS3	0.234242
IsGeBP5	IsCHS3	0.234242
IsFAR1-11	IsCHS3	0.234242
IsFAR1-24	IsCHS3	0.234242
IsFAR1-7	IsCHS3	0.234242
IsCPP4	IsCHS3	0.234242
IsZF-HD10	IsCHS4	0.234242
IsC2H2-15	IsCHS4	0.317865
IsC2H2-3	IsCHS4	0.234242
IsC2C2-26	IsCHS4	0.234242
IsC2C2-39	IsCHS4	0.234242
IsbZIP12	IsCHS4	0.234242
IsbZIP13	IsCHS4	0.234242
IsbZIP2	IsCHS4	0.234242
IsbZIP24	IsCHS4	0.317865
IsbZIP31	IsCHS4	0.317865
IsbZIP37	IsCHS4	0.317865
IsbZIP61	IsCHS4	0.234242
IsbZIP63	IsCHS4	0.234242
IsbHLH14	IsCHS4	0.234242
IsbHLH19	IsCHS4	0.234242
IsbHLH33	IsCHS4	0.234242
IsbHLH40	IsCHS4	0.317865
IsbHLH44	IsCHS4	0.234242
IsbHLH5	IsCHS4	0.234242
IsbHLH53	IsCHS4	0.234242
IsbHLH56	IsCHS4	0.234242
IsbHLH60	IsCHS4	0.317865
IsbHLH66	IsCHS4	0.234242
IsbHLH75	IsCHS4	0.234242
IsbHLH88	IsCHS4	0.234242
IsB3-29	IsCHS4	0.234242
IsB3-30	IsCHS4	0.234242
IsB3-9	IsCHS4	0.234242
IsWRKY23	IsCHS4	0.317865
IsWRKY34	IsCHS4	0.234242
IsWRKY36	IsCHS4	0.317865
IsWRKY39	IsCHS4	0.234242
IsWRKY4	IsCHS4	0.234242
IsWRKY65	IsCHS4	0.234242
IsWIP1	IsCHS4	0.234242
IsWIP7	IsCHS4	0.317865
IsTCP4	IsCHS4	0.234242
IsSBP10	IsCHS4	0.234242
IsNin-like6	IsCHS4	0.234242
IsNAC28	IsCHS4	0.234242
IsNAC37	IsCHS4	0.234242
IsNAC50	IsCHS4	0.234242
IsNAC68	IsCHS4	0.234242
IsNAC7	IsCHS4	0.234242
IsNAC70	IsCHS4	0.234242
IsMYB102	IsCHS4	0.234242
IsMYB12	IsCHS4	0.234242
IsMYB123	IsCHS4	0.234242
IsMYB166	IsCHS4	0.234242
IsMYB24	IsCHS4	0.234242
IsMYB31	IsCHS4	0.234242
IsMYB37	IsCHS4	0.234242
IsMYB52	IsCHS4	0.234242
IsMYB66	IsCHS4	0.234242
IsMYB68	IsCHS4	0.234242
IsMYB69	IsCHS4	0.234242
IsMADS5	IsCHS4	0.234242
IsLOB3	IsCHS4	0.234242
IsLBD15	IsCHS4	0.234242
IsLBD22	IsCHS4	0.234242
IsGRF5	IsCHS4	0.234242
IsGRAS19	IsCHS4	0.234242
IsGRAS23	IsCHS4	0.234242
IsGeBP5	IsCHS4	0.234242
IsFAR1-11	IsCHS4	0.234242
IsFAR1-24	IsCHS4	0.234242
IsFAR1-7	IsCHS4	0.234242
IsCPP4	IsCHS4	0.234242
IsZF-HD1	IsCHS5	0.234242
IsC3H19	IsCHS5	0.234242
IsC3H22	IsCHS5	0.234242
IsC3H3	IsCHS5	0.234242
IsC2C2-22	IsCHS5	0.234242
IsC2C2-4	IsCHS5	0.234242
IsC2C2-47	IsCHS5	0.234242
IsC2C2-69	IsCHS5	0.234242
IsbZIP6	IsCHS5	0.234242
IsbZIP65	IsCHS5	0.234242
IsbZIP89	IsCHS5	0.234242
IsbHLH17	IsCHS5	0.234242
IsbHLH3	IsCHS5	0.234242
IsbHLH71	IsCHS5	0.234242
IsbHLH9	IsCHS5	0.234242
IsBBR-BPC4	IsCHS5	0.234242
IsB3-2	IsCHS5	0.234242
IsB3-33	IsCHS5	0.234242
IsB3-8	IsCHS5	0.234242
IsAP2/ERF6	IsCHS5	0.234242
IsWRKY45	IsCHS5	0.234242
IsWRKY59	IsCHS5	0.234242
IsWRKY6	IsCHS5	0.234242
IsWRKY71	IsCHS5	0.234242
IsWRKY72	IsCHS5	0.234242
IsTCP17	IsCHS5	0.234242
IsTCP18	IsCHS5	0.234242
IsTCP8	IsCHS5	0.234242
IsSRS6	IsCHS5	0.234242
IsSBP1	IsCHS5	0.234242
IsNZZ/SPL	IsCHS5	0.234242
IsNF-Y4	IsCHS5	0.234242
IsNF-Y6	IsCHS5	0.234242
IsNAC20	IsCHS5	0.234242
IsNAC29	IsCHS5	0.234242
IsNAC32	IsCHS5	0.234242
IsNAC33	IsCHS5	0.234242
IsNAC51	IsCHS5	0.234242
IsNAC65	IsCHS5	0.234242
IsMYB10	IsCHS5	0.234242
IsMYB108	IsCHS5	0.234242
IsMYB11	IsCHS5	0.234242
IsMYB110	IsCHS5	0.234242
IsMYB139	IsCHS5	0.234242
IsMYB148	IsCHS5	0.234242
IsMYB150	IsCHS5	0.234242
IsMYB152	IsCHS5	0.234242
IsMYB157	IsCHS5	0.317865
IsMYB23	IsCHS5	0.234242
IsMYB41	IsCHS5	0.234242
IsMYB5	IsCHS5	0.234242
IsMYB50	IsCHS5	0.234242
IsMYB54	IsCHS5	0.234242
IsMYB79	IsCHS5	0.234242
IsMYB80	IsCHS5	0.234242
IsMYB9	IsCHS5	0.234242
IsMADS1	IsCHS5	0.234242
IsMADS12	IsCHS5	0.234242
IsMADS13	IsCHS5	0.234242
IsMADS21	IsCHS5	0.234242
IsLOB17	IsCHS5	0.234242
IsLBD18	IsCHS5	0.234242
IsGRF7	IsCHS5	0.234242
IsGRAS11	IsCHS5	0.234242
IsGRAS35	IsCHS5	0.234242
IsGRAS43	IsCHS5	0.234242
IsGRAS51	IsCHS5	0.234242
IsGRAS7	IsCHS5	0.317865
IsGRAS8	IsCHS5	0.234242
IsFAR1-13	IsCHS5	0.234242
IsFAR1-14	IsCHS5	0.234242
IsFAR1-17	IsCHS5	0.234242
IsE2F/DP4	IsCHS5	0.234242
IsCPP2	IsCHS5	0.234242
IsZF-HD1	IsCHS6	0.234242
IsC3H19	IsCHS6	0.234242
IsC3H22	IsCHS6	0.234242
IsC3H3	IsCHS6	0.234242
IsC2C2-22	IsCHS6	0.234242
IsC2C2-4	IsCHS6	0.234242
IsC2C2-47	IsCHS6	0.234242
IsC2C2-69	IsCHS6	0.234242
IsbZIP6	IsCHS6	0.234242
IsbZIP65	IsCHS6	0.234242
IsbZIP89	IsCHS6	0.234242
IsbHLH17	IsCHS6	0.234242
IsbHLH3	IsCHS6	0.234242
IsbHLH71	IsCHS6	0.234242
IsbHLH9	IsCHS6	0.234242
IsBBR-BPC4	IsCHS6	0.234242
IsB3-2	IsCHS6	0.234242
IsB3-33	IsCHS6	0.234242
IsB3-8	IsCHS6	0.234242
IsAP2/ERF6	IsCHS6	0.234242
IsWRKY45	IsCHS6	0.234242
IsWRKY59	IsCHS6	0.234242
IsWRKY6	IsCHS6	0.234242
IsWRKY71	IsCHS6	0.234242
IsWRKY72	IsCHS6	0.234242
IsTCP17	IsCHS6	0.234242
IsTCP18	IsCHS6	0.234242
IsTCP8	IsCHS6	0.234242
IsSRS6	IsCHS6	0.234242
IsSBP1	IsCHS6	0.234242
IsNZZ/SPL	IsCHS6	0.234242
IsNF-Y4	IsCHS6	0.234242
IsNF-Y6	IsCHS6	0.234242
IsNAC20	IsCHS6	0.234242
IsNAC29	IsCHS6	0.234242
IsNAC32	IsCHS6	0.234242
IsNAC33	IsCHS6	0.234242
IsNAC51	IsCHS6	0.234242
IsNAC65	IsCHS6	0.234242
IsMYB10	IsCHS6	0.234242
IsMYB108	IsCHS6	0.234242
IsMYB11	IsCHS6	0.234242
IsMYB110	IsCHS6	0.234242
IsMYB139	IsCHS6	0.234242
IsMYB148	IsCHS6	0.234242
IsMYB150	IsCHS6	0.234242
IsMYB152	IsCHS6	0.234242
IsMYB157	IsCHS6	0.317865
IsMYB23	IsCHS6	0.234242
IsMYB41	IsCHS6	0.234242
IsMYB5	IsCHS6	0.234242
IsMYB50	IsCHS6	0.234242
IsMYB54	IsCHS6	0.234242
IsMYB79	IsCHS6	0.234242
IsMYB80	IsCHS6	0.234242
IsMYB9	IsCHS6	0.234242
IsMADS1	IsCHS6	0.234242
IsMADS12	IsCHS6	0.234242
IsMADS13	IsCHS6	0.234242
IsMADS21	IsCHS6	0.234242
IsLOB17	IsCHS6	0.234242
IsLBD18	IsCHS6	0.234242
IsGRF7	IsCHS6	0.234242
IsGRAS11	IsCHS6	0.234242
IsGRAS35	IsCHS6	0.234242
IsGRAS43	IsCHS6	0.234242
IsGRAS51	IsCHS6	0.234242
IsGRAS7	IsCHS6	0.317865
IsGRAS8	IsCHS6	0.234242
IsFAR1-13	IsCHS6	0.234242
IsFAR1-14	IsCHS6	0.234242
IsFAR1-17	IsCHS6	0.234242
IsE2F/DP4	IsCHS6	0.234242
IsCPP2	IsCHS6	0.234242
IsC2C2-17	IsCHS7	0.234242
IsC2C2-66	IsCHS7	0.234242
IsbZIP28	IsCHS7	0.234242
IsbZIP52	IsCHS7	0.234242
IsbZIP8	IsCHS7	0.234242
IsbHLH54	IsCHS7	0.234242
IsB3-13	IsCHS7	0.234242
IsB3-24	IsCHS7	0.234242
IsB3-44	IsCHS7	0.234242
IsB3-50	IsCHS7	0.234242
IsB3-51	IsCHS7	0.234242
IsB3-7	IsCHS7	0.234242
IsWRKY10	IsCHS7	0.234242
IsWRKY17	IsCHS7	0.234242
IsWRKY25	IsCHS7	0.234242
IsWRKY41	IsCHS7	0.234242
IsWIP2	IsCHS7	0.317865
IsTCP11	IsCHS7	0.234242
IsTCP15	IsCHS7	0.234242
IsTCP16	IsCHS7	0.234242
IsTCP20	IsCHS7	0.234242
IsNin-like5	IsCHS7	0.234242
IsNF-Y5	IsCHS7	0.234242
IsNAC39	IsCHS7	0.234242
IsNAC5	IsCHS7	0.234242
IsNAC61	IsCHS7	0.234242
IsMYB143	IsCHS7	0.234242
IsMYB17	IsCHS7	0.234242
IsMYB22	IsCHS7	0.234242
IsMYB46	IsCHS7	0.234242
IsMYB75	IsCHS7	0.234242
IsMYB89	IsCHS7	0.234242
IsMADS2	IsCHS7	0.234242
IsMADS25	IsCHS7	0.234242
IsMADS4	IsCHS7	0.234242
IsHSF5	IsCHS7	0.234242
IsGRF6	IsCHS7	0.317865
IsGRF8	IsCHS7	0.234242
IsGeBP2	IsCHS7	0.234242
IsFAR1-16	IsCHS7	0.234242
IsEIL4	IsCHS7	0.234242
IsZF-HD10	IsCHS8	0.234242
IsC2H2-15	IsCHS8	0.317865
IsC2H2-3	IsCHS8	0.234242
IsC2C2-26	IsCHS8	0.234242
IsC2C2-39	IsCHS8	0.234242
IsbZIP12	IsCHS8	0.234242
IsbZIP13	IsCHS8	0.234242
IsbZIP2	IsCHS8	0.234242
IsbZIP24	IsCHS8	0.317865
IsbZIP31	IsCHS8	0.317865
IsbZIP37	IsCHS8	0.317865
IsbZIP61	IsCHS8	0.234242
IsbZIP63	IsCHS8	0.234242
IsbHLH14	IsCHS8	0.234242
IsbHLH19	IsCHS8	0.234242
IsbHLH33	IsCHS8	0.234242
IsbHLH40	IsCHS8	0.317865
IsbHLH44	IsCHS8	0.234242
IsbHLH5	IsCHS8	0.234242
IsbHLH53	IsCHS8	0.234242
IsbHLH56	IsCHS8	0.234242
IsbHLH60	IsCHS8	0.317865
IsbHLH66	IsCHS8	0.234242
IsbHLH75	IsCHS8	0.234242
IsbHLH88	IsCHS8	0.234242
IsB3-29	IsCHS8	0.234242
IsB3-30	IsCHS8	0.234242
IsB3-9	IsCHS8	0.234242
IsWRKY23	IsCHS8	0.317865
IsWRKY34	IsCHS8	0.234242
IsWRKY36	IsCHS8	0.317865
IsWRKY39	IsCHS8	0.234242
IsWRKY4	IsCHS8	0.234242
IsWRKY65	IsCHS8	0.234242
IsWIP1	IsCHS8	0.234242
IsWIP7	IsCHS8	0.317865
IsTCP4	IsCHS8	0.234242
IsSBP10	IsCHS8	0.234242
IsNin-like6	IsCHS8	0.234242
IsNAC28	IsCHS8	0.234242
IsNAC37	IsCHS8	0.234242
IsNAC50	IsCHS8	0.234242
IsNAC68	IsCHS8	0.234242
IsNAC7	IsCHS8	0.234242
IsNAC70	IsCHS8	0.234242
IsMYB102	IsCHS8	0.234242
IsMYB12	IsCHS8	0.234242
IsMYB123	IsCHS8	0.234242
IsMYB166	IsCHS8	0.234242
IsMYB24	IsCHS8	0.234242
IsMYB31	IsCHS8	0.234242
IsMYB37	IsCHS8	0.234242
IsMYB52	IsCHS8	0.234242
IsMYB66	IsCHS8	0.234242
IsMYB68	IsCHS8	0.234242
IsMYB69	IsCHS8	0.234242
IsMADS5	IsCHS8	0.234242
IsLOB3	IsCHS8	0.234242
IsLBD15	IsCHS8	0.234242
IsLBD22	IsCHS8	0.234242
IsGRF5	IsCHS8	0.234242
IsGRAS19	IsCHS8	0.234242
IsGRAS23	IsCHS8	0.234242
IsGeBP5	IsCHS8	0.234242
IsFAR1-11	IsCHS8	0.234242
IsFAR1-24	IsCHS8	0.234242
IsFAR1-7	IsCHS8	0.234242
IsCPP4	IsCHS8	0.234242
IsZF-HD1	Is4CL1	0.234242
IsC3H19	Is4CL1	0.234242
IsC3H22	Is4CL1	0.234242
IsC3H3	Is4CL1	0.234242
IsC2C2-22	Is4CL1	0.234242
IsC2C2-4	Is4CL1	0.234242
IsC2C2-47	Is4CL1	0.234242
IsC2C2-69	Is4CL1	0.234242
IsbZIP6	Is4CL1	0.234242
IsbZIP65	Is4CL1	0.234242
IsbZIP89	Is4CL1	0.234242
IsbHLH17	Is4CL1	0.234242
IsbHLH3	Is4CL1	0.234242
IsbHLH71	Is4CL1	0.234242
IsbHLH9	Is4CL1	0.234242
IsBBR-BPC4	Is4CL1	0.234242
IsB3-2	Is4CL1	0.234242
IsB3-33	Is4CL1	0.234242
IsB3-8	Is4CL1	0.234242
IsAP2/ERF6	Is4CL1	0.234242
IsWRKY45	Is4CL1	0.234242
IsWRKY59	Is4CL1	0.234242
IsWRKY6	Is4CL1	0.234242
IsWRKY71	Is4CL1	0.234242
IsWRKY72	Is4CL1	0.234242
IsTCP17	Is4CL1	0.234242
IsTCP18	Is4CL1	0.234242
IsTCP8	Is4CL1	0.234242
IsSRS6	Is4CL1	0.234242
IsSBP1	Is4CL1	0.234242
IsNZZ/SPL	Is4CL1	0.234242
IsNF-Y4	Is4CL1	0.234242
IsNF-Y6	Is4CL1	0.234242
IsNAC20	Is4CL1	0.234242
IsNAC29	Is4CL1	0.234242
IsNAC32	Is4CL1	0.234242
IsNAC33	Is4CL1	0.234242
IsNAC51	Is4CL1	0.234242
IsNAC65	Is4CL1	0.234242
IsMYB10	Is4CL1	0.234242
IsMYB108	Is4CL1	0.234242
IsMYB11	Is4CL1	0.234242
IsMYB110	Is4CL1	0.234242
IsMYB139	Is4CL1	0.234242
IsMYB148	Is4CL1	0.234242
IsMYB150	Is4CL1	0.234242
IsMYB152	Is4CL1	0.234242
IsMYB157	Is4CL1	0.317865
IsMYB23	Is4CL1	0.234242
IsMYB41	Is4CL1	0.234242
IsMYB5	Is4CL1	0.234242
IsMYB50	Is4CL1	0.234242
IsMYB54	Is4CL1	0.234242
IsMYB79	Is4CL1	0.234242
IsMYB80	Is4CL1	0.234242
IsMYB9	Is4CL1	0.234242
IsMADS1	Is4CL1	0.234242
IsMADS12	Is4CL1	0.234242
IsMADS13	Is4CL1	0.234242
IsMADS21	Is4CL1	0.234242
IsLOB17	Is4CL1	0.234242
IsLBD18	Is4CL1	0.234242
IsGRF7	Is4CL1	0.234242
IsGRAS11	Is4CL1	0.234242
IsGRAS35	Is4CL1	0.234242
IsGRAS43	Is4CL1	0.234242
IsGRAS51	Is4CL1	0.234242
IsGRAS7	Is4CL1	0.317865
IsGRAS8	Is4CL1	0.234242
IsFAR1-13	Is4CL1	0.234242
IsFAR1-14	Is4CL1	0.234242
IsFAR1-17	Is4CL1	0.234242
IsE2F/DP4	Is4CL1	0.234242
IsCPP2	Is4CL1	0.234242
IsC2H2-15	Is4CL10	0.317865
IsbZIP24	Is4CL10	0.317865
IsbZIP31	Is4CL10	0.317865
IsbZIP37	Is4CL10	0.317865
IsbHLH40	Is4CL10	0.317865
IsbHLH58	Is4CL10	0.317865
IsbHLH60	Is4CL10	0.317865
IsWRKY23	Is4CL10	0.317865
IsWRKY36	Is4CL10	0.317865
IsWIP2	Is4CL10	0.317865
IsWIP7	Is4CL10	0.317865
IsMYB157	Is4CL10	0.317865
IsMADS29	Is4CL10	0.317865
IsGRF6	Is4CL10	0.317865
IsGRAS7	Is4CL10	0.317865
IsZF-HD10	Is4CL11	0.234242
IsC2H2-15	Is4CL11	0.317865
IsC2H2-3	Is4CL11	0.234242
IsC2C2-26	Is4CL11	0.234242
IsC2C2-39	Is4CL11	0.234242
IsbZIP12	Is4CL11	0.234242
IsbZIP13	Is4CL11	0.234242
IsbZIP2	Is4CL11	0.234242
IsbZIP24	Is4CL11	0.317865
IsbZIP31	Is4CL11	0.317865
IsbZIP37	Is4CL11	0.317865
IsbZIP61	Is4CL11	0.234242
IsbZIP63	Is4CL11	0.234242
IsbHLH14	Is4CL11	0.234242
IsbHLH19	Is4CL11	0.234242
IsbHLH33	Is4CL11	0.234242
IsbHLH40	Is4CL11	0.317865
IsbHLH44	Is4CL11	0.234242
IsbHLH5	Is4CL11	0.234242
IsbHLH53	Is4CL11	0.234242
IsbHLH56	Is4CL11	0.234242
IsbHLH60	Is4CL11	0.317865
IsbHLH66	Is4CL11	0.234242
IsbHLH75	Is4CL11	0.234242
IsbHLH88	Is4CL11	0.234242
IsB3-29	Is4CL11	0.234242
IsB3-30	Is4CL11	0.234242
IsB3-9	Is4CL11	0.234242
IsWRKY23	Is4CL11	0.317865
IsWRKY34	Is4CL11	0.234242
IsWRKY36	Is4CL11	0.317865
IsWRKY39	Is4CL11	0.234242
IsWRKY4	Is4CL11	0.234242
IsWRKY65	Is4CL11	0.234242
IsWIP1	Is4CL11	0.234242
IsWIP7	Is4CL11	0.317865
IsTCP4	Is4CL11	0.234242
IsSBP10	Is4CL11	0.234242
IsNin-like6	Is4CL11	0.234242
IsNAC28	Is4CL11	0.234242
IsNAC37	Is4CL11	0.234242
IsNAC50	Is4CL11	0.234242
IsNAC68	Is4CL11	0.234242
IsNAC7	Is4CL11	0.234242
IsNAC70	Is4CL11	0.234242
IsMYB102	Is4CL11	0.234242
IsMYB12	Is4CL11	0.234242
IsMYB123	Is4CL11	0.234242
IsMYB166	Is4CL11	0.234242
IsMYB24	Is4CL11	0.234242
IsMYB31	Is4CL11	0.234242
IsMYB37	Is4CL11	0.234242
IsMYB52	Is4CL11	0.234242
IsMYB66	Is4CL11	0.234242
IsMYB68	Is4CL11	0.234242
IsMYB69	Is4CL11	0.234242
IsMADS5	Is4CL11	0.234242
IsLOB3	Is4CL11	0.234242
IsLBD15	Is4CL11	0.234242
IsLBD22	Is4CL11	0.234242
IsGRF5	Is4CL11	0.234242
IsGRAS19	Is4CL11	0.234242
IsGRAS23	Is4CL11	0.234242
IsGeBP5	Is4CL11	0.234242
IsFAR1-11	Is4CL11	0.234242
IsFAR1-24	Is4CL11	0.234242
IsFAR1-7	Is4CL11	0.234242
IsCPP4	Is4CL11	0.234242
IsC2H2-15	Is4CL12	0.317865
IsbZIP24	Is4CL12	0.317865
IsbZIP31	Is4CL12	0.317865
IsbZIP37	Is4CL12	0.317865
IsbHLH40	Is4CL12	0.317865
IsbHLH58	Is4CL12	0.317865
IsbHLH60	Is4CL12	0.317865
IsWRKY23	Is4CL12	0.317865
IsWRKY36	Is4CL12	0.317865
IsWIP2	Is4CL12	0.317865
IsWIP7	Is4CL12	0.317865
IsMYB157	Is4CL12	0.317865
IsMADS29	Is4CL12	0.317865
IsGRF6	Is4CL12	0.317865
IsGRAS7	Is4CL12	0.317865
IsZF-HD10	Is4CL14	0.234242
IsC2H2-15	Is4CL14	0.317865
IsC2H2-3	Is4CL14	0.234242
IsC2C2-26	Is4CL14	0.234242
IsC2C2-39	Is4CL14	0.234242
IsbZIP12	Is4CL14	0.234242
IsbZIP13	Is4CL14	0.234242
IsbZIP2	Is4CL14	0.234242
IsbZIP24	Is4CL14	0.317865
IsbZIP31	Is4CL14	0.317865
IsbZIP37	Is4CL14	0.317865
IsbZIP61	Is4CL14	0.234242
IsbZIP63	Is4CL14	0.234242
IsbHLH14	Is4CL14	0.234242
IsbHLH19	Is4CL14	0.234242
IsbHLH33	Is4CL14	0.234242
IsbHLH40	Is4CL14	0.317865
IsbHLH44	Is4CL14	0.234242
IsbHLH5	Is4CL14	0.234242
IsbHLH53	Is4CL14	0.234242
IsbHLH56	Is4CL14	0.234242
IsbHLH60	Is4CL14	0.317865
IsbHLH66	Is4CL14	0.234242
IsbHLH75	Is4CL14	0.234242
IsbHLH88	Is4CL14	0.234242
IsB3-29	Is4CL14	0.234242
IsB3-30	Is4CL14	0.234242
IsB3-9	Is4CL14	0.234242
IsWRKY23	Is4CL14	0.317865
IsWRKY34	Is4CL14	0.234242
IsWRKY36	Is4CL14	0.317865
IsWRKY39	Is4CL14	0.234242
IsWRKY4	Is4CL14	0.234242
IsWRKY65	Is4CL14	0.234242
IsWIP1	Is4CL14	0.234242
IsWIP7	Is4CL14	0.317865
IsTCP4	Is4CL14	0.234242
IsSBP10	Is4CL14	0.234242
IsNin-like6	Is4CL14	0.234242
IsNAC28	Is4CL14	0.234242
IsNAC37	Is4CL14	0.234242
IsNAC50	Is4CL14	0.234242
IsNAC68	Is4CL14	0.234242
IsNAC7	Is4CL14	0.234242
IsNAC70	Is4CL14	0.234242
IsMYB102	Is4CL14	0.234242
IsMYB12	Is4CL14	0.234242
IsMYB123	Is4CL14	0.234242
IsMYB166	Is4CL14	0.234242
IsMYB24	Is4CL14	0.234242
IsMYB31	Is4CL14	0.234242
IsMYB37	Is4CL14	0.234242
IsMYB52	Is4CL14	0.234242
IsMYB66	Is4CL14	0.234242
IsMYB68	Is4CL14	0.234242
IsMYB69	Is4CL14	0.234242
IsMADS5	Is4CL14	0.234242
IsLOB3	Is4CL14	0.234242
IsLBD15	Is4CL14	0.234242
IsLBD22	Is4CL14	0.234242
IsGRF5	Is4CL14	0.234242
IsGRAS19	Is4CL14	0.234242
IsGRAS23	Is4CL14	0.234242
IsGeBP5	Is4CL14	0.234242
IsFAR1-11	Is4CL14	0.234242
IsFAR1-24	Is4CL14	0.234242
IsFAR1-7	Is4CL14	0.234242
IsCPP4	Is4CL14	0.234242
IsC2H2-15	Is4CL15	0.317865
IsbZIP24	Is4CL15	0.317865
IsbZIP31	Is4CL15	0.317865
IsbZIP37	Is4CL15	0.317865
IsbHLH40	Is4CL15	0.317865
IsbHLH58	Is4CL15	0.317865
IsbHLH60	Is4CL15	0.317865
IsWRKY23	Is4CL15	0.317865
IsWRKY36	Is4CL15	0.317865
IsWIP2	Is4CL15	0.317865
IsWIP7	Is4CL15	0.317865
IsMYB157	Is4CL15	0.317865
IsMADS29	Is4CL15	0.317865
IsGRF6	Is4CL15	0.317865
IsGRAS7	Is4CL15	0.317865
IsZF-HD10	Is4CL16	0.234242
IsC2H2-15	Is4CL16	0.317865
IsC2H2-3	Is4CL16	0.234242
IsC2C2-26	Is4CL16	0.234242
IsC2C2-39	Is4CL16	0.234242
IsbZIP12	Is4CL16	0.234242
IsbZIP13	Is4CL16	0.234242
IsbZIP2	Is4CL16	0.234242
IsbZIP24	Is4CL16	0.317865
IsbZIP31	Is4CL16	0.317865
IsbZIP37	Is4CL16	0.317865
IsbZIP61	Is4CL16	0.234242
IsbZIP63	Is4CL16	0.234242
IsbHLH14	Is4CL16	0.234242
IsbHLH19	Is4CL16	0.234242
IsbHLH33	Is4CL16	0.234242
IsbHLH40	Is4CL16	0.317865
IsbHLH44	Is4CL16	0.234242
IsbHLH5	Is4CL16	0.234242
IsbHLH53	Is4CL16	0.234242
IsbHLH56	Is4CL16	0.234242
IsbHLH60	Is4CL16	0.317865
IsbHLH66	Is4CL16	0.234242
IsbHLH75	Is4CL16	0.234242
IsbHLH88	Is4CL16	0.234242
IsB3-29	Is4CL16	0.234242
IsB3-30	Is4CL16	0.234242
IsB3-9	Is4CL16	0.234242
IsWRKY23	Is4CL16	0.317865
IsWRKY34	Is4CL16	0.234242
IsWRKY36	Is4CL16	0.317865
IsWRKY39	Is4CL16	0.234242
IsWRKY4	Is4CL16	0.234242
IsWRKY65	Is4CL16	0.234242
IsWIP1	Is4CL16	0.234242
IsWIP7	Is4CL16	0.317865
IsTCP4	Is4CL16	0.234242
IsSBP10	Is4CL16	0.234242
IsNin-like6	Is4CL16	0.234242
IsNAC28	Is4CL16	0.234242
IsNAC37	Is4CL16	0.234242
IsNAC50	Is4CL16	0.234242
IsNAC68	Is4CL16	0.234242
IsNAC7	Is4CL16	0.234242
IsNAC70	Is4CL16	0.234242
IsMYB102	Is4CL16	0.234242
IsMYB12	Is4CL16	0.234242
IsMYB123	Is4CL16	0.234242
IsMYB166	Is4CL16	0.234242
IsMYB24	Is4CL16	0.234242
IsMYB31	Is4CL16	0.234242
IsMYB37	Is4CL16	0.234242
IsMYB52	Is4CL16	0.234242
IsMYB66	Is4CL16	0.234242
IsMYB68	Is4CL16	0.234242
IsMYB69	Is4CL16	0.234242
IsMADS5	Is4CL16	0.234242
IsLOB3	Is4CL16	0.234242
IsLBD15	Is4CL16	0.234242
IsLBD22	Is4CL16	0.234242
IsGRF5	Is4CL16	0.234242
IsGRAS19	Is4CL16	0.234242
IsGRAS23	Is4CL16	0.234242
IsGeBP5	Is4CL16	0.234242
IsFAR1-11	Is4CL16	0.234242
IsFAR1-24	Is4CL16	0.234242
IsFAR1-7	Is4CL16	0.234242
IsCPP4	Is4CL16	0.234242
IsZF-HD10	Is4CL17	0.234242
IsC2H2-15	Is4CL17	0.317865
IsC2H2-3	Is4CL17	0.234242
IsC2C2-26	Is4CL17	0.234242
IsC2C2-39	Is4CL17	0.234242
IsbZIP12	Is4CL17	0.234242
IsbZIP13	Is4CL17	0.234242
IsbZIP2	Is4CL17	0.234242
IsbZIP24	Is4CL17	0.317865
IsbZIP31	Is4CL17	0.317865
IsbZIP37	Is4CL17	0.317865
IsbZIP61	Is4CL17	0.234242
IsbZIP63	Is4CL17	0.234242
IsbHLH14	Is4CL17	0.234242
IsbHLH19	Is4CL17	0.234242
IsbHLH33	Is4CL17	0.234242
IsbHLH40	Is4CL17	0.317865
IsbHLH44	Is4CL17	0.234242
IsbHLH5	Is4CL17	0.234242
IsbHLH53	Is4CL17	0.234242
IsbHLH56	Is4CL17	0.234242
IsbHLH60	Is4CL17	0.317865
IsbHLH66	Is4CL17	0.234242
IsbHLH75	Is4CL17	0.234242
IsbHLH88	Is4CL17	0.234242
IsB3-29	Is4CL17	0.234242
IsB3-30	Is4CL17	0.234242
IsB3-9	Is4CL17	0.234242
IsWRKY23	Is4CL17	0.317865
IsWRKY34	Is4CL17	0.234242
IsWRKY36	Is4CL17	0.317865
IsWRKY39	Is4CL17	0.234242
IsWRKY4	Is4CL17	0.234242
IsWRKY65	Is4CL17	0.234242
IsWIP1	Is4CL17	0.234242
IsWIP7	Is4CL17	0.317865
IsTCP4	Is4CL17	0.234242
IsSBP10	Is4CL17	0.234242
IsNin-like6	Is4CL17	0.234242
IsNAC28	Is4CL17	0.234242
IsNAC37	Is4CL17	0.234242
IsNAC50	Is4CL17	0.234242
IsNAC68	Is4CL17	0.234242
IsNAC7	Is4CL17	0.234242
IsNAC70	Is4CL17	0.234242
IsMYB102	Is4CL17	0.234242
IsMYB12	Is4CL17	0.234242
IsMYB123	Is4CL17	0.234242
IsMYB166	Is4CL17	0.234242
IsMYB24	Is4CL17	0.234242
IsMYB31	Is4CL17	0.234242
IsMYB37	Is4CL17	0.234242
IsMYB52	Is4CL17	0.234242
IsMYB66	Is4CL17	0.234242
IsMYB68	Is4CL17	0.234242
IsMYB69	Is4CL17	0.234242
IsMADS5	Is4CL17	0.234242
IsLOB3	Is4CL17	0.234242
IsLBD15	Is4CL17	0.234242
IsLBD22	Is4CL17	0.234242
IsGRF5	Is4CL17	0.234242
IsGRAS19	Is4CL17	0.234242
IsGRAS23	Is4CL17	0.234242
IsGeBP5	Is4CL17	0.234242
IsFAR1-11	Is4CL17	0.234242
IsFAR1-24	Is4CL17	0.234242
IsFAR1-7	Is4CL17	0.234242
IsCPP4	Is4CL17	0.234242
IsZF-HD1	Is4CL18	0.234242
IsC3H19	Is4CL18	0.234242
IsC3H22	Is4CL18	0.234242
IsC3H3	Is4CL18	0.234242
IsC2C2-22	Is4CL18	0.234242
IsC2C2-4	Is4CL18	0.234242
IsC2C2-47	Is4CL18	0.234242
IsC2C2-69	Is4CL18	0.234242
IsbZIP6	Is4CL18	0.234242
IsbZIP65	Is4CL18	0.234242
IsbZIP89	Is4CL18	0.234242
IsbHLH17	Is4CL18	0.234242
IsbHLH3	Is4CL18	0.234242
IsbHLH71	Is4CL18	0.234242
IsbHLH9	Is4CL18	0.234242
IsBBR-BPC4	Is4CL18	0.234242
IsB3-2	Is4CL18	0.234242
IsB3-33	Is4CL18	0.234242
IsB3-8	Is4CL18	0.234242
IsAP2/ERF6	Is4CL18	0.234242
IsWRKY45	Is4CL18	0.234242
IsWRKY59	Is4CL18	0.234242
IsWRKY6	Is4CL18	0.234242
IsWRKY71	Is4CL18	0.234242
IsWRKY72	Is4CL18	0.234242
IsTCP17	Is4CL18	0.234242
IsTCP18	Is4CL18	0.234242
IsTCP8	Is4CL18	0.234242
IsSRS6	Is4CL18	0.234242
IsSBP1	Is4CL18	0.234242
IsNZZ/SPL	Is4CL18	0.234242
IsNF-Y4	Is4CL18	0.234242
IsNF-Y6	Is4CL18	0.234242
IsNAC20	Is4CL18	0.234242
IsNAC29	Is4CL18	0.234242
IsNAC32	Is4CL18	0.234242
IsNAC33	Is4CL18	0.234242
IsNAC51	Is4CL18	0.234242
IsNAC65	Is4CL18	0.234242
IsMYB10	Is4CL18	0.234242
IsMYB108	Is4CL18	0.234242
IsMYB11	Is4CL18	0.234242
IsMYB110	Is4CL18	0.234242
IsMYB139	Is4CL18	0.234242
IsMYB148	Is4CL18	0.234242
IsMYB150	Is4CL18	0.234242
IsMYB152	Is4CL18	0.234242
IsMYB157	Is4CL18	0.317865
IsMYB23	Is4CL18	0.234242
IsMYB41	Is4CL18	0.234242
IsMYB5	Is4CL18	0.234242
IsMYB50	Is4CL18	0.234242
IsMYB54	Is4CL18	0.234242
IsMYB79	Is4CL18	0.234242
IsMYB80	Is4CL18	0.234242
IsMYB9	Is4CL18	0.234242
IsMADS1	Is4CL18	0.234242
IsMADS12	Is4CL18	0.234242
IsMADS13	Is4CL18	0.234242
IsMADS21	Is4CL18	0.234242
IsLOB17	Is4CL18	0.234242
IsLBD18	Is4CL18	0.234242
IsGRF7	Is4CL18	0.234242
IsGRAS11	Is4CL18	0.234242
IsGRAS35	Is4CL18	0.234242
IsGRAS43	Is4CL18	0.234242
IsGRAS51	Is4CL18	0.234242
IsGRAS7	Is4CL18	0.317865
IsGRAS8	Is4CL18	0.234242
IsFAR1-13	Is4CL18	0.234242
IsFAR1-14	Is4CL18	0.234242
IsFAR1-17	Is4CL18	0.234242
IsE2F/DP4	Is4CL18	0.234242
IsCPP2	Is4CL18	0.234242
IsZF-HD1	Is4CL2	0.234242
IsZF-HD2	Is4CL2	0.234242
IsZF-HD8	Is4CL2	0.234242
IsC3H11	Is4CL2	0.234242
IsC3H19	Is4CL2	0.234242
IsC3H3	Is4CL2	0.234242
IsC2H2-1	Is4CL2	0.234242
IsC2H2-36	Is4CL2	0.234242
IsC2H2-40	Is4CL2	0.234242
IsC2C2-18	Is4CL2	0.234242
IsC2C2-2	Is4CL2	0.234242
IsC2C2-25	Is4CL2	0.234242
IsC2C2-36	Is4CL2	0.234242
IsC2C2-37	Is4CL2	0.234242
IsC2C2-40	Is4CL2	0.234242
IsC2C2-43	Is4CL2	0.234242
IsC2C2-48	Is4CL2	0.234242
IsC2C2-52	Is4CL2	0.234242
IsC2C2-57	Is4CL2	0.234242
IsC2C2-58	Is4CL2	0.234242
IsC2C2-60	Is4CL2	0.234242
IsC2C2-61	Is4CL2	0.234242
IsC2C2-72	Is4CL2	0.234242
IsC2C2-78	Is4CL2	0.234242
IsC2C2-8	Is4CL2	0.234242
IsbZIP1	Is4CL2	0.234242
IsbZIP14	Is4CL2	0.234242
IsbZIP18	Is4CL2	0.234242
IsbZIP3	Is4CL2	0.234242
IsbZIP41	Is4CL2	0.234242
IsbZIP5	Is4CL2	0.234242
IsbZIP6	Is4CL2	0.234242
IsbZIP73	Is4CL2	0.234242
IsbZIP86	Is4CL2	0.234242
IsbZIP89	Is4CL2	0.234242
IsbZIP9	Is4CL2	0.234242
IsbHLH17	Is4CL2	0.234242
IsbHLH25	Is4CL2	0.234242
IsbHLH27	Is4CL2	0.234242
IsbHLH3	Is4CL2	0.234242
IsbHLH45	Is4CL2	0.234242
IsbHLH46	Is4CL2	0.234242
IsbHLH52	Is4CL2	0.234242
IsbHLH64	Is4CL2	0.234242
IsbHLH71	Is4CL2	0.234242
IsbHLH72	Is4CL2	0.234242
IsbHLH78	Is4CL2	0.234242
IsBES1-2	Is4CL2	0.234242
IsBBR-BPC3	Is4CL2	0.234242
IsB3-1	Is4CL2	0.234242
IsB3-24	Is4CL2	0.234242
IsB3-27	Is4CL2	0.234242
IsB3-3	Is4CL2	0.234242
IsB3-33	Is4CL2	0.234242
IsB3-34	Is4CL2	0.234242
IsB3-39	Is4CL2	0.234242
IsB3-40	Is4CL2	0.234242
IsB3-54	Is4CL2	0.234242
IsAP2/ERF15	Is4CL2	0.234242
IsAP2/ERF17	Is4CL2	0.234242
IsAP2/ERF2	Is4CL2	0.234242
IsAP2/ERF5	Is4CL2	0.234242
IsAP2/ERF6	Is4CL2	0.234242
IsWRKY15	Is4CL2	0.234242
IsWRKY20	Is4CL2	0.234242
IsWRKY24	Is4CL2	0.234242
IsWRKY26	Is4CL2	0.234242
IsWRKY27	Is4CL2	0.234242
IsWRKY28	Is4CL2	0.234242
IsWRKY42	Is4CL2	0.234242
IsWRKY43	Is4CL2	0.234242
IsWRKY45	Is4CL2	0.234242
IsWRKY49	Is4CL2	0.234242
IsWRKY51	Is4CL2	0.234242
IsWRKY53	Is4CL2	0.234242
IsWRKY54	Is4CL2	0.234242
IsWRKY55	Is4CL2	0.234242
IsWRKY6	Is4CL2	0.234242
IsWRKY60	Is4CL2	0.234242
IsWRKY61	Is4CL2	0.234242
IsWRKY69	Is4CL2	0.234242
IsWRKY8	Is4CL2	0.234242
IsWIP3	Is4CL2	0.234242
IsWIP6	Is4CL2	0.234242
IsWhirly2	Is4CL2	0.234242
IsTCP13	Is4CL2	0.234242
IsTCP16	Is4CL2	0.234242
IsTCP21	Is4CL2	0.234242
IsTCP7	Is4CL2	0.234242
IsSRS2	Is4CL2	0.234242
IsSBP11	Is4CL2	0.234242
IsSBP13	Is4CL2	0.234242
IsSBP2	Is4CL2	0.234242
IsSBP5	Is4CL2	0.234242
IsNF-Y4	Is4CL2	0.234242
IsNF-Y6	Is4CL2	0.234242
IsNF-Y7	Is4CL2	0.234242
IsNF-Y8	Is4CL2	0.234242
IsNF-Y9	Is4CL2	0.234242
IsNF-X1-1	Is4CL2	0.234242
IsNAC1	Is4CL2	0.234242
IsNAC10	Is4CL2	0.234242
IsNAC13	Is4CL2	0.234242
IsNAC18	Is4CL2	0.234242
IsNAC2	Is4CL2	0.234242
IsNAC20	Is4CL2	0.234242
IsNAC21	Is4CL2	0.234242
IsNAC33	Is4CL2	0.234242
IsNAC34	Is4CL2	0.234242
IsNAC39	Is4CL2	0.234242
IsNAC45	Is4CL2	0.234242
IsNAC46	Is4CL2	0.234242
IsNAC49	Is4CL2	0.234242
IsNAC61	Is4CL2	0.234242
IsNAC71	Is4CL2	0.234242
IsMYB1	Is4CL2	0.234242
IsMYB10	Is4CL2	0.234242
IsMYB104	Is4CL2	0.234242
IsMYB105	Is4CL2	0.234242
IsMYB108	Is4CL2	0.234242
IsMYB109	Is4CL2	0.234242
IsMYB110	Is4CL2	0.234242
IsMYB111	Is4CL2	0.234242
IsMYB113	Is4CL2	0.234242
IsMYB116	Is4CL2	0.234242
IsMYB124	Is4CL2	0.234242
IsMYB125	Is4CL2	0.234242
IsMYB128	Is4CL2	0.234242
IsMYB130	Is4CL2	0.234242
IsMYB132	Is4CL2	0.234242
IsMYB137	Is4CL2	0.234242
IsMYB138	Is4CL2	0.234242
IsMYB140	Is4CL2	0.234242
IsMYB147	Is4CL2	0.234242
IsMYB149	Is4CL2	0.234242
IsMYB153	Is4CL2	0.234242
IsMYB154	Is4CL2	0.234242
IsMYB155	Is4CL2	0.234242
IsMYB156	Is4CL2	0.234242
IsMYB165	Is4CL2	0.234242
IsMYB167	Is4CL2	0.234242
IsMYB17	Is4CL2	0.234242
IsMYB26	Is4CL2	0.234242
IsMYB28	Is4CL2	0.234242
IsMYB3	Is4CL2	0.234242
IsMYB39	Is4CL2	0.234242
IsMYB40	Is4CL2	0.234242
IsMYB5	Is4CL2	0.234242
IsMYB50	Is4CL2	0.234242
IsMYB6	Is4CL2	0.234242
IsMYB62	Is4CL2	0.234242
IsMYB65	Is4CL2	0.234242
IsMYB76	Is4CL2	0.234242
IsMYB80	Is4CL2	0.234242
IsMYB82	Is4CL2	0.234242
IsMYB85	Is4CL2	0.234242
IsMYB9	Is4CL2	0.234242
IsMYB92	Is4CL2	0.234242
IsMYB93	Is4CL2	0.234242
IsMYB94	Is4CL2	0.234242
IsMADS12	Is4CL2	0.234242
IsMADS13	Is4CL2	0.234242
IsMADS14	Is4CL2	0.234242
IsMADS28	Is4CL2	0.234242
IsMADS4	Is4CL2	0.234242
IsLOB10	Is4CL2	0.234242
IsLOB11	Is4CL2	0.234242
IsLOB20	Is4CL2	0.234242
IsLOB9	Is4CL2	0.234242
IsLBD10	Is4CL2	0.234242
IsLBD11	Is4CL2	0.234242
IsLBD17	Is4CL2	0.234242
IsLBD18	Is4CL2	0.234242
IsLBD2	Is4CL2	0.234242
IsLBD20	Is4CL2	0.234242
IsLBD25	Is4CL2	0.234242
IsLBD28	Is4CL2	0.234242
IsLBD29	Is4CL2	0.234242
IsLBD34	Is4CL2	0.234242
IsLBD5	Is4CL2	0.234242
IsHSF1	Is4CL2	0.234242
IsHSF15	Is4CL2	0.234242
IsHSF3	Is4CL2	0.234242
IsHSF5	Is4CL2	0.234242
IsGRF8	Is4CL2	0.234242
IsGRAS14	Is4CL2	0.234242
IsGRAS15	Is4CL2	0.234242
IsGRAS16	Is4CL2	0.234242
IsGRAS2	Is4CL2	0.234242
IsGRAS20	Is4CL2	0.234242
IsGRAS21	Is4CL2	0.234242
IsGRAS26	Is4CL2	0.234242
IsGRAS3	Is4CL2	0.234242
IsGRAS35	Is4CL2	0.234242
IsGRAS36	Is4CL2	0.234242
IsGRAS43	Is4CL2	0.234242
IsGRAS50	Is4CL2	0.234242
IsGRAS55	Is4CL2	0.234242
IsGeBP2	Is4CL2	0.234242
IsFAR1-13	Is4CL2	0.234242
IsFAR1-16	Is4CL2	0.234242
IsFAR1-17	Is4CL2	0.234242
IsFAR1-8	Is4CL2	0.234242
IsEIL4	Is4CL2	0.234242
IsE2F/DP2	Is4CL2	0.234242
IsCPP1	Is4CL2	0.234242
IsZF-HD1	Is4CL3	0.234242
IsNAC33	Is4CL3	0.234242
IsZF-HD10	Is4CL4	0.234242
IsC2C2-39	Is4CL4	0.234242
IsbZIP12	Is4CL4	0.234242
IsbZIP13	Is4CL4	0.234242
IsbZIP61	Is4CL4	0.234242
IsbHLH5	Is4CL4	0.234242
IsbHLH58	Is4CL4	0.317865
IsbHLH66	Is4CL4	0.234242
IsB3-30	Is4CL4	0.234242
IsAP2/ERF1	Is4CL4	0.234242
IsWRKY63	Is4CL4	0.234242
IsWRKY71	Is4CL4	0.234242
IsWRKY72	Is4CL4	0.234242
IsTCP11	Is4CL4	0.234242
IsTCP4	Is4CL4	0.234242
IsSRS6	Is4CL4	0.234242
IsNF-Y4	Is4CL4	0.234242
IsNAC29	Is4CL4	0.234242
IsNAC47	Is4CL4	0.234242
IsNAC68	Is4CL4	0.234242
IsMYB112	Is4CL4	0.234242
IsMYB12	Is4CL4	0.234242
IsMYB166	Is4CL4	0.234242
IsMYB22	Is4CL4	0.234242
IsMYB24	Is4CL4	0.234242
IsMYB31	Is4CL4	0.234242
IsMYB46	Is4CL4	0.234242
IsMYB52	Is4CL4	0.234242
IsGRAS19	Is4CL4	0.234242
IsGRAS23	Is4CL4	0.234242
IsGRAS43	Is4CL4	0.234242
IsFAR1-13	Is4CL4	0.234242
IsFAR1-24	Is4CL4	0.234242
IsFAR1-7	Is4CL4	0.234242
IsE2F/DP4	Is4CL4	0.234242
IsC2H2-15	Is4CL5	0.317865
IsbZIP24	Is4CL5	0.317865
IsbZIP31	Is4CL5	0.317865
IsbZIP37	Is4CL5	0.317865
IsbHLH40	Is4CL5	0.317865
IsbHLH58	Is4CL5	0.317865
IsbHLH60	Is4CL5	0.317865
IsWRKY23	Is4CL5	0.317865
IsWRKY36	Is4CL5	0.317865
IsWIP2	Is4CL5	0.317865
IsWIP7	Is4CL5	0.317865
IsMYB157	Is4CL5	0.317865
IsMADS29	Is4CL5	0.317865
IsGRF6	Is4CL5	0.317865
IsGRAS7	Is4CL5	0.317865
IsC2H2-15	Is4CL6	0.317865
IsbZIP24	Is4CL6	0.317865
IsbZIP31	Is4CL6	0.317865
IsbZIP37	Is4CL6	0.317865
IsbHLH40	Is4CL6	0.317865
IsbHLH58	Is4CL6	0.317865
IsbHLH60	Is4CL6	0.317865
IsWRKY23	Is4CL6	0.317865
IsWRKY36	Is4CL6	0.317865
IsWIP2	Is4CL6	0.317865
IsWIP7	Is4CL6	0.317865
IsMYB157	Is4CL6	0.317865
IsMADS29	Is4CL6	0.317865
IsGRF6	Is4CL6	0.317865
IsGRAS7	Is4CL6	0.317865
IsZF-HD10	Is4CL7	0.234242
IsC2H2-15	Is4CL7	0.317865
IsC2H2-3	Is4CL7	0.234242
IsC2C2-26	Is4CL7	0.234242
IsC2C2-39	Is4CL7	0.234242
IsbZIP12	Is4CL7	0.234242
IsbZIP13	Is4CL7	0.234242
IsbZIP2	Is4CL7	0.234242
IsbZIP24	Is4CL7	0.317865
IsbZIP31	Is4CL7	0.317865
IsbZIP37	Is4CL7	0.317865
IsbZIP61	Is4CL7	0.234242
IsbZIP63	Is4CL7	0.234242
IsbHLH14	Is4CL7	0.234242
IsbHLH19	Is4CL7	0.234242
IsbHLH33	Is4CL7	0.234242
IsbHLH40	Is4CL7	0.317865
IsbHLH44	Is4CL7	0.234242
IsbHLH5	Is4CL7	0.234242
IsbHLH53	Is4CL7	0.234242
IsbHLH56	Is4CL7	0.234242
IsbHLH60	Is4CL7	0.317865
IsbHLH66	Is4CL7	0.234242
IsbHLH75	Is4CL7	0.234242
IsbHLH88	Is4CL7	0.234242
IsB3-29	Is4CL7	0.234242
IsB3-30	Is4CL7	0.234242
IsB3-9	Is4CL7	0.234242
IsWRKY23	Is4CL7	0.317865
IsWRKY34	Is4CL7	0.234242
IsWRKY36	Is4CL7	0.317865
IsWRKY39	Is4CL7	0.234242
IsWRKY4	Is4CL7	0.234242
IsWRKY65	Is4CL7	0.234242
IsWIP1	Is4CL7	0.234242
IsWIP7	Is4CL7	0.317865
IsTCP4	Is4CL7	0.234242
IsSBP10	Is4CL7	0.234242
IsNin-like6	Is4CL7	0.234242
IsNAC28	Is4CL7	0.234242
IsNAC37	Is4CL7	0.234242
IsNAC50	Is4CL7	0.234242
IsNAC68	Is4CL7	0.234242
IsNAC7	Is4CL7	0.234242
IsNAC70	Is4CL7	0.234242
IsMYB102	Is4CL7	0.234242
IsMYB12	Is4CL7	0.234242
IsMYB123	Is4CL7	0.234242
IsMYB166	Is4CL7	0.234242
IsMYB24	Is4CL7	0.234242
IsMYB31	Is4CL7	0.234242
IsMYB37	Is4CL7	0.234242
IsMYB52	Is4CL7	0.234242
IsMYB66	Is4CL7	0.234242
IsMYB68	Is4CL7	0.234242
IsMYB69	Is4CL7	0.234242
IsMADS5	Is4CL7	0.234242
IsLOB3	Is4CL7	0.234242
IsLBD15	Is4CL7	0.234242
IsLBD22	Is4CL7	0.234242
IsGRF5	Is4CL7	0.234242
IsGRAS19	Is4CL7	0.234242
IsGRAS23	Is4CL7	0.234242
IsGeBP5	Is4CL7	0.234242
IsFAR1-11	Is4CL7	0.234242
IsFAR1-24	Is4CL7	0.234242
IsFAR1-7	Is4CL7	0.234242
IsCPP4	Is4CL7	0.234242
IsZF-HD10	Is4CL8	0.234242
IsC2H2-15	Is4CL8	0.317865
IsC2H2-3	Is4CL8	0.234242
IsC2C2-26	Is4CL8	0.234242
IsC2C2-39	Is4CL8	0.234242
IsbZIP12	Is4CL8	0.234242
IsbZIP13	Is4CL8	0.234242
IsbZIP2	Is4CL8	0.234242
IsbZIP24	Is4CL8	0.317865
IsbZIP31	Is4CL8	0.317865
IsbZIP37	Is4CL8	0.317865
IsbZIP61	Is4CL8	0.234242
IsbZIP63	Is4CL8	0.234242
IsbHLH14	Is4CL8	0.234242
IsbHLH19	Is4CL8	0.234242
IsbHLH33	Is4CL8	0.234242
IsbHLH40	Is4CL8	0.317865
IsbHLH44	Is4CL8	0.234242
IsbHLH5	Is4CL8	0.234242
IsbHLH53	Is4CL8	0.234242
IsbHLH56	Is4CL8	0.234242
IsbHLH60	Is4CL8	0.317865
IsbHLH66	Is4CL8	0.234242
IsbHLH75	Is4CL8	0.234242
IsbHLH88	Is4CL8	0.234242
IsB3-29	Is4CL8	0.234242
IsB3-30	Is4CL8	0.234242
IsB3-9	Is4CL8	0.234242
IsWRKY23	Is4CL8	0.317865
IsWRKY34	Is4CL8	0.234242
IsWRKY36	Is4CL8	0.317865
IsWRKY39	Is4CL8	0.234242
IsWRKY4	Is4CL8	0.234242
IsWRKY65	Is4CL8	0.234242
IsWIP1	Is4CL8	0.234242
IsWIP7	Is4CL8	0.317865
IsTCP4	Is4CL8	0.234242
IsSBP10	Is4CL8	0.234242
IsNin-like6	Is4CL8	0.234242
IsNAC28	Is4CL8	0.234242
IsNAC37	Is4CL8	0.234242
IsNAC50	Is4CL8	0.234242
IsNAC68	Is4CL8	0.234242
IsNAC7	Is4CL8	0.234242
IsNAC70	Is4CL8	0.234242
IsMYB102	Is4CL8	0.234242
IsMYB12	Is4CL8	0.234242
IsMYB123	Is4CL8	0.234242
IsMYB166	Is4CL8	0.234242
IsMYB24	Is4CL8	0.234242
IsMYB31	Is4CL8	0.234242
IsMYB37	Is4CL8	0.234242
IsMYB52	Is4CL8	0.234242
IsMYB66	Is4CL8	0.234242
IsMYB68	Is4CL8	0.234242
IsMYB69	Is4CL8	0.234242
IsMADS5	Is4CL8	0.234242
IsLOB3	Is4CL8	0.234242
IsLBD15	Is4CL8	0.234242
IsLBD22	Is4CL8	0.234242
IsGRF5	Is4CL8	0.234242
IsGRAS19	Is4CL8	0.234242
IsGRAS23	Is4CL8	0.234242
IsGeBP5	Is4CL8	0.234242
IsFAR1-11	Is4CL8	0.234242
IsFAR1-24	Is4CL8	0.234242
IsFAR1-7	Is4CL8	0.234242
IsCPP4	Is4CL8	0.234242
IsC2C2-17	Is4CL9	0.234242
IsC2C2-66	Is4CL9	0.234242
IsbZIP28	Is4CL9	0.234242
IsbZIP52	Is4CL9	0.234242
IsbZIP8	Is4CL9	0.234242
IsbHLH54	Is4CL9	0.234242
IsB3-13	Is4CL9	0.234242
IsB3-24	Is4CL9	0.234242
IsB3-44	Is4CL9	0.234242
IsB3-50	Is4CL9	0.234242
IsB3-51	Is4CL9	0.234242
IsB3-7	Is4CL9	0.234242
IsWRKY10	Is4CL9	0.234242
IsWRKY17	Is4CL9	0.234242
IsWRKY25	Is4CL9	0.234242
IsWRKY41	Is4CL9	0.234242
IsWIP2	Is4CL9	0.317865
IsTCP11	Is4CL9	0.234242
IsTCP15	Is4CL9	0.234242
[truncated: 2,763 more rows]
