# Supplementary material for: Transcriptional regulation of proanthocyanidin biosynthesis pathway genes and transcription factors in Indigofera stachyodes Lindl. roots
Source: BMC Plant Biol. 2022 Sep 13;22:438. doi: 10.1186/s12870-022-03794-4 (PMC9469613; doi:10.1186/s12870-022-03794-4)
Supplement: Supplementary file 10 — Additional file 10. [file 12870_2022_3794_MOESM10_ESM.xlsx]

## Sheet: output_Ranked_TF_Frequency
Table S12 Ranked_TF
Rank	TF	Freq
1	IsbHLH40	30
2	IsbHLH60	30
3	IsWRKY23	30
4	IsbZIP24	30
5	IsWRKY36	30
6	IsC2H2-15	29
7	IsbZIP31	29
8	IsbZIP37	29
9	IsWIP7	29
10	IsbHLH56	25
11	IsWRKY65	25
12	IsMYB102	25
13	IsbZIP2	24
14	IsbZIP61	24
15	IsTCP4	24
16	IsSBP10	24
17	IsNAC37	24
18	IsMYB12	24
19	IsMYB166	24
20	IsMYB24	24
21	IsMYB31	24
23	IsGRAS7	24
24	IsGeBP5	24
25	IsFAR1-24	24
22	IsMYB52	24
26	IsZF-HD10	23
27	IsC2C2-39	23
28	IsbZIP12	23
29	IsbZIP13	23
30	IsbHLH14	23
32	IsbHLH44	23
33	IsbHLH5	23
34	IsbHLH66	23
35	IsbHLH75	23
36	IsbHLH88	23
37	IsB3-30	23
38	IsNAC68	23
39	IsNAC70	23
41	IsMYB68	23
42	IsMYB69	23
43	IsLOB3	23
44	IsGRF6	23
45	IsGRAS19	23
46	IsGRAS23	23
47	IsFAR1-7	23
31	IsbHLH33	23
48	IsC2H2-3	22
49	IsC2C2-26	22
50	IsbZIP63	22
51	IsbHLH19	22
52	IsbHLH53	22
53	IsB3-29	22
54	IsB3-9	22
55	IsWRKY34	22
56	IsWRKY39	22
57	IsWRKY4	22
58	IsWIP1	22
59	IsWIP2	22
60	IsNin-like6	22
61	IsNAC28	22
62	IsNAC50	22
63	IsNAC7	22
64	IsMYB123	22
65	IsMYB37	22
66	IsMYB66	22
67	IsMADS5	22
68	IsLBD15	22
69	IsLBD22	22
70	IsGRF5	22
71	IsFAR1-11	22
72	IsCPP4	22
40	IsMYB157	21
75	IsSRS6	20
76	IsNF-Y4	20
77	IsNAC29	20
78	IsGRAS43	20
79	IsFAR1-13	20
80	IsE2F/DP4	20
81	IsZF-HD1	19
82	IsC3H19	19
83	IsC3H3	19
86	IsAP2/ERF6	19
87	IsNF-Y6	19
88	IsNAC20	19
73	IsWRKY71	18
74	IsWRKY72	18
90	IsbZIP6	18
97	IsLBD18	18
98	IsHSF5	18
85	IsbHLH3	17
84	IsbHLH17	17
89	IsMYB108	17
99	IsC3H22	17
100	IsC2C2-47	17
101	IsbZIP65	17
103	IsB3-2	17
104	IsB3-33	17
106	IsTCP17	17
107	IsTCP18	17
108	IsTCP8	17
109	IsNZZ/SPL	17
110	IsNAC33	17
111	IsNAC51	17
117	IsGRF7	17
118	IsGRAS35	17
119	IsFAR1-17	17
91	IsWRKY45	16
92	IsWRKY6	16
93	IsMYB10	16
95	IsMYB80	16
96	IsMYB9	16
94	IsMYB110	16
120	IsC2C2-22	16
121	IsC2C2-4	16
122	IsC2C2-66	16
123	IsC2C2-69	16
124	IsbZIP28	16
125	IsbZIP89	16
127	IsBBR-BPC4	16
128	IsB3-50	16
129	IsB3-8	16
130	IsTCP11	16
131	IsTCP16	16
132	IsSBP1	16
133	IsNAC32	16
134	IsNAC39	16
135	IsNAC65	16
140	IsMYB17	16
141	IsMYB22	16
144	IsMYB46	16
147	IsMYB75	16
150	IsMADS25	16
151	IsMADS4	16
152	IsLOB17	16
153	IsGRAS11	16
154	IsGRAS51	16
155	IsGRAS8	16
156	IsGeBP2	16
157	IsFAR1-14	16
158	IsEIL4	16
159	IsCPP2	16
102	IsbHLH71	15
105	IsWRKY59	15
112	IsMYB150	15
113	IsMYB50	15
114	IsMADS1	15
115	IsMADS12	15
116	IsMADS21	15
160	IsB3-13	15
161	IsB3-24	15
162	IsWRKY25	15
163	IsWRKY41	15
164	IsNAC61	15
165	IsMYB143	15
166	IsMYB89	15
167	IsMADS2	15
168	IsGRF8	15
169	IsFAR1-16	15
136	IsMYB11	14
145	IsMYB5	14
126	IsbHLH9	14
137	IsMYB139	14
138	IsMYB148	14
139	IsMYB152	14
142	IsMYB23	14
143	IsMYB41	14
146	IsMYB54	14
148	IsMYB79	14
149	IsMADS13	14
170	IsC2C2-17	14
171	IsbZIP52	14
172	IsbZIP8	14
173	IsbHLH54	14
174	IsB3-44	14
175	IsB3-51	14
176	IsB3-7	14
177	IsWRKY10	14
178	IsWRKY17	14
179	IsTCP15	14
180	IsTCP20	14
181	IsNin-like5	14
182	IsNF-Y5	14
183	IsNAC5	14
184	IsbHLH58	9
185	IsMADS29	9
186	IsZF-HD2	4
187	IsZF-HD8	4
188	IsC3H11	4
189	IsC2H2-1	4
190	IsC2H2-36	4
191	IsC2H2-40	4
192	IsC2C2-18	4
193	IsC2C2-2	4
194	IsC2C2-25	4
195	IsC2C2-36	4
196	IsC2C2-37	4
197	IsC2C2-40	4
198	IsC2C2-43	4
199	IsC2C2-48	4
200	IsC2C2-52	4
201	IsC2C2-57	4
202	IsC2C2-58	4
203	IsC2C2-60	4
204	IsC2C2-61	4
205	IsC2C2-72	4
206	IsC2C2-78	4
207	IsC2C2-8	4
208	IsbZIP1	4
209	IsbZIP14	4
210	IsbZIP18	4
211	IsbZIP41	4
212	IsbZIP5	4
213	IsbZIP73	4
214	IsbZIP86	4
215	IsbZIP9	4
216	IsbHLH25	4
217	IsbHLH27	4
218	IsbHLH45	4
219	IsbHLH46	4
220	IsbHLH52	4
221	IsbHLH64	4
222	IsbHLH72	4
223	IsbHLH78	4
224	IsBES1-2	4
225	IsBBR-BPC3	4
226	IsB3-1	4
227	IsB3-27	4
228	IsB3-3	4
229	IsB3-34	4
230	IsB3-39	4
231	IsB3-40	4
232	IsB3-54	4
233	IsAP2/ERF15	4
234	IsAP2/ERF17	4
235	IsAP2/ERF2	4
236	IsAP2/ERF5	4
237	IsWRKY15	4
238	IsWRKY20	4
239	IsWRKY24	4
240	IsWRKY26	4
241	IsWRKY27	4
242	IsWRKY28	4
243	IsWRKY42	4
244	IsWRKY43	4
245	IsWRKY49	4
246	IsWRKY51	4
247	IsWRKY53	4
248	IsWRKY54	4
249	IsWRKY55	4
250	IsWRKY60	4
251	IsWRKY61	4
252	IsWRKY69	4
253	IsWRKY8	4
254	IsWIP3	4
255	IsWIP6	4
256	IsWhirly2	4
257	IsTCP13	4
258	IsTCP21	4
259	IsTCP7	4
260	IsSRS2	4
261	IsSBP11	4
262	IsSBP13	4
263	IsSBP2	4
264	IsSBP5	4
265	IsNF-Y7	4
266	IsNF-Y8	4
267	IsNF-Y9	4
268	IsNF-X1-1	4
269	IsNAC1	4
270	IsNAC10	4
271	IsNAC13	4
272	IsNAC18	4
273	IsNAC2	4
274	IsNAC21	4
275	IsNAC34	4
276	IsNAC45	4
277	IsNAC46	4
278	IsNAC49	4
279	IsNAC71	4
280	IsMYB1	4
281	IsMYB104	4
282	IsMYB105	4
283	IsMYB109	4
284	IsMYB111	4
285	IsMYB113	4
286	IsMYB116	4
287	IsMYB124	4
288	IsMYB125	4
289	IsMYB128	4
290	IsMYB130	4
291	IsMYB132	4
292	IsMYB137	4
293	IsMYB138	4
294	IsMYB140	4
295	IsMYB147	4
296	IsMYB149	4
297	IsMYB153	4
298	IsMYB154	4
299	IsMYB155	4
300	IsMYB156	4
301	IsMYB165	4
302	IsMYB167	4
303	IsMYB26	4
304	IsMYB28	4
305	IsMYB3	4
306	IsMYB39	4
307	IsMYB40	4
308	IsMYB6	4
309	IsMYB62	4
310	IsMYB65	4
311	IsMYB76	4
312	IsMYB82	4
313	IsMYB85	4
314	IsMYB92	4
315	IsMYB93	4
316	IsMYB94	4
317	IsMADS14	4
318	IsMADS28	4
319	IsLOB10	4
320	IsLOB11	4
321	IsLOB20	4
322	IsLOB9	4
323	IsLBD10	4
324	IsLBD11	4
325	IsLBD17	4
326	IsLBD2	4
327	IsLBD20	4
328	IsLBD25	4
329	IsLBD28	4
330	IsLBD29	4
331	IsLBD34	4
332	IsLBD5	4
333	IsHSF1	4
334	IsHSF15	4
335	IsHSF3	4
336	IsGRAS14	4
337	IsGRAS15	4
338	IsGRAS16	4
339	IsGRAS2	4
340	IsGRAS20	4
341	IsGRAS21	4
342	IsGRAS26	4
343	IsGRAS3	4
344	IsGRAS36	4
345	IsGRAS50	4
346	IsGRAS55	4
347	IsFAR1-8	4
348	IsE2F/DP2	4
349	IsCPP1	4
350	IsbZIP3	3
351	IsZF-HD11	2
352	IsZF-HD4	2
353	IsZF-HD6	2
354	IsC3H1	2
355	IsC3H10	2
356	IsC3H15	2
357	IsC3H17	2
358	IsC3H2	2
359	IsC3H23	2
360	IsC3H25	2
361	IsC3H4	2
362	IsC3H6	2
363	IsC3H8	2
364	IsC3H9	2
365	IsC2H2-13	2
366	IsC2H2-2	2
367	IsC2H2-21	2
368	IsC2H2-34	2
369	IsC2H2-37	2
370	IsC2H2-4	2
371	IsC2H2-42	2
372	IsC2H2-48	2
373	IsC2C2-11	2
374	IsC2C2-14	2
375	IsC2C2-15	2
376	IsC2C2-16	2
377	IsC2C2-19	2
378	IsC2C2-21	2
379	IsC2C2-24	2
380	IsC2C2-28	2
381	IsC2C2-29	2
382	IsC2C2-31	2
383	IsC2C2-32	2
384	IsC2C2-35	2
385	IsC2C2-41	2
386	IsC2C2-42	2
387	IsC2C2-45	2
388	IsC2C2-49	2
389	IsC2C2-50	2
390	IsC2C2-53	2
391	IsC2C2-54	2
392	IsC2C2-6	2
393	IsC2C2-62	2
394	IsC2C2-64	2
395	IsC2C2-65	2
396	IsC2C2-68	2
397	IsC2C2-7	2
398	IsC2C2-70	2
399	IsC2C2-74	2
400	IsC2C2-75	2
401	IsC2C2-76	2
402	IsC2C2-77	2
403	IsbZIP15	2
404	IsbZIP20	2
405	IsbZIP27	2
406	IsbZIP35	2
407	IsbZIP4	2
408	IsbZIP43	2
409	IsbZIP44	2
410	IsbZIP60	2
411	IsbZIP66	2
412	IsbZIP67	2
413	IsbZIP7	2
414	IsbZIP70	2
415	IsbZIP74	2
416	IsbZIP78	2
417	IsbZIP81	2
418	IsbZIP87	2
419	IsbZIP88	2
420	IsbHLH11	2
421	IsbHLH13	2
422	IsbHLH15	2
423	IsbHLH18	2
424	IsbHLH2	2
425	IsbHLH20	2
426	IsbHLH21	2
427	IsbHLH22	2
428	IsbHLH23	2
429	IsbHLH24	2
430	IsbHLH26	2
431	IsbHLH29	2
432	IsbHLH30	2
433	IsbHLH31	2
434	IsbHLH32	2
435	IsbHLH35	2
436	IsbHLH36	2
437	IsbHLH37	2
438	IsbHLH39	2
439	IsbHLH4	2
440	IsbHLH43	2
441	IsbHLH47	2
442	IsbHLH48	2
443	IsbHLH50	2
444	IsbHLH51	2
445	IsbHLH57	2
446	IsbHLH59	2
447	IsbHLH6	2
448	IsbHLH61	2
449	IsbHLH62	2
450	IsbHLH63	2
451	IsbHLH67	2
452	IsbHLH68	2
453	IsbHLH7	2
454	IsbHLH73	2
455	IsbHLH8	2
456	IsbHLH80	2
457	IsbHLH81	2
458	IsbHLH82	2
459	IsbHLH83	2
460	IsbHLH85	2
462	IsbHLH87	2
463	IsBES1-1	2
464	IsBES1-3	2
465	IsBES1-4	2
466	IsBBR-BPC1	2
467	IsB3-10	2
468	IsB3-11	2
469	IsB3-14	2
470	IsB3-15	2
471	IsB3-16	2
472	IsB3-21	2
473	IsB3-26	2
474	IsB3-4	2
475	IsB3-43	2
476	IsB3-45	2
477	IsB3-46	2
478	IsB3-5	2
479	IsB3-53	2
480	IsAP2/ERF1	2
481	IsAP2/ERF10	2
482	IsAP2/ERF11	2
483	IsAP2/ERF14	2
484	IsAP2/ERF3	2
485	IsAP2/ERF8	2
486	IsAP2/ERF9	2
487	IsWRKY1	2
488	IsWRKY11	2
489	IsWRKY12	2
490	IsWRKY13	2
491	IsWRKY14	2
492	IsWRKY19	2
493	IsWRKY21	2
494	IsWRKY29	2
495	IsWRKY3	2
496	IsWRKY32	2
497	IsWRKY35	2
498	IsWRKY40	2
499	IsWRKY44	2
500	IsWRKY46	2
501	IsWRKY48	2
502	IsWRKY5	2
503	IsWRKY50	2
504	IsWRKY52	2
505	IsWRKY58	2
506	IsWRKY62	2
507	IsWRKY63	2
508	IsWRKY66	2
509	IsWRKY67	2
510	IsWRKY68	2
511	IsWRKY7	2
512	IsWRKY9	2
513	IsWIP4	2
514	IsWIP5	2
517	IsTCP1	2
518	IsTCP10	2
519	IsTCP12	2
520	IsTCP19	2
521	IsTCP2	2
522	IsTCP3	2
523	IsTCP5	2
524	IsTCP6	2
525	IsTCP9	2
526	IsSRS4	2
527	IsSRS7	2
528	IsSBP12	2
529	IsSBP15	2
530	IsSBP16	2
531	IsSBP3	2
532	IsSBP6	2
533	IsSBP7	2
534	IsSBP8	2
535	IsSBP9	2
536	IsNin-like2	2
537	IsNin-like4	2
538	IsNin-like7	2
539	IsNF-Y2	2
540	IsNF-Y3	2
541	IsNF-X1-2	2
542	IsNAC11	2
543	IsNAC12	2
544	IsNAC16	2
545	IsNAC19	2
546	IsNAC23	2
547	IsNAC24	2
548	IsNAC26	2
549	IsNAC3	2
550	IsNAC30	2
551	IsNAC36	2
552	IsNAC38	2
553	IsNAC4	2
554	IsNAC40	2
555	IsNAC41	2
556	IsNAC42	2
557	IsNAC43	2
558	IsNAC47	2
559	IsNAC48	2
560	IsNAC53	2
561	IsNAC54	2
562	IsNAC55	2
563	IsNAC56	2
564	IsNAC58	2
565	IsNAC59	2
566	IsNAC60	2
567	IsNAC64	2
568	IsNAC66	2
569	IsNAC69	2
570	IsNAC9	2
571	IsMYB101	2
572	IsMYB103	2
573	IsMYB106	2
574	IsMYB107	2
575	IsMYB112	2
576	IsMYB114	2
577	IsMYB115	2
578	IsMYB120	2
579	IsMYB126	2
580	IsMYB127	2
581	IsMYB13	2
582	IsMYB131	2
583	IsMYB135	2
584	IsMYB136	2
585	IsMYB141	2
586	IsMYB142	2
587	IsMYB144	2
588	IsMYB145	2
589	IsMYB15	2
590	IsMYB151	2
591	IsMYB158	2
592	IsMYB16	2
593	IsMYB163	2
594	IsMYB164	2
595	IsMYB168	2
596	IsMYB169	2
597	IsMYB170	2
598	IsMYB171	2
599	IsMYB172	2
600	IsMYB18	2
601	IsMYB20	2
602	IsMYB27	2
603	IsMYB30	2
604	IsMYB32	2
605	IsMYB33	2
606	IsMYB35	2
607	IsMYB36	2
608	IsMYB4	2
609	IsMYB42	2
610	IsMYB44	2
611	IsMYB48	2
612	IsMYB53	2
613	IsMYB55	2
614	IsMYB67	2
615	IsMYB70	2
616	IsMYB71	2
617	IsMYB72	2
618	IsMYB73	2
619	IsMYB74	2
620	IsMYB78	2
621	IsMYB8	2
622	IsMYB81	2
623	IsMYB84	2
624	IsMYB86	2
625	IsMYB87	2
626	IsMYB88	2
627	IsMYB90	2
628	IsMYB95	2
629	IsMYB96	2
630	IsMYB97	2
631	IsMYB99	2
632	IsMADS10	2
633	IsMADS11	2
634	IsMADS16	2
635	IsMADS17	2
636	IsMADS18	2
637	IsMADS20	2
638	IsMADS24	2
639	IsMADS26	2
640	IsMADS3	2
641	IsMADS7	2
642	IsMADS9	2
643	IsLOB1	2
644	IsLOB12	2
645	IsLOB13	2
646	IsLOB15	2
647	IsLOB18	2
648	IsLOB19	2
649	IsLOB21	2
650	IsLOB4	2
651	IsLOB6	2
652	IsLOB7	2
653	IsLOB8	2
654	IsLBD1	2
655	IsLBD12	2
656	IsLBD21	2
657	IsLBD4	2
658	IsLBD6	2
659	IsHSF10	2
660	IsHSF13	2
661	IsHSF14	2
662	IsHSF4	2
663	IsHSF6	2
664	IsHSF7	2
665	IsHSF8	2
666	IsHSF9	2
667	IsGRF1	2
668	IsGRF4	2
669	IsGRAS1	2
670	IsGRAS10	2
671	IsGRAS18	2
672	IsGRAS24	2
673	IsGRAS31	2
674	IsGRAS33	2
675	IsGRAS37	2
676	IsGRAS38	2
677	IsGRAS4	2
678	IsGRAS45	2
679	IsGRAS5	2
680	IsGRAS52	2
681	IsGRAS6	2
682	IsGeBP1	2
683	IsGeBP3	2
684	IsGeBP4	2
685	IsFAR1-18	2
686	IsFAR1-19	2
687	IsFAR1-2	2
688	IsFAR1-20	2
689	IsFAR1-4	2
690	IsFAR1-5	2
691	IsFAR1-9	2
692	IsEIL1	2
693	IsEIL2	2
694	IsEIL3	2
695	IsCAMTA1	2
696	IsCAMTA2	2
461	IsbHLH86	1
515	IsWDR1	1
516	IsWDR2	1
697	IsZF-HD3	0
698	IsZF-HD5	0
699	IsZF-HD7	0
700	IsZF-HD9	0
701	IsWRKY2	0
702	IsWRKY16	0
703	IsWRKY18	0
704	IsWRKY22	0
705	IsWRKY30	0
706	IsWRKY31	0
707	IsWRKY33	0
708	IsWRKY37	0
709	IsWRKY38	0
710	IsWRKY47	0
711	IsWRKY56	0
712	IsWRKY57	0
713	IsWRKY64	0
714	IsWRKY70	0
715	IsWhirly1	0
716	IsTCP14	0
717	IsSRS1	0
718	IsSRS3	0
719	IsSRS5	0
720	IsSBP4	0
721	IsSBP14	0
722	IsNin-like1	0
723	IsNin-like3	0
724	IsNF-Y1	0
725	IsNF-X1-3	0
726	IsNAC6	0
727	IsNAC8	0
728	IsNAC14	0
729	IsNAC15	0
730	IsNAC17	0
731	IsNAC22	0
732	IsNAC25	0
733	IsNAC27	0
734	IsNAC31	0
735	IsNAC35	0
736	IsNAC44	0
737	IsNAC52	0
738	IsNAC57	0
739	IsNAC62	0
740	IsNAC63	0
741	IsNAC67	0
742	IsMYB2	0
743	IsMYB7	0
744	IsMYB14	0
745	IsMYB19	0
746	IsMYB21	0
747	IsMYB25	0
748	IsMYB29	0
749	IsMYB34	0
750	IsMYB38	0
751	IsMYB43	0
752	IsMYB45	0
753	IsMYB47	0
754	IsMYB49	0
755	IsMYB51	0
756	IsMYB56	0
757	IsMYB57	0
758	IsMYB58	0
759	IsMYB59	0
760	IsMYB60	0
761	IsMYB61	0
762	IsMYB63	0
763	IsMYB64	0
764	IsMYB77	0
765	IsMYB83	0
766	IsMYB91	0
767	IsMYB98	0
768	IsMYB100	0
769	IsMYB117	0
770	IsMYB118	0
771	IsMYB119	0
772	IsMYB121	0
773	IsMYB122	0
774	IsMYB129	0
775	IsMYB133	0
776	IsMYB134	0
777	IsMYB146	0
778	IsMYB159	0
779	IsMYB160	0
780	IsMYB161	0
781	IsMYB162	0
782	IsMADS6	0
783	IsMADS8	0
784	IsMADS15	0
785	IsMADS19	0
786	IsMADS22	0
787	IsMADS23	0
788	IsMADS27	0
789	IsMADS30	0
790	IsLOB2	0
791	IsLOB5	0
792	IsLOB14	0
793	IsLOB16	0
794	IsLBD3	0
795	IsLBD7	0
796	IsLBD8	0
797	IsLBD9	0
798	IsLBD13	0
799	IsLBD14	0
800	IsLBD16	0
801	IsLBD19	0
802	IsLBD23	0
803	IsLBD24	0
804	IsLBD26	0
805	IsLBD27	0
806	IsLBD30	0
807	IsLBD31	0
808	IsLBD32	0
809	IsLBD33	0
810	IsHSF2	0
811	IsHSF11	0
812	IsHSF12	0
813	IsHSF16	0
814	IsHSF17	0
815	IsGRF2	0
816	IsGRF3	0
817	IsGRAS9	0
818	IsGRAS12	0
819	IsGRAS13	0
820	IsGRAS17	0
821	IsGRAS22	0
822	IsGRAS25	0
823	IsGRAS27	0
824	IsGRAS28	0
825	IsGRAS29	0
826	IsGRAS30	0
827	IsGRAS32	0
828	IsGRAS34	0
829	IsGRAS39	0
830	IsGRAS40	0
831	IsGRAS41	0
832	IsGRAS42	0
833	IsGRAS44	0
834	IsGRAS46	0
835	IsGRAS47	0
836	IsGRAS48	0
837	IsGRAS49	0
838	IsGRAS53	0
839	IsGRAS54	0
840	IsFAR1-1	0
841	IsFAR1-3	0
842	IsFAR1-6	0
843	IsFAR1-10	0
844	IsFAR1-12	0
845	IsFAR1-15	0
846	IsFAR1-21	0
847	IsFAR1-22	0
848	IsFAR1-23	0
849	IsFAR1-25	0
850	IsE2F/DP1	0
851	IsE2F/DP3	0
852	IsCPP3	0
853	IsCAMTA3	0
854	IsCAMTA4	0
855	IsC3H5	0
856	IsC3H7	0
857	IsC3H12	0
858	IsC3H13	0
859	IsC3H14	0
860	IsC3H16	0
861	IsC3H18	0
862	IsC3H20	0
863	IsC3H21	0
864	IsC3H24	0
865	IsC2H2-5	0
866	IsC2H2-6	0
867	IsC2H2-7	0
868	IsC2H2-8	0
869	IsC2H2-9	0
870	IsC2H2-10	0
871	IsC2H2-11	0
872	IsC2H2-12	0
873	IsC2H2-14	0
874	IsC2H2-16	0
875	IsC2H2-17	0
876	IsC2H2-18	0
877	IsC2H2-19	0
878	IsC2H2-20	0
879	IsC2H2-22	0
880	IsC2H2-23	0
881	IsC2H2-24	0
882	IsC2H2-25	0
883	IsC2H2-26	0
884	IsC2H2-27	0
885	IsC2H2-28	0
886	IsC2H2-29	0
887	IsC2H2-30	0
888	IsC2H2-31	0
889	IsC2H2-32	0
890	IsC2H2-33	0
891	IsC2H2-35	0
892	IsC2H2-38	0
893	IsC2H2-39	0
894	IsC2H2-41	0
895	IsC2H2-43	0
896	IsC2H2-44	0
897	IsC2H2-45	0
898	IsC2H2-46	0
899	IsC2H2-47	0
900	AD1	0
901	IsC2C2-3	0
902	IsC2C2-5	0
903	IsC2C2-9	0
904	AD10	0
905	IsC2C2-12	0
906	IsC2C2-13	0
907	IsC2C2-20	0
908	IsC2C2-23	0
909	IsC2C2-27	0
910	IsC2C2-30	0
911	IsC2C2-33	0
912	IsC2C2-34	0
913	IsC2C2-38	0
914	IsC2C2-44	0
915	IsC2C2-46	0
916	IsC2C2-51	0
917	IsC2C2-55	0
918	IsC2C2-56	0
919	IsC2C2-59	0
920	IsC2C2-63	0
921	IsC2C2-67	0
922	IsC2C2-71	0
923	IsC2C2-73	0
924	IsbZIP10	0
925	IsbZIP11	0
926	IsbZIP16	0
927	IsbZIP17	0
928	IsbZIP19	0
929	IsbZIP21	0
930	IsbZIP22	0
931	IsbZIP23	0
932	IsbZIP25	0
933	IsbZIP26	0
934	IsbZIP29	0
935	IsbZIP30	0
936	IsbZIP32	0
937	IsbZIP33	0
938	IsbZIP34	0
939	IsbZIP36	0
940	IsbZIP38	0
941	IsbZIP39	0
942	IsbZIP40	0
943	IsbZIP42	0
944	IsbZIP45	0
945	IsbZIP46	0
946	IsbZIP47	0
947	IsbZIP48	0
948	IsbZIP49	0
949	IsbZIP50	0
950	IsbZIP51	0
951	IsbZIP53	0
952	IsbZIP54	0
953	IsbZIP55	0
954	IsbZIP56	0
955	IsbZIP57	0
956	IsbZIP58	0
957	IsbZIP59	0
958	IsbZIP62	0
959	IsbZIP64	0
960	IsbZIP68	0
961	IsbZIP69	0
962	IsbZIP71	0
963	IsbZIP72	0
964	IsbZIP75	0
965	IsbZIP76	0
966	IsbZIP77	0
967	IsbZIP79	0
968	IsbZIP80	0
969	IsbZIP82	0
970	IsbZIP83	0
971	IsbZIP84	0
972	IsbZIP85	0
973	IsbZIP90	0
974	IsbZIP91	0
975	IsbZIP92	0
976	IsbHLH1	0
977	IsbHLH10	0
978	IsbHLH12	0
979	IsbHLH16	0
980	IsbHLH28	0
981	IsbHLH34	0
982	IsbHLH38	0
983	IsbHLH41	0
984	IsbHLH42	0
985	IsbHLH49	0
986	IsbHLH55	0
987	IsbHLH65	0
988	IsbHLH69	0
989	IsbHLH70	0
990	IsbHLH74	0
991	IsbHLH76	0
992	IsbHLH77	0
993	IsbHLH79	0
994	IsbHLH84	0
995	IsBBR-BPC2	0
996	IsBBR-BPC5	0
997	IsBBR-BPC6	0
998	IsB3-6	0
999	IsB3-12	0
1000	IsB3-17	0
1001	IsB3-18	0
1002	IsB3-19	0
1003	IsB3-20	0
1004	IsB3-22	0
1005	IsB3-23	0
1006	IsB3-25	0
1007	IsB3-28	0
1008	IsB3-31	0
1009	IsB3-32	0
1010	IsB3-35	0
1011	IsB3-36	0
1012	IsB3-37	0
1013	IsB3-38	0
1014	IsB3-41	0
1015	IsB3-42	0
1016	IsB3-47	0
1017	IsB3-48	0
1018	IsB3-49	0
1019	IsB3-52	0
1020	IsAP2/ERF4	0
1021	IsAP2/ERF7	0
1022	IsAP2/ERF12	0
1023	IsAP2/ERF13	0
1024	IsAP2/ERF16	0
