# Supplementary material for: Transcriptional regulation of proanthocyanidin biosynthesis pathway genes and transcription factors in Indigofera stachyodes Lindl. roots
Source: BMC Plant Biol. 2022 Sep 13;22:438. doi: 10.1186/s12870-022-03794-4 (PMC9469613; doi:10.1186/s12870-022-03794-4)
Supplement: Supplementary file 11 — Additional file 11. [file 12870_2022_3794_MOESM11_ESM.xlsx]

## Sheet: Sheet1
Table S13 Candidate TFs involved in PAs biosynthesis of I. stachyodes
Gene_id	Name	Leaf 1	Leaf 2	Leaf 3	Stem 1	Stem 2	Stem 3	RootI 1	RootI 2	RootI 3	RootII 1	RootII 2	RootII 3
TRINITY_DN10760_c0_g1	IsbHLH3	0.72	0.98	2.05	0	0	0	0.36	0.72	0.91	1.27	0.59	0.58
TRINITY_DN10800_c0_g1	IsbHLH5	19	15.95	19.19	0.06	0	0	0	0	0	0	0	0
TRINITY_DN1204_c0_g1	IsbHLH9	13.96	11.84	15	13.02	13.66	12.94	14.19	16.23	15.55	14.54	11.73	12.2
TRINITY_DN12762_c0_g1	IsbHLH14	0	0	0	0.04	0	0.06	0.17	0.3	0.05	2.31	1.62	0.98
TRINITY_DN146_c0_g1	IsbHLH17	37.71	33.78	35.15	1.49	2.1	2.13	11.39	12.51	12.07	13.56	11.19	9.84
TRINITY_DN14862_c0_g1	IsbHLH19	0.79	1.25	1.19	0.68	0.61	0.93	0.19	0.12	0.02	0.91	0.59	0.66
TRINITY_DN23346_c0_g2	IsbHLH33	1.66	1.89	1.63	2.11	1.4	2.93	2.63	3.45	2.24	4	2.41	2.32
TRINITY_DN34182_c0_g1	IsbHLH40	3.73	2.19	2.26	0	0.04	0.04	0	0	0	0	0	0
TRINITY_DN41687_c0_g1	IsbHLH44	3.94	2.56	3.8	2.98	2.77	2.14	2.75	1.42	1.46	1.14	2.06	0.99
TRINITY_DN5237_c0_g2	IsbHLH53	69.27	68.32	67.36	48.9	47.01	47.67	42.02	46.68	44.77	51.19	43.39	43.23
TRINITY_DN5423_c0_g2	IsbHLH54	12.71	10.48	11.49	0.48	0.57	0.78	0.28	0.38	0.33	0.87	1.08	0.76
TRINITY_DN5904_c0_g2	IsbHLH56	14.45	14.55	13.86	5.19	5.63	5.15	4.27	4.34	4.81	5.86	4.91	4.46
TRINITY_DN60264_c0_g1	IsbHLH58	2.02	1.71	1.37	0.12	0	0	0	0	0	0	0.07	0
TRINITY_DN6174_c0_g2	IsbHLH60	22.03	20.82	20.44	0.38	0.49	0.58	0.16	0	0.13	0	0.38	0.15
TRINITY_DN67146_c0_g1	IsbHLH66	1.34	1.99	1.68	0.1	0	0	0	0	0	0	0	0
TRINITY_DN72866_c0_g2	IsbHLH71	0.99	0.97	1.13	0	0	0	1.23	1.84	0	0	1.86	0.47
TRINITY_DN7506_c0_g2	IsbHLH75	2.38	2.85	2.99	1.06	1.34	0.85	0.38	0.3	0.57	1.03	0.82	1.57
TRINITY_DN9923_c0_g1	IsbHLH88	6.19	5.44	5.43	1.3	1.56	1.01	0.69	0.93	1.34	0.4	0.53	0.3
TRINITY_DN10768_c0_g1	IsMADS1	1.4	1.65	1.81	0.73	0.64	0.92	0.95	0.83	1.04	0.8	0.91	0.8
TRINITY_DN11124_c0_g1	IsMADS2	5.16	4.88	5.35	1.83	2.47	1.53	2.6	1.87	3.18	5.86	3.13	5.59
TRINITY_DN12392_c0_g1	IsMADS4	0.87	2.44	3.99	0.72	0.16	0.2	1.68	0.33	0.11	0.77	1.11	0.68
TRINITY_DN15388_c0_g1	IsMADS5	7.45	6.41	7.11	0	0.1	0	0	0	0	0	0	0
TRINITY_DN25538_c0_g1	IsMADS12	0	0	0.11	0.15	0	0.2	0	0	0.43	3.12	2.71	3.38
TRINITY_DN25538_c1_g1	IsMADS13	1.62	2.05	2.52	0	0	0	0.07	0	0	0	0	0
TRINITY_DN7165_c0_g1	IsMADS21	19.49	15.54	7.74	0.05	1.6	0	0	0.06	0.12	0	0	0
TRINITY_DN84722_c0_g1	IsMADS25	1.12	0.28	0.64	0	0	0	0	0	0	0	0	0.26
TRINITY_DN91446_c0_g1	IsMADS29	0.36	0.36	1.24	0	0.21	0	0	0	0	0.49	0	0
TRINITY_DN10707_c0_g1	IsMYB5	10.85	11.79	12.85	0	0	0	0.1	0	0	0	0	0
TRINITY_DN11326_c0_g1	IsMYB9	1.48	1.54	1.37	2.77	2.37	1.92	1.62	1.66	2.26	5.48	5.1	4.87
TRINITY_DN11525_c0_g1	IsMYB10	0	0.08	0.1	3.89	3.73	3.54	0.99	0.9	1.68	1.53	1.26	1.13
TRINITY_DN12385_c0_g1	IsMYB11	30.38	23	26.68	0.15	0.84	0.21	0.4	0.17	0.35	0	0	0
TRINITY_DN12385_c1_g2	IsMYB12	7.68	6.37	7.47	0.2	0.22	0.13	0	0	0	0	0.47	0
TRINITY_DN1320_c0_g2	IsMYB17	13.33	13.62	14.63	4.97	4.67	4.25	7	6.44	5.65	7.13	7	6.61
TRINITY_DN13786_c0_g3	IsMYB22	5.33	4.19	3.9	1.04	0.83	0.11	0.21	0.27	0.46	1.08	0.86	0.28
TRINITY_DN13786_c1_g1	IsMYB23	1.49	1.71	1.28	1.69	1.93	2.58	0.53	0.66	0.82	3.98	3.74	3.79
TRINITY_DN13786_c2_g1	IsMYB24	1.98	2.53	2.39	2.95	4.12	3.87	4.72	3.94	5.26	5.87	5.77	5.03
TRINITY_DN1528_c0_g1	IsMYB31	6.6	5.09	5.8	3.61	3.39	4.54	3.4	4.49	3.5	3.22	1.85	2.96
TRINITY_DN1581_c1_g1	IsMYB37	11.06	10.73	14.19	11.51	10.53	11.24	9.16	9.54	10.12	11.58	8.78	9.82
TRINITY_DN16400_c0_g1	IsMYB41	16.15	14.06	15.96	0.04	0	0	1.41	0.93	1.19	1.1	1.17	0.96
TRINITY_DN17714_c1_g1	IsMYB46	17.77	17.68	18.75	12.06	10.66	9.47	4.63	4.29	3.8	11.75	11.1	10.81
TRINITY_DN18363_c0_g1	IsMYB50	3.6	2.97	4.24	63.5	64.17	65.7	4.78	5.01	6.05	6.83	4.77	5.83
TRINITY_DN1869_c0_g1	IsMYB52	0.38	0.07	0.27	1.12	1.64	1.2	1.51	1.21	1.32	7.69	6.93	7.85
TRINITY_DN1994_c0_g5	IsMYB54	0	0.72	0.46	0.85	2.99	0.88	0	0	0	0	1.03	0.71
TRINITY_DN2358_c0_g1	IsMYB66	28.52	30.39	27.98	24.75	22.71	24.77	18.19	18.59	20.67	24.38	23.73	20.39
TRINITY_DN23614_c0_g2	IsMYB68	0.12	0.06	0.27	0.23	0.21	0.29	0.31	1.1	0.11	6.91	6.08	4.84
TRINITY_DN23614_c0_g3	IsMYB69	0.03	0.03	0	0.18	0.22	0.24	0.2	0.71	0.64	2.1	1.48	0.96
TRINITY_DN25936_c0_g1	IsMYB75	0.26	1.78	1.17	0	0	0	0	0	0	0	0	0.24
TRINITY_DN28693_c0_g1	IsMYB79	0.09	0	0	0.28	0.16	0.19	0.18	0.24	0	1.34	0.83	0.74
TRINITY_DN2876_c0_g1	IsMYB80	12.52	9.86	11.12	20.55	22.45	18.87	20.33	19.17	21.61	44.57	38.66	36.36
TRINITY_DN32189_c0_g1	IsMYB89	2.98	1.62	2.28	0	0.22	0.2	0.13	0	0.17	0.84	0.28	0
TRINITY_DN4084_c0_g2	IsMYB102	55.62	48.72	58.93	28.21	28.76	27.99	19.83	23.2	22.97	30.42	26.18	23.29
TRINITY_DN4273_c1_g4	IsMYB108	0.22	0.34	0.37	3.37	3.02	3.21	2.04	1.51	1.26	1.97	2.77	2.25
TRINITY_DN434_c0_g1	IsMYB110	2.98	2.63	4.08	8.59	8.34	8.69	3.98	4.79	5.63	5.14	4.87	4.1
TRINITY_DN5280_c0_g1	IsMYB123	96.13	92.41	103.67	79.01	78.27	83.01	54.8	51.21	51.72	81.22	72.32	72.25
TRINITY_DN63946_c0_g1	IsMYB139	3.26	1.07	0.41	0	0	0	0	0	0.36	0	0	0
TRINITY_DN6962_c0_g1	IsMYB143	1.47	1.06	1.52	0.46	0.33	0.27	0.36	0.33	0.76	1.07	0.36	1.05
TRINITY_DN7398_c0_g1	IsMYB148	40.52	37.56	42.75	0.14	0.38	0.43	0.77	1.1	0.7	1.04	0.41	0.64
TRINITY_DN76122_c0_g1	IsMYB150	0.16	0.16	0.36	0.99	1.63	2.34	0.8	0.43	0.22	0.97	1.04	0.52
TRINITY_DN8201_c0_g1	IsMYB152	26.63	24.53	27.74	23.91	23.85	21.99	25.8	28.29	27.62	27.59	25.22	24.6
TRINITY_DN87290_c0_g1	IsMYB157	0.61	0.71	0.58	0.32	0.18	0.32	0.73	0.27	0.57	0	0.1	0.09
TRINITY_DN9186_c0_g2	IsMYB166	6.93	7.4	7.39	5.63	5.56	4.15	1.83	1.51	2.57	3.99	4.95	4.13
TRINITY_DN14177_c0_g1	IsWIP1	2.09	0.39	2.09	0	0.23	0	0	0	0	0	0	0
TRINITY_DN14177_c0_g2	IsWIP2	2.8	3.59	3.9	0	0	0	0	0	0	0.1	0	0.04
TRINITY_DN73147_c0_g1	IsWIP7	0.9	1.19	1.37	0.7	0	0.69	0	0	0	0	0	0
TRINITY_DN11183_c1_g2	IsWRKY4	18.67	17.07	19.4	0.54	0.36	0.89	0.11	0.1	0	0.26	0.4	0.44
TRINITY_DN11833_c0_g1	IsWRKY6	4.29	4.09	4.73	1.46	1.76	2.32	2.06	2.14	1.99	1.95	0.83	0.57
TRINITY_DN1388_c0_g1	IsWRKY10	47.56	42.22	47.78	6.05	4.84	7.39	4.68	3.79	3.86	7.2	6.3	6.18
TRINITY_DN1868_c0_g2	IsWRKY17	41.53	39.89	41.78	8.42	9.52	8.7	12.62	12.72	12.79	14.3	12.8	12.58
TRINITY_DN23774_c0_g2	IsWRKY23	2.2	1.86	1.78	0	0.28	0.36	0	0	0	0	0	0
TRINITY_DN29402_c0_g1	IsWRKY25	1.77	1.95	1.57	0.15	0.26	0.41	0.1	0.18	0.27	0.79	0.28	0.36
TRINITY_DN36857_c0_g1	IsWRKY34	0.13	0.66	0.61	0.21	0	0.14	0	0	0	0	0	0.25
TRINITY_DN37722_c0_g1	IsWRKY36	4.41	3.48	3.41	0.13	0.37	0	0	0	0	0.06	0.12	0.12
TRINITY_DN4209_c0_g1	IsWRKY39	22.54	19.18	20.36	1.64	1.03	1.48	0.42	0.19	0.68	0.98	0.98	1.13
TRINITY_DN4218_c0_g4	IsWRKY41	6.63	7.37	7.95	0.09	0	0.36	0	0	0	0.12	0	0.11
TRINITY_DN4580_c0_g1	IsWRKY45	26.24	24.47	26.07	40.76	40.42	40.22	37.96	40.14	41.57	55.8	50.5	47.99
TRINITY_DN6766_c0_g1	IsWRKY59	0.91	0.58	1.32	13.52	14.47	17	12.49	14.49	12.99	15.86	15.63	13.25
TRINITY_DN83657_c0_g1	IsWRKY65	0.93	0.79	1.1	0.75	0.79	0.6	0.07	0.4	0.12	0.9	0.32	0.45
TRINITY_DN9630_c0_g1	IsWRKY71	4.64	4.73	6.48	1.43	1.22	0.3	1.1	1.31	1.68	1.11	0.75	0.22
TRINITY_DN9998_c0_g1	IsWRKY72	5.26	4.3	3.95	0.56	0.51	0.53	0.29	0.71	0.73	0.44	0.27	0.4
